# Supplementary material for: Foxp2 Regulates Gene Networks Implicated in Neurite Outgrowth in the Developing Brain
Source: PLoS Genet. 2011 Jul 7;7(7):e1002145. doi: 10.1371/journal.pgen.1002145 (PMC3131290; doi:10.1371/journal.pgen.1002145)
Supplement: Table S1 — Foxp2-ChIP (window score ≥0.97) complete dataset. (XLS) [file pgen.1002145.s009.xls]

## Sheet: Foxp2-ChIP full dataset
Table S1. Foxp2-ChIP (window score >0.97) complete dataset.
chr	Probe start coordinates	Probe end coordinates	Probe Name	Gene Name	SystematicName	Location of probe to nearest gene	WT Probe Score	WT Window Adjusted Score	WT Window Standard Deviation	WT.NLoc.Window	KO Probe Score	KO Window Adjusted Score	KO Window Standard Deviation	KO.NLoc.Window
chr1	4484167	4484226	A_68_P20005814	Sox17	chr1:004484167-004484226	INSIDE	0.172021	0	0	0	0.057238	0.04022	0.0240672	2
chr1	4484284	4484339	A_68_P20005815	Sox17	chr1:004484284-004484339	INSIDE	0	0	0	0	0.0232019	0	0	0
chr1	4484438	4484491	A_68_P20005816	Sox17	chr1:004484438-004484491	INSIDE	0	0	0	0	0	0	0	0
chr1	4484589	4484648	A_68_P20005817	Sox17	chr1:004484589-004484648	INSIDE	0	0	0	0	0.114433	0	NA	NA
chr1	4484759	4484818	A_68_P20005818	Sox17	chr1:004484759-004484818	INSIDE	0	0	0	0	0.118557	0.213612	0.168225	3
chr1	4484870	4484929	A_68_P20005819	Sox17	chr1:004484870-004484929	INSIDE	0	0	0	0	0.407847	0.263202	0.204558	2
chr1	4485437	4485496	A_68_P20005823	Sox17	chr1:004485437-004485496	INSIDE	0.17053	0.351269	0.255603	2	0	0	0	0
chr1	4485545	4485604	A_68_P20005824	Sox17	chr1:004485545-004485604	INSIDE	0.532008	0.528581	0.35635	3	0	0	0	0
chr1	4485668	4485727	A_68_P20005825	Sox17	chr1:004485668-004485727	INSIDE	0.883205	0.609501	0.244354	3	0.050678	0	NA	NA
chr1	4485847	4485906	A_68_P20005826	Sox17	chr1:004485847-004485906	INSIDE	0.413289	0.5093	0.336338	3	0	0	0	0
chr1	4486063	4486122	A_68_P20005828	Sox17	chr1:004486063-004486122	INSIDE	0.231407	0	0	0	0	0	0	0
chr1	4486367	4486425	A_68_P20005831	Sox17	chr1:004486367-004486425	INSIDE	0	0	0	0	0.238926	0	NA	NA
chr1	4486672	4486719	A_68_P20005834	Sox17	chr1:004486672-004486719	PROMOTER	0	0	0	0	0	0	0	0
chr1	4486882	4486934	A_68_P20005836	Sox17	chr1:004486882-004486934	PROMOTER	0	0	0	0	0.112904	0	NA	NA
chr1	4487078	4487133	A_68_P20005838	Sox17	chr1:004487078-004487133	PROMOTER	0.427186	0	NA	NA	0.413725	0.285607	0.155287	3
chr1	4487316	4487365	A_68_P20005840	Sox17	chr1:004487316-004487365	PROMOTER	0	0	0	0	0.330193	0.335802	0.0752754	3
chr1	4487520	4487564	A_68_P20005842	Sox17	chr1:004487520-004487564	PROMOTER	0.582996	0	NA	NA	0.263488	0.300667	0.0340045	3
chr1	4487679	4487724	A_68_P20005843	Sox17	chr1:004487679-004487724	PROMOTER	0.497611	0.688416	0.260066	3	0.308319	0	0	0
chr1	4487839	4487898	A_68_P20005845	Sox17	chr1:004487839-004487898	PROMOTER	0.984641	0.738959	0.243544	3	0	0	0	0
chr1	4488065	4488124	A_68_P20005847	Sox17	chr1:004488065-004488124	PROMOTER	0.734626	0	0	0	0	0	0	0
chr1	4488380	4488439	A_68_P20005850	Sox17	chr1:004488380-004488439	PROMOTER	0	0	0	0	0.0560316	0	NA	NA
chr1	4488579	4488638	A_68_P20005852	Sox17	chr1:004488579-004488638	PROMOTER	0.105113	0	NA	NA	0.0304577	0.0561506	0.0257526	3
chr1	4488728	4488787	A_68_P20005853	Sox17	chr1:004488728-004488787	PROMOTER	0.974885	0.802523	0.629192	3	0.0819626	0.119583	0.112746	3
chr1	4488837	4488896	A_68_P20005854	Sox17	chr1:004488837-004488896	PROMOTER	1.32757	1.08005	0.215169	3	0.246329	0.150991	0.0852834	3
chr1	4489063	4489122	A_68_P20005856	Sox17	chr1:004489063-004489122	PROMOTER	0.937682	1.27015	0.307803	3	0.124681	0.16463	0.070759	3
chr1	4489192	4489251	A_68_P20005857	Sox17	chr1:004489192-004489251	PROMOTER	1.5452	0	0	0	0.122881	0.210572	0.15033	3
chr1	4489494	4489553	A_68_P20005859	Sox17	chr1:004489494-004489553	PROMOTER	0	0	0	0	0.384155	0.205978	0.154422	3
chr1	4489665	4489724	A_68_P20005860	Sox17	chr1:004489665-004489724	PROMOTER	0	0	0	0	0.110898	0.17211	0.189025	3
chr1	4489903	4489962	A_68_P20005862	Sox17	chr1:004489903-004489962	PROMOTER	0.626387	0	NA	NA	0.0212763	0	0	0
chr1	4490399	4490458	A_68_P20005864	Sox17	chr1:004490399-004490458	PROMOTER	0.406162	0	0	0	0	0	0	0
chr1	4490826	4490884	A_68_P20005866	Sox17	chr1:004490826-004490884	PROMOTER	0	0	0	0	0.166419	0	NA	NA
chr1	4491031	4491090	A_68_P20005868	Sox17	chr1:004491031-004491090	PROMOTER	0	0	0	0	0.0922764	0	0	0
chr1	4491149	4491208	A_68_P20005869	Sox17	chr1:004491149-004491208	PROMOTER	0	0	0	0	0	0	0	0
chr1	4491445	4491504	A_68_P20005871	Sox17	chr1:004491445-004491504	PROMOTER	0.511481	0	NA	NA	0	0	0	0
chr1	4491612	4491671	A_68_P20005872	Sox17	chr1:004491612-004491671	PROMOTER	0.500221	0	0	0	0	0	0	0
chr1	4491840	4491899	A_68_P20005874	Sox17	chr1:004491840-004491899	PROMOTER	0	0	0	0	0	0	0	0
chr1	14292855	14292914	A_68_P20045385	Eya1	chr1:014292855-014292914	INSIDE	0.866437	0.782539	0.11865	2	0.141207	0	0	0
chr1	14293095	14293147	A_68_P20045387	Eya1	chr1:014293095-014293147	INSIDE	0.698641	1.10152	0.558832	3	0	0	0	0
chr1	14293233	14293292	A_68_P20045389	Eya1	chr1:014293233-014293292	INSIDE	1.73949	1.46674	0.674444	3	0	0	0	0
chr1	14293347	14293406	A_68_P20045390	Eya1	chr1:014293347-014293406	INSIDE	1.9621	0	0	0	0	0	0	0
chr1	14293522	14293581	A_68_P20045391	Eya1	chr1:014293522-014293581	INSIDE	0	0	0	0	0	0	0	0
chr1	14293764	14293823	A_68_P20045394	Eya1	chr1:014293764-014293823	INSIDE	0.648237	0	NA	NA	0	0	0	0
chr1	14293884	14293943	A_68_P20045395	Eya1	chr1:014293884-014293943	INSIDE	0	0	0	0	0	0	0	0
chr1	14294034	14294093	A_68_P20045396	Eya1	chr1:014294034-014294093	INSIDE	0	0	0	0	0	0	0	0
chr1	14294158	14294215	A_68_P20045397	Eya1	chr1:014294158-014294215	INSIDE	0.124104	0	NA	NA	0	0	0	0
chr1	14294378	14294437	A_68_P20045399	Eya1	chr1:014294378-014294437	INSIDE	0	0	0	0	0	0	0	0
chr1	14294506	14294565	A_68_P20045400	Eya1	chr1:014294506-014294565	INSIDE	0	0	0	0	0	0	0	0
chr1	14294802	14294861	A_68_P20045403	Eya1	chr1:014294802-014294861	INSIDE	0	0	0	0	0	0	0	0
chr1	14294988	14295032	A_68_P20045405	Eya1	chr1:014294988-014295032	INSIDE	0.241584	0	NA	NA	0.572105	0	NA	NA
chr1	14295133	14295177	A_68_P20045407	Eya1	chr1:014295133-014295177	INSIDE	0.445471	0	0	0	0.449336	0.442972	0.13243	3
chr1	14295262	14295311	A_68_P20045408	Eya1	chr1:014295262-014295311	INSIDE	0	0	0	0	0.307475	0.326845	0.114047	3
chr1	14295386	14295443	A_68_P20045409	Eya1	chr1:014295386-014295443	PROMOTER	0.243162	0	NA	NA	0.223723	0	0	0
chr1	14295671	14295730	A_68_P20045411	Eya1	chr1:014295671-014295730	PROMOTER	0.295985	0.275375	0.0282587	3	0	0	0	0
chr1	14295935	14295994	A_68_P20045413	Eya1	chr1:014295935-014295994	PROMOTER	0.286977	0	0	0	0	0	0	0
chr1	14296102	14296161	A_68_P20045414	Eya1	chr1:014296102-014296161	PROMOTER	0	0	0	0	0.175727	0	NA	NA
chr1	14296301	14296360	A_68_P20045416	Eya1	chr1:014296301-014296360	PROMOTER	0	0	0	0	0.405482	0	0	0
chr1	14296472	14296526	A_68_P20045418	Eya1	chr1:014296472-014296526	PROMOTER	0	0	0	0	0	0	0	0
chr1	14296615	14296674	A_68_P20045419	Eya1	chr1:014296615-014296674	PROMOTER	0.278288	0	NA	NA	0	0	0	0
chr1	14296773	14296832	A_68_P20045420	Eya1	chr1:014296773-014296832	PROMOTER	0.127067	0	0	0	0	0	0	0
chr1	14296906	14296965	A_68_P20045421	Eya1	chr1:014296906-014296965	PROMOTER	0	0	0	0	0.0997028	0	NA	NA
chr1	14297036	14297095	A_68_P20045422	Eya1	chr1:014297036-014297095	PROMOTER	0	0	0	0	0	0	0	0
chr1	14297229	14297288	A_68_P20045424	Eya1	chr1:014297229-014297288	PROMOTER	0.680334	0	NA	NA	0	0	0	0
chr1	14297429	14297488	A_68_P20045426	Eya1	chr1:014297429-014297488	PROMOTER	0	0	0	0	0	0	0	0
chr1	14297619	14297678	A_68_P20045428	Eya1	chr1:014297619-014297678	PROMOTER	0	0	0	0	0	0	0	0
chr1	14297729	14297788	A_68_P20045429	Eya1	chr1:014297729-014297788	PROMOTER	0	0	0	0	0.00370255	0	NA	NA
chr1	14297880	14297939	A_68_P20045430	Eya1	chr1:014297880-014297939	PROMOTER	0	0	0	0	0.641056	0	0	0
chr1	14298025	14298073	A_68_P20045431	Eya1	chr1:014298025-014298073	PROMOTER	0	0	0	0	0	0	0	0
chr1	14298138	14298197	A_68_P20045432	Eya1	chr1:014298138-014298197	PROMOTER	0	0	0	0	0.313272	0	NA	NA
chr1	14298263	14298322	A_68_P20045433	Eya1	chr1:014298263-014298322	PROMOTER	0	0	0	0	0.408626	0.31025	0.0999217	3
chr1	14298590	14298649	A_68_P20045436	Eya1	chr1:014298590-014298649	PROMOTER	1.00317	0	NA	NA	0.208851	0.486711	0.324037	3
chr1	14298744	14298803	A_68_P20045437	Eya1	chr1:014298744-014298803	PROMOTER	1.8025	1.07496	0.694429	3	0.842656	0	0	0
chr1	14298878	14298937	A_68_P20045438	Eya1	chr1:014298878-014298937	PROMOTER	0.41922	0.905316	0.777889	3	0	0	0	0
chr1	14299204	14299257	A_68_P20045441	Eya1	chr1:014299204-014299257	PROMOTER	0.494228	0.578113	0.213571	3	0.778618	0	NA	NA
chr1	14299326	14299381	A_68_P20045442	Eya1	chr1:014299326-014299381	PROMOTER	0.820891	0.683602	0.169445	3	0.942564	0.707419	0.277678	3
chr1	14299582	14299641	A_68_P20045444	Eya1	chr1:014299582-014299641	PROMOTER	0.735686	0.746493	0.0696276	3	0.401074	0.501575	0.400314	3
chr1	14299712	14299771	A_68_P20045445	Eya1	chr1:014299712-014299771	PROMOTER	0.6829	0.93433	0.390669	3	0.161088	0	0	0
chr1	14299826	14299885	A_68_P20045446	Eya1	chr1:014299826-014299885	PROMOTER	1.3844	0.8287	0.499043	3	0	0	0	0
chr1	14300282	14300341	A_68_P20045449	Eya1	chr1:014300282-014300341	PROMOTER	0.418794	0.653846	0.645946	3	0.887214	0	NA	NA
chr1	14300513	14300566	A_68_P20045451	Eya1	chr1:014300513-014300566	PROMOTER	0.15834	0.248318	0.147713	3	0.700046	0.602205	0.344513	3
chr1	14300629	14300681	A_68_P20045452	Eya1	chr1:014300629-014300681	PROMOTER	0.167819	0	0	0	0.219354	0.514364	0.258323	3
chr1	14300754	14300810	A_68_P20045453	Eya1	chr1:014300754-014300810	PROMOTER	0	0	0	0	0.623693	0	0	0
chr1	14300861	14300917	A_68_P20045454	Eya1	chr1:014300861-014300917	PROMOTER	0.0754614	0	NA	NA	0	0	0	0
chr1	19083332	19083388	A_68_P20066009	Tcfap2d	chr1:019083332-019083388	PROMOTER	0	0	0	0	0.0381117	0	0	0
chr1	19083441	19083499	A_68_P20066010	Tcfap2d	chr1:019083441-019083499	PROMOTER	0	0	0	0	0	0	0	0
chr1	19083640	19083695	A_68_P20066012	Tcfap2d	chr1:019083640-019083695	PROMOTER	1.60302	0	NA	NA	0	0	0	0
chr1	19083843	19083902	A_68_P20066014	Tcfap2d	chr1:019083843-019083902	PROMOTER	1.71783	1.52597	0.239851	3	0.329153	0	NA	NA
chr1	19084104	19084163	A_68_P20066017	Tcfap2d	chr1:019084104-019084163	PROMOTER	1.25706	1.20846	0.535317	3	1.21445	0.734962	0.447224	3
chr1	19084282	19084341	A_68_P20066018	Tcfap2d	chr1:019084282-019084341	PROMOTER	0.650506	0.679128	0.564169	3	0.661285	0.633478	0.595362	3
chr1	19084434	19084493	A_68_P20066019	Tcfap2d	chr1:019084434-019084493	PROMOTER	0.129815	0	0	0	0.0246996	0.248158	0.358177	3
chr1	19084570	19084629	A_68_P20066020	Tcfap2d	chr1:019084570-019084629	PROMOTER	0	0	0	0	0.0584904	0.100638	0.103652	3
chr1	19084678	19084736	A_68_P20066021	Tcfap2d	chr1:019084678-019084736	PROMOTER	0.354066	0	NA	NA	0.218724	0	0	0
chr1	19084878	19084931	A_68_P20066022	Tcfap2d	chr1:019084878-019084931	PROMOTER	0	0	0	0	0	0	0	0
chr1	19085049	19085101	A_68_P20066023	Tcfap2d	chr1:019085049-019085101	PROMOTER	0	0	0	0	0.420341	0	NA	NA
chr1	19085188	19085247	A_68_P20066024	Tcfap2d	chr1:019085188-019085247	PROMOTER	0	0	0	0	0	0	0	0
chr1	19085439	19085498	A_68_P20066026	Tcfap2d	chr1:019085439-019085498	PROMOTER	0	0	0	0	0	0	0	0
chr1	19085568	19085624	A_68_P20066027	Tcfap2d	chr1:019085568-019085624	PROMOTER	0	0	0	0	0	0	0	0
chr1	19085678	19085737	A_68_P20066028	Tcfap2d	chr1:019085678-019085737	PROMOTER	0	0	0	0	0	0	0	0
chr1	19085908	19085967	A_68_P20066030	Tcfap2d	chr1:019085908-019085967	PROMOTER	0	0	0	0	0	0	0	0
chr1	19086043	19086095	A_68_P20066031	Tcfap2d	chr1:019086043-019086095	PROMOTER	0	0	0	0	0.0544504	0	NA	NA
chr1	19086199	19086258	A_68_P20066032	Tcfap2d	chr1:019086199-019086258	PROMOTER	0	0	0	0	0.131659	0	0	0
chr1	19086327	19086386	A_68_P20066033	Tcfap2d	chr1:019086327-019086386	PROMOTER	0	0	0	0	0	0	0	0
chr1	19086500	19086557	A_68_P20066034	Tcfap2d	chr1:019086500-019086557	PROMOTER	0	0	0	0	0.213375	0	NA	NA
chr1	19086641	19086700	A_68_P20066036	Tcfap2d	chr1:019086641-019086700	PROMOTER	0	0	0	0	0.061988	0	0	0
chr1	19086823	19086882	A_68_P20066038	Tcfap2d	chr1:019086823-019086882	PROMOTER	0	0	0	0	0	0	0	0
chr1	19086979	19087038	A_68_P20066039	Tcfap2d	chr1:019086979-019087038	PROMOTER	0	0	0	0	0	0	0	0
chr1	19087141	19087200	A_68_P20066040	Tcfap2d	chr1:019087141-019087200	PROMOTER	0.648905	0	NA	NA	0.154719	0	NA	NA
chr1	19087307	19087360	A_68_P20066041	Tcfap2d	chr1:019087307-019087360	PROMOTER	0.123167	0.474011	0.30384	3	0.367845	0.225289	0.123459	3
chr1	19087574	19087633	A_68_P20066043	Tcfap2d	chr1:019087574-019087633	PROMOTER	0.649961	0.415486	0.268118	3	0.153304	0.24053	0.112749	3
chr1	19087700	19087759	A_68_P20066044	Tcfap2d	chr1:019087700-019087759	PROMOTER	0.473331	0	0	0	0.20044	0	0	0
chr1	19087844	19087903	A_68_P20066045	Tcfap2d	chr1:019087844-019087903	PROMOTER	0	0	0	0	0	0	0	0
chr1	19087993	19088052	A_68_P20066047	Tcfap2d	chr1:019087993-019088052	PROMOTER	0	0	0	0	0.00261521	0	NA	NA
chr1	19088304	19088363	A_68_P20066050	Tcfap2d	chr1:019088304-019088363	INSIDE	0.720979	0	NA	NA	0	0	0	0
chr1	19088437	19088488	A_68_P20066051	Tcfap2d	chr1:019088437-019088488	INSIDE	0	0	0	0	0.129647	0	NA	NA
chr1	19088608	19088667	A_68_P20066052	Tcfap2d	chr1:019088608-019088667	INSIDE	0.148949	0	NA	NA	0.207928	0.298302	0.227715	3
chr1	19088728	19088784	A_68_P20066053	Tcfap2d	chr1:019088728-019088784	INSIDE	0.951772	0.437408	0.446549	3	0.55733	0.476566	0.238732	3
chr1	19088970	19089029	A_68_P20066055	Tcfap2d	chr1:019088970-019089029	INSIDE	0.211503	0.405696	0.479444	3	0.66444	0.622949	0.0574867	3
chr1	19089206	19089254	A_68_P20066057	Tcfap2d	chr1:019089206-019089254	INSIDE	0.0538113	0	0	0	0.647077	0.461173	0.337144	3
chr1	19089388	19089433	A_68_P20066058	Tcfap2d	chr1:019089388-019089433	INSIDE	0	0	0	0	0.0720014	0.280508	0.318458	3
chr1	19089566	19089612	A_68_P20066060	Tcfap2d	chr1:019089566-019089612	INSIDE	0	0	0	0	0.122447	0.158948	0.109844	3
chr1	19089977	19090022	A_68_P20066063	Tcfap2d	chr1:019089977-019090022	INSIDE	0	0	0	0	0.282396	0	0	0
chr1	19090270	19090319	A_68_P20066065	Tcfap2d	chr1:019090270-019090319	INSIDE	1.13069	0	NA	NA	0	0	0	0
chr1	19090426	19090479	A_68_P20066067	Tcfap2d	chr1:019090426-019090479	INSIDE	0.412377	0	0	0	0.205909	0	NA	NA
chr1	19090580	19090639	A_68_P20066068	Tcfap2d	chr1:019090580-019090639	INSIDE	0	0	0	0	0	0	0	0
chr1	19188796	19188855	A_68_P20066565	Tcfap2b	chr1:019188796-019188855	PROMOTER	0.296092	0.831343	0.75696	2	0	0	0	0
chr1	19189047	19189106	A_68_P20066568	Tcfap2b	chr1:019189047-019189106	PROMOTER	1.3666	1.06884	0.675057	3	0	0	0	0
chr1	19189209	19189268	A_68_P20066569	Tcfap2b	chr1:019189209-019189268	PROMOTER	1.54382	1.27265	0.328374	3	0	0	0	0
chr1	19189337	19189396	A_68_P20066570	Tcfap2b	chr1:019189337-019189396	PROMOTER	0.907548	0	0	0	0	0	0	0
chr1	19189448	19189507	A_68_P20066571	Tcfap2b	chr1:019189448-019189507	PROMOTER	0	0	0	0	0	0	0	0
chr1	19189686	19189745	A_68_P20066573	Tcfap2b	chr1:019189686-019189745	PROMOTER	0.0971192	0	NA	NA	0.491535	0	NA	NA
chr1	19189821	19189876	A_68_P20066574	Tcfap2b	chr1:019189821-019189876	PROMOTER	0.194125	0.145622	0.0685934	2	0	0	0	0
chr1	19190492	19190550	A_68_P20066576	Tcfap2b	chr1:019190492-019190550	PROMOTER	1.37538	0.940503	0.615007	2	0	0	0	0
chr1	19190620	19190679	A_68_P20066577	Tcfap2b	chr1:019190620-019190679	PROMOTER	0.505627	1.09255	0.508401	3	0.0299953	0	NA	NA
chr1	19190798	19190854	A_68_P20066578	Tcfap2b	chr1:019190798-019190854	PROMOTER	1.39664	0.773948	0.540983	3	0.174845	0.091181	0.0749951	3
chr1	19190905	19190964	A_68_P20066579	Tcfap2b	chr1:019190905-019190964	PROMOTER	0.419575	0.792855	0.527745	3	0.0687031	0.191849	0.13247	3
chr1	19191067	19191126	A_68_P20066581	Tcfap2b	chr1:019191067-019191126	PROMOTER	0.562349	0.676934	0.329929	3	0.332001	0.264851	0.172661	3
chr1	19191193	19191252	A_68_P20066582	Tcfap2b	chr1:019191193-019191252	PROMOTER	1.04888	0.693862	0.310874	3	0.39385	0.269979	0.163932	3
chr1	19191439	19191498	A_68_P20066584	Tcfap2b	chr1:019191439-019191498	PROMOTER	0.470359	0.562956	0.446877	3	0.0840854	0	0	0
chr1	19191653	19191712	A_68_P20066586	Tcfap2b	chr1:019191653-019191712	PROMOTER	0.169631	0.239275	0.20532	3	0	0	0	0
chr1	19191792	19191851	A_68_P20066587	Tcfap2b	chr1:019191792-019191851	PROMOTER	0.0778359	0.155052	0.0710567	3	0.137245	0	NA	NA
chr1	19191966	19192025	A_68_P20066588	Tcfap2b	chr1:019191966-019192025	PROMOTER	0.217688	0.124726	0.0805083	3	0	0	0	0
chr1	19192083	19192142	A_68_P20066589	Tcfap2b	chr1:019192083-019192142	PROMOTER	0.0786545	0	0	0	0	0	0	0
chr1	19192288	19192347	A_68_P20066591	Tcfap2b	chr1:019192288-019192347	PROMOTER	0	0	0	0	0	0	0	0
chr1	19192408	19192467	A_68_P20066592	Tcfap2b	chr1:019192408-019192467	PROMOTER	0.555861	0	NA	NA	0.169795	0	NA	NA
chr1	19192882	19192938	A_68_P20066594	Tcfap2b	chr1:019192882-019192938	PROMOTER	0.25102	0.557504	0.307308	3	0.208244	0.311324	0.212708	3
chr1	19193133	19193192	A_68_P20066596	Tcfap2b	chr1:019193133-019193192	PROMOTER	0.86563	0.471199	0.342358	3	0.555933	0.296511	0.228457	3
chr1	19193258	19193317	A_68_P20066597	Tcfap2b	chr1:019193258-019193317	PROMOTER	0.296947	0	0	0	0.125355	0.231962	0.28598	3
chr1	19193368	19193427	A_68_P20066598	Tcfap2b	chr1:019193368-019193427	PROMOTER	0	0	0	0	0.0145992	0.149011	0.147667	3
chr1	19193542	19193601	A_68_P20066600	Tcfap2b	chr1:019193542-019193601	PROMOTER	0.203196	0	NA	NA	0.307078	0.184494	0.151871	3
chr1	19193856	19193915	A_68_P20066603	Tcfap2b	chr1:019193856-019193915	PROMOTER	0.39359	0.386009	0.179143	3	0.231806	0.19788	0.129537	3
chr1	19194017	19194076	A_68_P20066604	Tcfap2b	chr1:019194017-019194076	PROMOTER	0.561242	0	0	0	0.0547564	0.1439	0.0885315	3
chr1	19194210	19194269	A_68_P20066605	Tcfap2b	chr1:019194210-019194269	PROMOTER	0	0	0	0	0.145138	0	0	0
chr1	19194411	19194462	A_68_P20066607	Tcfap2b	chr1:019194411-019194462	PROMOTER	0.308356	0	NA	NA	0	0	0	0
chr1	19194519	19194578	A_68_P20066608	Tcfap2b	chr1:019194519-019194578	PROMOTER	0.0426038	0	0	0	0	0	0	0
chr1	19194785	19194832	A_68_P20066610	Tcfap2b	chr1:019194785-019194832	PROMOTER	0	0	0	0	0	0	0	0
chr1	19194949	19195005	A_68_P20066611	Tcfap2b	chr1:019194949-019195005	PROMOTER	0	0	0	0	0	0	0	0
chr1	19195069	19195113	A_68_P20066612	Tcfap2b	chr1:019195069-019195113	PROMOTER	0.00538075	0	NA	NA	0.218056	0	NA	NA
chr1	19195328	19195372	A_68_P20066615	Tcfap2b	chr1:019195328-019195372	PROMOTER	0.079882	0.108713	0.120366	3	0	0	0	0
chr1	19195521	19195569	A_68_P20066617	Tcfap2b	chr1:019195521-019195569	PROMOTER	0.240876	0.169138	0.0819143	3	0.357305	0	NA	NA
chr1	19195746	19195805	A_68_P20066619	Tcfap2b	chr1:019195746-019195805	PROMOTER	0.186657	0	0	0	0.0605746	0.208393	0.148368	3
chr1	19196121	19196180	A_68_P20066621	Tcfap2b	chr1:019196121-019196180	PROMOTER	0	0	0	0	0.207299	0.0989208	0.0951857	3
chr1	19196440	19196493	A_68_P20066623	Tcfap2b	chr1:019196440-019196493	PROMOTER	0	0	0	0	0.0288891	0	0	0
chr1	19196617	19196676	A_68_P20066624	Tcfap2b	chr1:019196617-019196676	PROMOTER	0.177409	0	NA	NA	0	0	0	0
chr1	19196862	19196918	A_68_P20066626	Tcfap2b	chr1:019196862-019196918	PROMOTER	0.507171	0.242015	0.239481	3	0.159487	0	NA	NA
chr1	19197116	19197175	A_68_P20066629	Tcfap2b	chr1:019197116-019197175	PROMOTER	0.0414646	0.195266	0.270126	3	0.699275	0	0	0
chr1	19197365	19197414	A_68_P20066631	Tcfap2b	chr1:019197365-019197414	INSIDE	0.0371629	0	0	0	0	0	0	0
chr1	19197539	19197598	A_68_P20066632	Tcfap2b	chr1:019197539-019197598	INSIDE	0	0	0	0	0	0	0	0
chr1	19197822	19197875	A_68_P20066634	Tcfap2b	chr1:019197822-019197875	INSIDE	0.396226	0	NA	NA	0.000864866	0	NA	NA
chr1	19197954	19198013	A_68_P20066635	Tcfap2b	chr1:019197954-019198013	INSIDE	0	0	0	0	0	0	0	0
chr1	19198095	19198143	A_68_P20066637	Tcfap2b	chr1:019198095-019198143	INSIDE	0.283537	0	NA	NA	0.562298	0	NA	NA
chr1	19198257	19198316	A_68_P20066638	Tcfap2b	chr1:019198257-019198316	INSIDE	1.03293	0.657341	0.374699	3	0	0	0	0
chr1	19198529	19198588	A_68_P20066641	Tcfap2b	chr1:019198529-019198588	INSIDE	0.655557	0.7636	0.23476	3	0	0	0	0
chr1	19198746	19198805	A_68_P20066643	Tcfap2b	chr1:019198746-019198805	INSIDE	0.602313	0.628935	0.0376492	2	0	0	0	0
chr1	19199405	19199449	A_68_P20066647	Tcfap2b	chr1:019199405-019199449	INSIDE	0.911563	0.537466	0.529053	2	0.248991	0	0	0
chr1	19199615	19199674	A_68_P20066649	Tcfap2b	chr1:019199615-019199674	INSIDE	0.163369	0.433726	0.415012	3	0	0	0	0
chr1	19199742	19199787	A_68_P20066650	Tcfap2b	chr1:019199742-019199787	INSIDE	0.226245	0.194807	0.0444605	2	0.123508	0	NA	NA
chr1	23221338	23221397	A_68_P20087585	mmu-mir-30a	chr1:023221338-023221397	PROMOTER	0.931588	0.597025	0.473143	2	0	0	0	0
chr1	23221493	23221552	A_68_P20087587	mmu-mir-30a	chr1:023221493-023221552	PROMOTER	0.262462	0	0	0	0.253734	0	NA	NA
chr1	23221825	23221884	A_68_P20087591	mmu-mir-30a	chr1:023221825-023221884	PROMOTER	0	0	0	0	0	0	0	0
chr1	23222317	23222376	A_68_P20087593	mmu-mir-30a	chr1:023222317-023222376	PROMOTER	0	0	0	0	0	0	0	0
chr1	23222437	23222486	A_68_P20087594	mmu-mir-30a	chr1:023222437-023222486	PROMOTER	0	0	0	0	0	0	0	0
chr1	23222573	23222618	A_68_P20087595	mmu-mir-30a	chr1:023222573-023222618	PROMOTER	0.582697	0	NA	NA	0.0863571	0	NA	NA
chr1	23222730	23222787	A_68_P20087597	mmu-mir-30a	chr1:023222730-023222787	PROMOTER	1.8059	1.04516	0.663916	3	0	0	0	0
chr1	23222879	23222938	A_68_P20087598	mmu-mir-30a	chr1:023222879-023222938	PROMOTER	0.74688	1.31022	0.532743	3	0	0	0	0
chr1	23223070	23223129	A_68_P20087599	mmu-mir-30a	chr1:023223070-023223129	PROMOTER	1.37789	0.78684	0.57212	3	0.305246	0	NA	NA
chr1	23223263	23223322	A_68_P20087600	mmu-mir-30a	chr1:023223263-023223322	PROMOTER	0.235748	0	0	0	0	0	0	0
chr1	23223600	23223659	A_68_P20087603	mmu-mir-30a	chr1:023223600-023223659	PROMOTER	0	0	0	0	0	0	0	0
chr1	23223773	23223832	A_68_P20087604	mmu-mir-30a	chr1:023223773-023223832	PROMOTER	0	0	0	0	0	0	0	0
chr1	23223904	23223948	A_68_P20087605	mmu-mir-30a	chr1:023223904-023223948	PROMOTER	0.371301	0	NA	NA	0	0	0	0
chr1	23224033	23224085	A_68_P20087606	mmu-mir-30a	chr1:023224033-023224085	PROMOTER	0.107793	0	0	0	0.561674	0	NA	NA
chr1	23224153	23224212	A_68_P20087607	mmu-mir-30a	chr1:023224153-023224212	PROMOTER	0	0	0	0	0	0	0	0
chr1	23224295	23224354	A_68_P20087608	mmu-mir-30a	chr1:023224295-023224354	PROMOTER	0.44523	0	NA	NA	0.855912	0	NA	NA
chr1	23224453	23224512	A_68_P20087609	mmu-mir-30a	chr1:023224453-023224512	PROMOTER	0	0	0	0	0	0	0	0
chr1	23224578	23224637	A_68_P20087610	mmu-mir-30a	chr1:023224578-023224637	PROMOTER	0.199134	0	NA	NA	0	0	0	0
chr1	23224772	23224831	A_68_P20087612	mmu-mir-30a	chr1:023224772-023224831	PROMOTER	0	0	0	0	0	0	0	0
chr1	23224964	23225023	A_68_P20087614	mmu-mir-30a	chr1:023224964-023225023	PROMOTER	0.696429	0	NA	NA	0	0	0	0
chr1	23225147	23225206	A_68_P20087615	mmu-mir-30a	chr1:023225147-023225206	PROMOTER	1.26911	0.788485	0.44185	3	0	0	0	0
chr1	23225450	23225509	A_68_P20087618	mmu-mir-30a	chr1:023225450-023225509	PROMOTER	0.399915	0	0	0	0.824916	0	NA	NA
chr1	23225593	23225652	A_68_P20087619	mmu-mir-30a	chr1:023225593-023225652	PROMOTER	0	0	0	0	0	0	0	0
chr1	23225782	23225841	A_68_P20087621	mmu-mir-30a	chr1:023225782-023225841	PROMOTER	0.306195	0	NA	NA	0.321674	0	NA	NA
chr1	23226014	23226065	A_68_P20087623	mmu-mir-30a	chr1:023226014-023226065	PROMOTER	0.559032	0.418621	0.128721	3	0	0	0	0
chr1	23226242	23226301	A_68_P20087625	mmu-mir-30a	chr1:023226242-023226301	PROMOTER	0.390636	0	0	0	0	0	0	0
chr1	23226378	23226437	A_68_P20087626	mmu-mir-30a	chr1:023226378-023226437	PROMOTER	0	0	0	0	0.220048	0	NA	NA
chr1	23226516	23226565	A_68_P20087628	mmu-mir-30a	chr1:023226516-023226565	PROMOTER	0	0	0	0	0.416141	0	0	0
chr1	23226698	23226757	A_68_P20087630	mmu-mir-30a	chr1:023226698-023226757	DOWNSTREAM	1.17407	0	NA	NA	0	0	0	0
chr1	23226835	23226894	A_68_P20087631	mmu-mir-30a	chr1:023226835-023226894	DOWNSTREAM	0.496037	0.739598	0.377186	3	0.243481	0	NA	NA
chr1	23226997	23227056	A_68_P20087632	mmu-mir-30a	chr1:023226997-023227056	DOWNSTREAM	0.548684	0.537043	0.0366011	3	0.0869645	0	0	0
chr1	23227116	23227175	A_68_P20087633	mmu-mir-30a	chr1:023227116-023227175	DOWNSTREAM	0.566408	0.571563	0.0258454	3	0	0	0	0
chr1	23227373	23227432	A_68_P20087635	mmu-mir-30a	chr1:023227373-023227432	DOWNSTREAM	0.599598	0	0	0	0	0	0	0
chr1	23227580	23227639	A_68_P20087637	mmu-mir-30a	chr1:023227580-023227639	DOWNSTREAM	0	0	0	0	0	0	0	0
chr1	23227769	23227828	A_68_P20087639	mmu-mir-30a	chr1:023227769-023227828	DOWNSTREAM	0.131402	0	NA	NA	0	0	0	0
chr1	23228093	23228152	A_68_P20087643	mmu-mir-30a	chr1:023228093-023228152	DOWNSTREAM	0.0176896	0.174822	0.182752	3	0.00884149	0	NA	NA
chr1	23228272	23228331	A_68_P20087645	mmu-mir-30a	chr1:023228272-023228331	DOWNSTREAM	0.375373	0	0	0	0.256537	0	0	0
chr1	23228483	23228542	A_68_P20087647	mmu-mir-30a	chr1:023228483-023228542	DOWNSTREAM	0	0	0	0	0	0	0	0
chr1	23228635	23228694	A_68_P20087648	mmu-mir-30a	chr1:023228635-023228694	DOWNSTREAM	0	0	0	0	0	0	0	0
chr1	23228830	23228889	A_68_P20087649	mmu-mir-30a	chr1:023228830-023228889	DOWNSTREAM	0	0	0	0	0.135153	0	NA	NA
chr1	30891898	30891948	A_68_P20122126	Ptp4a1	chr1:030891898-030891948	INSIDE	0.261297	0.252093	0.0130159	2	0	0	0	0
chr1	30892078	30892137	A_68_P20122128	Ptp4a1	chr1:030892078-030892137	INSIDE	0.242889	0.460021	0.36026	3	0	0	0	0
chr1	30892297	30892356	A_68_P20122131	Ptp4a1	chr1:030892297-030892356	INSIDE	0.875877	0.739735	0.44469	3	0.124454	0	NA	NA
chr1	30892436	30892495	A_68_P20122132	Ptp4a1	chr1:030892436-030892495	INSIDE	1.10044	1.12695	0.265328	3	0	0	0	0
chr1	30892611	30892670	A_68_P20122133	Ptp4a1	chr1:030892611-030892670	INSIDE	1.40454	1.27579	0.157316	3	0	0	0	0
chr1	30892720	30892779	A_68_P20122134	Ptp4a1	chr1:030892720-030892779	INSIDE	1.32239	1.07655	0.498648	3	0	0	0	0
chr1	30892897	30892956	A_68_P20122135	Ptp4a1	chr1:030892897-030892956	INSIDE	0.502716	0.810359	0.446425	3	0	0	0	0
chr1	30893080	30893136	A_68_P20122136	Ptp4a1	chr1:030893080-030893136	INSIDE	0.605974	0	0	0	0	0	0	0
chr1	30893296	30893354	A_68_P20122138	Ptp4a1	chr1:030893296-030893354	INSIDE	0	0	0	0	0	0	0	0
chr1	30893544	30893588	A_68_P20122140	Ptp4a1	chr1:030893544-030893588	INSIDE	0	0	0	0	0	0	0	0
chr1	30893776	30893820	A_68_P20122142	Ptp4a1	chr1:030893776-030893820	INSIDE	0.338855	0	NA	NA	0	0	0	0
chr1	30893931	30893975	A_68_P20122143	Ptp4a1	chr1:030893931-030893975	INSIDE	0.250174	0.294514	0.0627072	2	0	0	0	0
chr1	30894487	30894531	A_68_P20122147	Ptp4a1	chr1:030894487-030894531	PROMOTER	0.0988569	0.177965	0.111875	2	0.179479	0	0	0
chr1	30894617	30894661	A_68_P20122148	Ptp4a1	chr1:030894617-030894661	PROMOTER	0.257072	0.136589	0.106742	3	0	0	0	0
chr1	30894796	30894845	A_68_P20122149	Ptp4a1	chr1:030894796-030894845	PROMOTER	0.0538378	0	0	0	0	0	0	0
chr1	30894920	30894977	A_68_P20122150	Ptp4a1	chr1:030894920-030894977	PROMOTER	0	0	0	0	0.17076	0	NA	NA
chr1	30895053	30895108	A_68_P20122151	Ptp4a1	chr1:030895053-030895108	PROMOTER	0	0	0	0	0.147623	0	0	0
chr1	30895306	30895365	A_68_P20122153	Ptp4a1	chr1:030895306-030895365	PROMOTER	0.417071	0	NA	NA	0	0	0	0
chr1	30895531	30895590	A_68_P20122155	Ptp4a1	chr1:030895531-030895590	PROMOTER	1.22259	0.600003	0.554243	3	0	0	0	0
chr1	30895683	30895742	A_68_P20122156	Ptp4a1	chr1:030895683-030895742	PROMOTER	0.160349	0	0	0	0.353068	0	NA	NA
chr1	30895934	30895993	A_68_P20122159	Ptp4a1	chr1:030895934-030895993	PROMOTER	0	0	0	0	0.0203773	0.201383	0.168272	3
chr1	30896200	30896259	A_68_P20122161	Ptp4a1	chr1:030896200-030896259	PROMOTER	0	0	0	0	0.230703	0.0962457	0.116764	3
chr1	30896329	30896384	A_68_P20122162	Ptp4a1	chr1:030896329-030896384	PROMOTER	0.173549	0	NA	NA	0.0376564	0.17768	0.122449	3
chr1	30896467	30896526	A_68_P20122163	Ptp4a1	chr1:030896467-030896526	PROMOTER	0.418646	0	0	0	0.264681	0.117823	0.127362	3
chr1	30896577	30896636	A_68_P20122164	Ptp4a1	chr1:030896577-030896636	PROMOTER	0	0	0	0	0.0511308	0	0	0
chr1	30896886	30896945	A_68_P20122167	Ptp4a1	chr1:030896886-030896945	PROMOTER	0	0	0	0	0	0	0	0
chr1	30897036	30897095	A_68_P20122168	Ptp4a1	chr1:030897036-030897095	PROMOTER	0.298542	0	NA	NA	0	0	0	0
chr1	30897169	30897223	A_68_P20122169	Ptp4a1	chr1:030897169-030897223	PROMOTER	0.796441	0.427025	0.324827	3	0	0	0	0
chr1	30897324	30897368	A_68_P20122170	Ptp4a1	chr1:030897324-030897368	PROMOTER	0.186092	0.454365	0.311796	3	0	0	0	0
chr1	30897695	30897754	A_68_P20122172	Ptp4a1	chr1:030897695-030897754	PROMOTER	0.380561	0.2406	0.122193	3	0.63332	0	NA	NA
chr1	30898024	30898083	A_68_P20122174	Ptp4a1	chr1:030898024-030898083	PROMOTER	0.155147	0	0	0	0	0	0	0
chr1	30898152	30898211	A_68_P20122175	Ptp4a1	chr1:030898152-030898211	PROMOTER	0	0	0	0	0.306354	0	NA	NA
chr1	30898350	30898409	A_68_P20122176	Ptp4a1	chr1:030898350-030898409	PROMOTER	0	0	0	0	0	0	0	0
chr1	30898544	30898603	A_68_P20122178	Ptp4a1	chr1:030898544-030898603	PROMOTER	0	0	0	0	0.0609365	0	NA	NA
chr1	30898669	30898728	A_68_P20122179	Ptp4a1	chr1:030898669-030898728	PROMOTER	0	0	0	0	0.190433	0.160306	0.0882503	3
chr1	30899036	30899091	A_68_P20122183	Ptp4a1	chr1:030899036-030899091	PROMOTER	0.372383	0	NA	NA	0.229547	0	0	0
chr1	30899211	30899270	A_68_P20122184	Ptp4a1	chr1:030899211-030899270	PROMOTER	0.22027	0.554672	0.453886	3	0	0	0	0
chr1	30899319	30899378	A_68_P20122185	Ptp4a1	chr1:030899319-030899378	PROMOTER	1.07136	0	0	0	0	0	0	0
chr1	30899494	30899553	A_68_P20122187	Ptp4a1	chr1:030899494-030899553	PROMOTER	0	0	0	0	0	0	0	0
chr1	30899752	30899811	A_68_P20122189	Ptp4a1	chr1:030899752-030899811	PROMOTER	0	0	0	0	0	0	0	0
chr1	34379055	34379114	A_68_P20138812	2310061I09Rik	chr1:034379055-034379114	DOWNSTREAM	1.13038	1.63089	0.707831	2	0	0	0	0
chr1	34379188	34379247	A_68_P20138813	2310061I09Rik	chr1:034379188-034379247	DOWNSTREAM	2.13141	1.61058	0.501747	3	0	0	0	0
chr1	34379297	34379356	A_68_P20138814	2310061I09Rik	chr1:034379297-034379356	DOWNSTREAM	1.56996	1.5141	0.647041	3	0.0726161	0	NA	NA
chr1	34379499	34379546	A_68_P20138815	2310061I09Rik	chr1:034379499-034379546	DOWNSTREAM	0.840945	1.03174	0.472647	3	0	0	0	0
chr1	34379718	34379777	A_68_P20138817	2310061I09Rik	chr1:034379718-034379777	DOWNSTREAM	0.684305	0.743134	0.0852855	3	0	0	0	0
chr1	34379834	34379888	A_68_P20138818	2310061I09Rik	chr1:034379834-034379888	DOWNSTREAM	0.704154	0	0	0	0	0	0	0
chr1	34380077	34380136	A_68_P20138820	2310061I09Rik	chr1:034380077-034380136	DOWNSTREAM	0	0	0	0	0.000215559	0	NA	NA
chr1	34380234	34380293	A_68_P20138821	2310061I09Rik	chr1:034380234-034380293	DOWNSTREAM	0	0	0	0	0.192233	0.096224	0.135776	2
chr1	34381182	34381241	A_68_P20138824	2310061I09Rik	chr1:034381182-034381241	DOWNSTREAM	0.29658	0.29658	NA	1	0	0	0	0
chr1	34382226	34382270	A_68_P20138833	2310061I09Rik	chr1:034382226-034382270	INSIDE	0.816194	0.579512	0.334719	2	0.880279	0	0	0
chr1	34382576	34382635	A_68_P20138836	2310061I09Rik	chr1:034382576-034382635	INSIDE	0.34283	0	0	0	0	0	0	0
chr1	34382771	34382830	A_68_P20138837	2310061I09Rik	chr1:034382771-034382830	INSIDE	0	0	0	0	0.110641	0	NA	NA
chr1	34382965	34383019	A_68_P20138838	2310061I09Rik	chr1:034382965-034383019	INSIDE	0.355938	0	NA	NA	0.355652	0.273368	0.140929	3
chr1	34383290	34383349	A_68_P20138841	2310061I09Rik	chr1:034383290-034383349	INSIDE	0	0	0	0	0.35381	0	0	0
chr1	34383410	34383454	A_68_P20138842	2310061I09Rik	chr1:034383410-034383454	INSIDE	0	0	0	0	0	0	0	0
chr1	34383827	34383871	A_68_P20138845	2310061I09Rik	chr1:034383827-034383871	INSIDE	0	0	0	0	0	0	0	0
chr1	34384094	34384146	A_68_P20138847	2310061I09Rik	chr1:034384094-034384146	INSIDE	0	0	0	0	0	0	0	0
chr1	34437697	34437741	A_68_P20139109	Tesp1	chr1:034437697-034437741	PROMOTER	0	0	0	0	0.896982	1.05849	0.228409	2
chr1	34437832	34437891	A_68_P20139111	Tesp1	chr1:034437832-034437891	PROMOTER	0.208174	0	NA	NA	1.22	0.713473	0.619031	3
chr1	34438051	34438110	A_68_P20139113	Tesp1	chr1:034438051-034438110	PROMOTER	0.217726	0.338721	0.217893	3	0.0234343	0.422823	0.690377	3
chr1	34438255	34438314	A_68_P20139115	Tesp1	chr1:034438255-034438314	PROMOTER	0.590261	0	0	0	0.0250334	0.247519	0.386742	3
chr1	34438691	34438743	A_68_P20139117	Tesp1	chr1:034438691-034438743	PROMOTER	0	0	0	0	0.69409	0	0	0
chr1	34438815	34438874	A_68_P20139118	Tesp1	chr1:034438815-034438874	PROMOTER	0	0	0	0	0	0	0	0
chr1	34438953	34439012	A_68_P20139119	Tesp1	chr1:034438953-034439012	PROMOTER	0	0	0	0	0	0	0	0
chr1	34439315	34439374	A_68_P20139122	Tesp1	chr1:034439315-034439374	PROMOTER	0	0	0	0	0	0	0	0
chr1	34439448	34439507	A_68_P20139123	Tesp1	chr1:034439448-034439507	PROMOTER	0	0	0	0	0	0	0	0
chr1	34439923	34439979	A_68_P20139125	Tesp1	chr1:034439923-034439979	PROMOTER	0	0	0	0	0	0	0	0
chr1	34441478	34441524	A_68_P20139127	Tesp1	chr1:034441478-034441524	PROMOTER	0.296122	0	0	0	0.0708434	0.0650742	0.00815886	2
chr1	34441602	34441657	A_68_P20139128	Tesp1	chr1:034441602-034441657	PROMOTER	0	0	0	0	0.059305	0	0	0
chr1	34441783	34441833	A_68_P20139129	Tesp1	chr1:034441783-034441833	PROMOTER	0	0	0	0	0	0	0	0
chr1	34442490	34442549	A_68_P20139132	Tesp1	chr1:034442490-034442549	PROMOTER	0.306076	0	0	0	0.0116847	0.140537	0.182225	2
chr1	34442703	34442762	A_68_P20139134	Tesp1	chr1:034442703-034442762	PROMOTER	0	0	0	0	0.269389	0	0	0
chr1	34442945	34442989	A_68_P20139137	Tesp1	chr1:034442945-034442989	PROMOTER	1.45012	0	NA	NA	0	0	0	0
chr1	34443061	34443108	A_68_P20139138	Tesp1	chr1:034443061-034443108	INSIDE	0.395963	0.808254	0.563329	3	0.158536	0	NA	NA
chr1	34443182	34443226	A_68_P20139139	Tesp1	chr1:034443182-034443226	INSIDE	0.57868	0.589607	0.199332	3	0.220484	0.203818	0.0396681	3
chr1	34443301	34443358	A_68_P20139140	Tesp1	chr1:034443301-034443358	INSIDE	0.794178	0	0	0	0.232435	0	0	0
chr1	34443462	34443516	A_68_P20139141	Tesp1	chr1:034443462-034443516	INSIDE	0	0	0	0	0	0	0	0
chr1	34443699	34443744	A_68_P20139143	Tesp1	chr1:034443699-034443744	INSIDE	0	0	0	0	0	0	0	0
chr1	34444176	34444235	A_68_P20139147	Tesp1	chr1:034444176-034444235	INSIDE	0.311514	0	NA	NA	0	0	0	0
chr1	34444431	34444482	A_68_P20139150	Tesp1	chr1:034444431-034444482	INSIDE	1.07102	1.1427	0.869239	3	0	0	0	0
chr1	34444636	34444684	A_68_P20139152	Tesp1	chr1:034444636-034444684	INSIDE	2.04555	1.1514	0.856798	3	0	0	0	0
chr1	34444891	34444935	A_68_P20139154	Tesp1	chr1:034444891-034444935	INSIDE	0.337624	1.19159	1.20769	2	0	0	0	0
chr1	36410864	36410917	A_68_P20148420	Cnnm4	chr1:036410864-036410917	PROMOTER	0	0	0	0	0	0	0	0
chr1	36411049	36411097	A_68_P20148422	Cnnm4	chr1:036411049-036411097	PROMOTER	0.261623	0	NA	NA	0	0	0	0
chr1	36411488	36411537	A_68_P20148423	Cnnm4	chr1:036411488-036411537	PROMOTER	0.634195	0.447909	0.263448	2	0.25609	0	NA	NA
chr1	36412248	36412304	A_68_P20148425	Cnnm4	chr1:036412248-036412304	PROMOTER	1.25403	1.11734	0.193312	2	0	0	0	0
chr1	36412360	36412419	A_68_P20148426	Cnnm4	chr1:036412360-036412419	PROMOTER	0.980651	1.00946	0.231525	3	0.194161	0	NA	NA
chr1	36412504	36412548	A_68_P20148427	Cnnm4	chr1:036412504-036412548	PROMOTER	0.793681	0	0	0	0.298345	0.284075	0.083696	3
chr1	36412650	36412709	A_68_P20148429	Cnnm4	chr1:036412650-036412709	PROMOTER	0	0	0	0	0.359718	0.267168	0.111458	3
chr1	36412825	36412881	A_68_P20148431	Cnnm4	chr1:036412825-036412881	PROMOTER	0	0	0	0	0.143441	0.286598	0.123987	3
chr1	36412978	36413022	A_68_P20148432	Cnnm4	chr1:036412978-036413022	PROMOTER	0.352358	0	NA	NA	0.356636	0	0	0
chr1	36413081	36413134	A_68_P20148433	Cnnm4	chr1:036413081-036413134	PROMOTER	0	0	0	0	0	0	0	0
chr1	36413274	36413326	A_68_P20148435	Cnnm4	chr1:036413274-036413326	PROMOTER	0	0	0	0	0	0	0	0
chr1	36413497	36413556	A_68_P20148437	Cnnm4	chr1:036413497-036413556	PROMOTER	0.473141	0	NA	NA	0.00459452	0	NA	NA
chr1	36413634	36413693	A_68_P20148438	Cnnm4	chr1:036413634-036413693	PROMOTER	0.144649	0.398736	0.226254	3	0.201275	0.137365	0.115009	3
chr1	36414094	36414147	A_68_P20148441	Cnnm4	chr1:036414094-036414147	PROMOTER	0.578417	0.384285	0.220435	3	0.206225	0.153343	0.0873429	3
chr1	36414266	36414313	A_68_P20148443	Cnnm4	chr1:036414266-036414313	PROMOTER	0.42979	0	0	0	0.0525285	0.0909877	0.101621	3
chr1	36414658	36414711	A_68_P20148445	Cnnm4	chr1:036414658-036414711	PROMOTER	0	0	0	0	0.0142097	0.0734858	0.0720772	3
chr1	36414942	36415001	A_68_P20148447	Cnnm4	chr1:036414942-036415001	PROMOTER	0.332415	0	NA	NA	0.153719	0.135889	0.113816	3
chr1	36415358	36415417	A_68_P20148449	Cnnm4	chr1:036415358-036415417	PROMOTER	0.345591	0	0	0	0.239737	0.19391	0.0432851	3
chr1	36415530	36415589	A_68_P20148450	Cnnm4	chr1:036415530-036415589	PROMOTER	0	0	0	0	0.188275	0	0	0
chr1	36415761	36415814	A_68_P20148452	Cnnm4	chr1:036415761-036415814	PROMOTER	1.08849	0	NA	NA	0	0	0	0
chr1	36416009	36416053	A_68_P20148454	Cnnm4	chr1:036416009-036416053	PROMOTER	0.237949	0.549618	0.468582	3	0	0	0	0
chr1	36416354	36416398	A_68_P20148456	Cnnm4	chr1:036416354-036416398	PROMOTER	0.322417	0.606136	0.566145	3	0	0	0	0
chr1	36416623	36416667	A_68_P20148458	Cnnm4	chr1:036416623-036416667	INSIDE	1.25804	0.843867	0.476948	3	0.0782583	0	NA	NA
chr1	36416879	36416928	A_68_P20148461	Cnnm4	chr1:036416879-036416928	INSIDE	0.951141	0	0	0	0	0	0	0
chr1	36417132	36417184	A_68_P20148464	Cnnm4	chr1:036417132-036417184	INSIDE	0	0	0	0	0	0	0	0
chr1	36417268	36417319	A_68_P20148465	Cnnm4	chr1:036417268-036417319	INSIDE	0	0	0	0	0	0	0	0
chr1	36417441	36417500	A_68_P20148467	Cnnm4	chr1:036417441-036417500	INSIDE	0	0	0	0	0	0	0	0
chr1	36417573	36417628	A_68_P20148468	Cnnm4	chr1:036417573-036417628	INSIDE	0	0	0	0	0.0921371	0	NA	NA
chr1	36417697	36417749	A_68_P20148469	Cnnm4	chr1:036417697-036417749	INSIDE	0	0	0	0	0.0921848	0	0	0
chr1	36417840	36417893	A_68_P20148470	Cnnm4	chr1:036417840-036417893	INSIDE	0	0	0	0	0	0	0	0
chr1	36417995	36418043	A_68_P20148472	Cnnm4	chr1:036417995-036418043	INSIDE	0	0	0	0	0.106458	0	NA	NA
chr1	36418337	36418388	A_68_P20148475	Cnnm4	chr1:036418337-036418388	INSIDE	0	0	0	0	0.12171	0	0	0
chr1	36418550	36418606	A_68_P20148477	Cnnm4	chr1:036418550-036418606	INSIDE	0	0	0	0	0	0	0	0
chr1	36418753	36418799	A_68_P20148479	Cnnm4	chr1:036418753-036418799	INSIDE	0.694955	0	NA	NA	0	0	0	0
chr1	36419000	36419051	A_68_P20148481	Cnnm4	chr1:036419000-036419051	INSIDE	0	0	0	0	0.203131	0	NA	NA
chr1	36451085	36451129	A_68_P20148676	Cnnm4	chr1:036451085-036451129	INSIDE	0.0794321	0	0	0	0.0238259	0.0920212	0.0964428	2
chr1	36451230	36451274	A_68_P20148677	Cnnm4	chr1:036451230-036451274	INSIDE	0	0	0	0	0.160217	0.0903638	0.0682558	3
chr1	36451414	36451473	A_68_P20148678	Cnnm4	chr1:036451414-036451473	INSIDE	0.386028	0	NA	NA	0.0870488	0	0	0
chr1	36478333	36478380	A_68_P20148864	Ankrd23	chr1:036478333-036478380	INSIDE	0	0	0	0	0.26075	0.160106	0.142332	2
chr1	36478569	36478625	A_68_P20148866	Ankrd23	chr1:036478569-036478625	INSIDE	0.248956	0	NA	NA	0.0594617	0.196836	0.119065	3
chr1	36478818	36478871	A_68_P20148868	Ankrd23	chr1:036478818-036478871	INSIDE	0	0	0	0	0.270295	0	0	0
chr1	36478966	36479015	A_68_P20148869	Ankrd23	chr1:036478966-036479015	INSIDE	0	0	0	0	0	0	0	0
chr1	36479088	36479134	A_68_P20148870	Ankrd23	chr1:036479088-036479134	INSIDE	0	0	0	0	0	0	0	0
chr1	36479261	36479309	A_68_P20148871	Ankrd23	chr1:036479261-036479309	INSIDE	0.0135745	0	NA	NA	0.291974	0	NA	NA
chr1	36479460	36479510	A_68_P20148873	Ankrd23	chr1:036479460-036479510	INSIDE	0	0	0	0	0.370307	0.412418	0.146124	3
chr1	36479608	36479653	A_68_P20148874	Ankrd23	chr1:036479608-036479653	INSIDE	0	0	0	0	0.574973	0.427721	0.12855	3
chr1	36479881	36479937	A_68_P20148877	Ankrd23	chr1:036479881-036479937	INSIDE	0	0	0	0	0.337883	0	0	0
chr1	36480276	36480322	A_68_P20148879	Ankrd23	chr1:036480276-036480322	PROMOTER	0.480804	0	NA	NA	0	0	0	0
chr1	36480550	36480599	A_68_P20148882	Ankrd23	chr1:036480550-036480599	PROMOTER	0.11838	0.248173	0.201915	3	0	0	0	0
chr1	36480742	36480792	A_68_P20148884	Ankrd23	chr1:036480742-036480792	PROMOTER	0.145334	0.317985	0.322665	3	0	0	0	0
chr1	36480897	36480941	A_68_P20148885	Ankrd23	chr1:036480897-036480941	PROMOTER	0.690242	0.709988	0.574781	3	0	0	0	0
chr1	36481005	36481064	A_68_P20148886	Ankrd23	chr1:036481005-036481064	PROMOTER	1.29439	1.00751	0.303217	3	0	0	0	0
chr1	36481264	36481317	A_68_P20148889	Ankrd23	chr1:036481264-036481317	PROMOTER	1.03791	1.16615	0.181358	2	0.0332958	0	NA	NA
chr1	36482053	36482112	A_68_P20148891	Ankrd23	chr1:036482053-036482112	PROMOTER	0.755434	0.486827	0.379869	2	0	0	0	0
chr1	36482221	36482270	A_68_P20148892	Ankrd23	chr1:036482221-036482270	PROMOTER	0.218219	0	0	0	0	0	0	0
chr1	36482508	36482552	A_68_P20148894	Ankrd23	chr1:036482508-036482552	PROMOTER	0	0	0	0	0.0295399	0	NA	NA
chr1	36482618	36482677	A_68_P20148895	Ankrd23	chr1:036482618-036482677	PROMOTER	0	0	0	0	0	0	0	0
chr1	37093738	37093797	A_68_P20152317	4921511C04Rik	chr1:037093738-037093797	PROMOTER	0.517042	0.517042	NA	1	0	0	0	0
chr1	37094545	37094595	A_68_P20152320	4921511C04Rik	chr1:037094545-037094595	PROMOTER	0.337328	0.342716	0.00761943	2	0.494542	0.311061	0.259481	2
chr1	37094663	37094722	A_68_P20152321	4921511C04Rik	chr1:037094663-037094722	PROMOTER	0.348103	0	0	0	0.127581	0.327982	0.185806	3
chr1	37094803	37094862	A_68_P20152322	4921511C04Rik	chr1:037094803-037094862	PROMOTER	0	0	0	0	0.361822	0	0	0
chr1	37095189	37095248	A_68_P20152324	4921511C04Rik	chr1:037095189-037095248	PROMOTER	0.498001	0	NA	NA	0	0	0	0
chr1	37095383	37095442	A_68_P20152325	4921511C04Rik	chr1:037095383-037095442	PROMOTER	0.647691	0.61556	0.10524	3	0	0	0	0
chr1	37095798	37095857	A_68_P20152327	4921511C04Rik	chr1:037095798-037095857	PROMOTER	0.70099	0.459676	0.372763	3	0	0	0	0
chr1	37095931	37095990	A_68_P20152328	4921511C04Rik	chr1:037095931-037095990	PROMOTER	0.0303477	0.290213	0.35989	3	0	0	0	0
chr1	37096069	37096124	A_68_P20152329	4921511C04Rik	chr1:037096069-037096124	PROMOTER	0.139303	0.078441	0.0555883	3	0	0	0	0
chr1	37096226	37096285	A_68_P20152330	4921511C04Rik	chr1:037096226-037096285	PROMOTER	0.0656727	0.419116	0.549651	3	0.0957487	0	NA	NA
chr1	37096338	37096397	A_68_P20152331	4921511C04Rik	chr1:037096338-037096397	PROMOTER	1.05237	0.661525	0.524323	3	0	0	0	0
chr1	37096706	37096765	A_68_P20152333	4921511C04Rik	chr1:037096706-037096765	PROMOTER	0.86653	1.24307	0.499948	3	0	0	0	0
chr1	37096835	37096894	A_68_P20152334	4921511C04Rik	chr1:037096835-037096894	PROMOTER	1.8103	1.11998	0.604827	3	0	0	0	0
chr1	37097128	37097187	A_68_P20152337	4921511C04Rik	chr1:037097128-037097187	PROMOTER	0.683111	1.2467	0.797042	2	0	0	0	0
chr1	37097840	37097899	A_68_P20152339	4921511C04Rik	chr1:037097840-037097899	PROMOTER	0.0784514	0	0	0	0.0313659	0	0	0
chr1	37098029	37098077	A_68_P20152340	4921511C04Rik	chr1:037098029-037098077	PROMOTER	0	0	0	0	0	0	0	0
chr1	37098181	37098230	A_68_P20152341	4921511C04Rik	chr1:037098181-037098230	PROMOTER	0.0831084	0	NA	NA	0.353492	0	NA	NA
chr1	37098584	37098638	A_68_P20152344	4921511C04Rik	chr1:037098584-037098638	INSIDE	0	0	0	0	0	0	0	0
chr1	37098693	37098752	A_68_P20152345	4921511C04Rik	chr1:037098693-037098752	INSIDE	0	0	0	0	0	0	0	0
chr1	37098826	37098885	A_68_P20152346	4921511C04Rik	chr1:037098826-037098885	INSIDE	0	0	0	0	0	0	0	0
chr1	37099009	37099068	A_68_P20152347	4921511C04Rik	chr1:037099009-037099068	INSIDE	0.21088	0	NA	NA	0.175585	0	NA	NA
chr1	37099145	37099204	A_68_P20152348	4921511C04Rik	chr1:037099145-037099204	INSIDE	0	0	0	0	0.323212	0	0	0
chr1	37099509	37099563	A_68_P20152350	4921511C04Rik	chr1:037099509-037099563	INSIDE	1.34057	0	NA	NA	0	0	0	0
chr1	37099731	37099790	A_68_P20152352	4921511C04Rik	chr1:037099731-037099790	INSIDE	0.0839697	0.907569	0.713573	3	0.216271	0	NA	NA
chr1	37100092	37100147	A_68_P20152354	4921511C04Rik	chr1:037100092-037100147	INSIDE	1.29817	0.48436	0.70481	3	0.242487	0.199376	0.0535954	3
chr1	37100264	37100323	A_68_P20152355	4921511C04Rik	chr1:037100264-037100323	INSIDE	0.0709406	0	0	0	0.139369	0	0	0
chr1	37100417	37100476	A_68_P20152356	4921511C04Rik	chr1:037100417-037100476	INSIDE	0	0	0	0	0	0	0	0
chr1	37100627	37100686	A_68_P20152358	4921511C04Rik	chr1:037100627-037100686	INSIDE	0	0	0	0	0	0	0	0
chr1	37100923	37100982	A_68_P20152361	4921511C04Rik	chr1:037100923-037100982	INSIDE	0.602553	0	NA	NA	0	0	0	0
chr1	37373744	37373799	A_68_P20153977	Unc50	chr1:037373744-037373799	PROMOTER	0.314872	0	NA	NA	0	0	0	0
chr1	37373895	37373945	A_68_P20153978	Unc50	chr1:037373895-037373945	PROMOTER	0	0	0	0	0	0	0	0
chr1	37374041	37374096	A_68_P20153979	Unc50	chr1:037374041-037374096	PROMOTER	0.796342	0	NA	NA	0	0	0	0
chr1	37374158	37374202	A_68_P20153980	Unc50	chr1:037374158-037374202	PROMOTER	0	0	0	0	0	0	0	0
chr1	37374352	37374396	A_68_P20153981	Unc50	chr1:037374352-037374396	PROMOTER	0	0	0	0	0	0	0	0
chr1	37374491	37374535	A_68_P20153982	Unc50	chr1:037374491-037374535	PROMOTER	0	0	0	0	0	0	0	0
chr1	37374622	37374666	A_68_P20153983	Unc50	chr1:037374622-037374666	PROMOTER	0	0	0	0	0	0	0	0
chr1	37374859	37374903	A_68_P20153986	Unc50	chr1:037374859-037374903	INSIDE	0.0272813	0	NA	NA	0.620357	0	NA	NA
chr1	37374974	37375019	A_68_P20153987	Unc50	chr1:037374974-037375019	INSIDE	0.964671	0.752767	0.646142	3	0	0	0	0
chr1	37375283	37375342	A_68_P20153988	Unc50	chr1:037375283-037375342	INSIDE	1.26635	0	0	0	0.129715	0	NA	NA
chr1	37375599	37375650	A_68_P20153991	Unc50	chr1:037375599-037375650	INSIDE	0	0	0	0	0	0	0	0
chr1	37375816	37375874	A_68_P20153993	Unc50	chr1:037375816-037375874	INSIDE	0.338159	0	NA	NA	0	0	0	0
chr1	37376010	37376064	A_68_P20153995	Unc50	chr1:037376010-037376064	INSIDE	0	0	0	0	0	0	0	0
chr1	37376119	37376178	A_68_P20153996	Unc50	chr1:037376119-037376178	INSIDE	0	0	0	0	0	0	0	0
chr1	37376241	37376300	A_68_P20153997	Unc50	chr1:037376241-037376300	INSIDE	0	0	0	0	0.164972	0	NA	NA
chr1	37376521	37376580	A_68_P20153999	Unc50	chr1:037376521-037376580	INSIDE	0	0	0	0	0.392508	0	0	0
chr1	37376731	37376790	A_68_P20154001	Unc50	chr1:037376731-037376790	INSIDE	0.513079	0	NA	NA	0	0	0	0
chr1	37377072	37377125	A_68_P20154004	Unc50	chr1:037377072-037377125	INSIDE	1.55909	1.37359	0.784388	3	0	0	0	0
chr1	37377195	37377249	A_68_P20154005	Unc50	chr1:037377195-037377249	INSIDE	2.0486	2.09424	0.559374	3	0.116259	0	NA	NA
chr1	37377359	37377416	A_68_P20154006	Unc50	chr1:037377359-037377416	INSIDE	2.67504	1.74206	1.11822	3	0.364517	0.303103	0.164947	3
chr1	37377514	37377573	A_68_P20154008	Unc50	chr1:037377514-037377573	INSIDE	0.502531	0	0	0	0.428533	0	0	0
chr1	37377696	37377748	A_68_P20154010	Unc50	chr1:037377696-037377748	INSIDE	0	0	0	0	0	0	0	0
chr1	37377807	37377852	A_68_P20154011	Unc50	chr1:037377807-037377852	INSIDE	0	0	0	0	0	0	0	0
chr1	37377929	37377988	A_68_P20154012	Unc50	chr1:037377929-037377988	INSIDE	0	0	0	0	0	0	0	0
chr1	37378075	37378134	A_68_P20154013	Unc50	chr1:037378075-037378134	INSIDE	0	0	0	0	0.0169512	0	NA	NA
chr1	37378269	37378320	A_68_P20154015	Unc50	chr1:037378269-037378320	INSIDE	0.00579346	0	NA	NA	0	0	0	0
chr1	37378423	37378467	A_68_P20154016	Unc50	chr1:037378423-037378467	INSIDE	0	0	0	0	0	0	0	0
chr1	37378540	37378595	A_68_P20154017	Unc50	chr1:037378540-037378595	INSIDE	0	0	0	0	0.135157	0	NA	NA
chr1	37378793	37378837	A_68_P20154019	Unc50	chr1:037378793-037378837	INSIDE	0.126708	0	NA	NA	0	0	0	0
chr1	37378965	37379014	A_68_P20154021	Unc50	chr1:037378965-037379014	INSIDE	0	0	0	0	0.29496	0	NA	NA
chr1	39307140	39307190	A_68_P20165324	Rpl31	chr1:039307140-039307190	PROMOTER	0.339114	0.367191	0.0397069	2	0.141875	0.110814	0.0439263	2
chr1	39307274	39307327	A_68_P20165325	Rpl31	chr1:039307274-039307327	PROMOTER	0.395268	0.477029	0.192306	3	0.0797537	0.0822738	0.0583818	3
chr1	39307474	39307527	A_68_P20165327	Rpl31	chr1:039307474-039307527	PROMOTER	0.696706	0.463121	0.208125	3	0.0251929	0	0	0
chr1	39307697	39307756	A_68_P20165329	Rpl31	chr1:039307697-039307756	PROMOTER	0.297391	0.756412	0.491602	3	0	0	0	0
chr1	39307921	39307965	A_68_P20165331	Rpl31	chr1:039307921-039307965	PROMOTER	1.27514	0.807878	0.490306	3	0	0	0	0
chr1	39308091	39308146	A_68_P20165333	Rpl31	chr1:039308091-039308146	PROMOTER	0.851104	1.20908	0.329941	3	0	0	0	0
chr1	39308211	39308270	A_68_P20165334	Rpl31	chr1:039308211-039308270	PROMOTER	1.50099	1.01482	0.428456	3	0	0	0	0
chr1	39308581	39308638	A_68_P20165337	Rpl31	chr1:039308581-039308638	PROMOTER	0.692352	0.969742	0.460224	3	1.30151	0	NA	NA
chr1	39308810	39308861	A_68_P20165339	Rpl31	chr1:039308810-039308861	PROMOTER	0.715886	0.935694	0.401272	3	0.243359	0.578198	0.626984	3
chr1	39308975	39309034	A_68_P20165340	Rpl31	chr1:039308975-039309034	PROMOTER	1.39884	0.841778	0.506004	3	0.189721	0	0	0
chr1	39309288	39309347	A_68_P20165342	Rpl31	chr1:039309288-039309347	PROMOTER	0.410606	0.631156	0.684596	3	0	0	0	0
chr1	39309453	39309497	A_68_P20165343	Rpl31	chr1:039309453-039309497	PROMOTER	0.0840199	0	0	0	0	0	0	0
chr1	39309885	39309944	A_68_P20165346	Rpl31	chr1:039309885-039309944	PROMOTER	0	0	0	0	0	0	0	0
chr1	39310098	39310157	A_68_P20165348	Rpl31	chr1:039310098-039310157	PROMOTER	0	0	0	0	0.310164	0	NA	NA
chr1	39310240	39310299	A_68_P20165349	Rpl31	chr1:039310240-039310299	PROMOTER	0.569095	0	NA	NA	0.0142085	0	0	0
chr1	39310396	39310455	A_68_P20165350	Rpl31	chr1:039310396-039310455	PROMOTER	0	0	0	0	0	0	0	0
chr1	39310603	39310662	A_68_P20165352	Rpl31	chr1:039310603-039310662	PROMOTER	0.324121	0	NA	NA	0	0	0	0
chr1	39310975	39311034	A_68_P20165354	Rpl31	chr1:039310975-039311034	PROMOTER	1.18096	0	0	0	0	0	0	0
chr1	39311266	39311325	A_68_P20165357	Rpl31	chr1:039311266-039311325	PROMOTER	0	0	0	0	0	0	0	0
chr1	39311860	39311908	A_68_P20165359	Rpl31	chr1:039311860-039311908	PROMOTER	0.073229	0.245855	0.24413	2	0	0	0	0
chr1	39311966	39312021	A_68_P20165360	Rpl31	chr1:039311966-039312021	PROMOTER	0.418482	0.384099	0.295184	3	0	0	0	0
chr1	39312094	39312149	A_68_P20165361	Rpl31	chr1:039312094-039312149	PROMOTER	0.660586	0	0	0	0.188653	0	NA	NA
chr1	39312209	39312254	A_68_P20165362	Rpl31	chr1:039312209-039312254	PROMOTER	0	0	0	0	0	0	0	0
chr1	39312335	39312379	A_68_P20165363	Rpl31	chr1:039312335-039312379	PROMOTER	0.185541	0	NA	NA	0	0	0	0
chr1	39312979	39313023	A_68_P20165368	Rpl31	chr1:039312979-039313023	INSIDE	0	0	0	0	0	0	0	0
chr1	39313125	39313184	A_68_P20165370	Rpl31	chr1:039313125-039313184	INSIDE	0	0	0	0	0	0	0	0
chr1	39313267	39313322	A_68_P20165371	Rpl31	chr1:039313267-039313322	INSIDE	0.106111	0	NA	NA	0	0	0	0
chr1	39313409	39313465	A_68_P20165372	Rpl31	chr1:039313409-039313465	INSIDE	0.0219711	0	0	0	0.140833	0	NA	NA
chr1	39313604	39313661	A_68_P20165374	Rpl31	chr1:039313604-039313661	INSIDE	0	0	0	0	0	0	0	0
chr1	39313822	39313876	A_68_P20165376	Rpl31	chr1:039313822-039313876	INSIDE	0	0	0	0	0	0	0	0
chr1	39314021	39314072	A_68_P20165378	Rpl31	chr1:039314021-039314072	INSIDE	0.0865153	0	NA	NA	0.286752	0	NA	NA
chr1	39314172	39314229	A_68_P20165379	Rpl31	chr1:039314172-039314229	INSIDE	0	0	0	0	0	0	0	0
chr1	39314409	39314467	A_68_P20165381	Rpl31	chr1:039314409-039314467	INSIDE	0	0	0	0	0.1688	0	NA	NA
chr1	39314745	39314802	A_68_P20165384	Rpl31	chr1:039314745-039314802	INSIDE	0	0	0	0	0	0	0	0
chr1	39315030	39315089	A_68_P20165386	Rpl31	chr1:039315030-039315089	INSIDE	1.12932	0	NA	NA	0	0	0	0
chr1	39593340	39593393	A_68_P20166949	Creg2	chr1:039593340-039593393	INSIDE	0	0	0	0	0.128878	0.112049	0.0238001	2
chr1	39593505	39593550	A_68_P20166950	Creg2	chr1:039593505-039593550	INSIDE	0.0586076	0	NA	NA	0.0952195	0.114452	0.0173363	3
chr1	39593929	39593988	A_68_P20166952	Creg2	chr1:039593929-039593988	INSIDE	0.19953	0.477592	0.607759	3	0.119258	0	0	0
chr1	39594145	39594204	A_68_P20166954	Creg2	chr1:039594145-039594204	INSIDE	1.17464	1.01929	0.75418	3	0	0	0	0
chr1	39594414	39594467	A_68_P20166957	Creg2	chr1:039594414-039594467	INSIDE	1.6837	1.28472	0.356903	3	0	0	0	0
chr1	39594570	39594629	A_68_P20166959	Creg2	chr1:039594570-039594629	INSIDE	0.995824	1.0942	0.54698	3	0	0	0	0
chr1	39594823	39594877	A_68_P20166961	Creg2	chr1:039594823-039594877	INSIDE	0.603086	0	0	0	0	0	0	0
chr1	39594940	39594986	A_68_P20166962	Creg2	chr1:039594940-039594986	INSIDE	0	0	0	0	0	0	0	0
chr1	39595139	39595183	A_68_P20166964	Creg2	chr1:039595139-039595183	INSIDE	0.205057	0	NA	NA	0.177166	0	NA	NA
chr1	39595319	39595363	A_68_P20166966	Creg2	chr1:039595319-039595363	INSIDE	0	0	0	0	0	0	0	0
chr1	39595456	39595500	A_68_P20166967	Creg2	chr1:039595456-039595500	INSIDE	0.135701	0	NA	NA	0	0	0	0
chr1	39595637	39595681	A_68_P20166969	Creg2	chr1:039595637-039595681	INSIDE	0	0	0	0	0	0	0	0
chr1	39595953	39596006	A_68_P20166971	Creg2	chr1:039595953-039596006	PROMOTER	0	0	0	0	0.600149	0	NA	NA
chr1	39596494	39596541	A_68_P20166973	Creg2	chr1:039596494-039596541	PROMOTER	0.44941	0	NA	NA	0.637132	0	0	0
chr1	39596626	39596681	A_68_P20166974	Creg2	chr1:039596626-039596681	PROMOTER	0.27685	0	0	0	0	0	0	0
chr1	39597131	39597182	A_68_P20166977	Creg2	chr1:039597131-039597182	PROMOTER	0	0	0	0	0.179798	0	NA	NA
chr1	39597391	39597450	A_68_P20166979	Creg2	chr1:039597391-039597450	PROMOTER	0	0	0	0	0	0	0	0
chr1	39598001	39598045	A_68_P20166980	Creg2	chr1:039598001-039598045	PROMOTER	0	0	0	0	0.0413925	0.0413925	NA	1
chr1	39599338	39599397	A_68_P20166985	Creg2	chr1:039599338-039599397	PROMOTER	0.019906	0.019906	NA	1	0.0723125	0.0723125	NA	1
chr1	45252463	45252522	A_68_P20196429	Col3a1	chr1:045252463-045252522	PROMOTER	1.12987	2.10637	1.38098	2	0	0	0	0
chr1	45252707	45252766	A_68_P20196431	Col3a1	chr1:045252707-045252766	PROMOTER	3.08287	1.77295	1.13449	3	0	0	0	0
chr1	45253180	45253239	A_68_P20196434	Col3a1	chr1:045253180-045253239	PROMOTER	1.10609	1.48023	1.45219	3	0.225442	0	NA	NA
chr1	45253333	45253392	A_68_P20196435	Col3a1	chr1:045253333-045253392	PROMOTER	0.251719	0.501738	0.525977	3	0.230301	0	0	0
chr1	45253442	45253501	A_68_P20196436	Col3a1	chr1:045253442-045253501	PROMOTER	0.147404	0.482389	0.492641	3	0	0	0	0
chr1	45253634	45253693	A_68_P20196437	Col3a1	chr1:045253634-045253693	PROMOTER	1.04804	0.417018	0.548409	3	0.111166	0	NA	NA
chr1	45253841	45253900	A_68_P20196439	Col3a1	chr1:045253841-045253900	PROMOTER	0.0556045	0.490846	0.507336	3	0	0	0	0
chr1	45254234	45254293	A_68_P20196443	Col3a1	chr1:045254234-045254293	PROMOTER	0.368888	0.195626	0.159265	3	0	0	0	0
chr1	45254494	45254553	A_68_P20196446	Col3a1	chr1:045254494-045254553	PROMOTER	0.162386	0	0	0	0	0	0	0
chr1	45254619	45254678	A_68_P20196447	Col3a1	chr1:045254619-045254678	PROMOTER	0	0	0	0	0.188572	0	NA	NA
chr1	45254777	45254830	A_68_P20196448	Col3a1	chr1:045254777-045254830	PROMOTER	0.172615	0	NA	NA	0.324933	0	0	0
chr1	45254982	45255041	A_68_P20196450	Col3a1	chr1:045254982-045255041	PROMOTER	0.486854	0.401371	0.200205	3	0	0	0	0
chr1	45255109	45255168	A_68_P20196451	Col3a1	chr1:045255109-045255168	PROMOTER	0.544643	0	0	0	0.0362162	0	NA	NA
chr1	45255276	45255335	A_68_P20196452	Col3a1	chr1:045255276-045255335	PROMOTER	0	0	0	0	0	0	0	0
chr1	45255480	45255539	A_68_P20196454	Col3a1	chr1:045255480-045255539	PROMOTER	0.142935	0	NA	NA	0	0	0	0
chr1	45255588	45255647	A_68_P20196455	Col3a1	chr1:045255588-045255647	PROMOTER	0.40973	0	0	0	0	0	0	0
chr1	45255755	45255814	A_68_P20196456	Col3a1	chr1:045255755-045255814	PROMOTER	0	0	0	0	0	0	0	0
chr1	45255877	45255936	A_68_P20196457	Col3a1	chr1:045255877-045255936	PROMOTER	0.720791	0	NA	NA	0	0	0	0
chr1	45256028	45256087	A_68_P20196459	Col3a1	chr1:045256028-045256087	PROMOTER	0	0	0	0	0	0	0	0
chr1	45256249	45256308	A_68_P20196461	Col3a1	chr1:045256249-045256308	INSIDE	0	0	0	0	0.150568	0	NA	NA
chr1	45256403	45256462	A_68_P20196462	Col3a1	chr1:045256403-045256462	INSIDE	0	0	0	0	0.336916	0	0	0
chr1	45256608	45256667	A_68_P20196464	Col3a1	chr1:045256608-045256667	INSIDE	0.431708	0	NA	NA	0	0	0	0
chr1	45256732	45256791	A_68_P20196465	Col3a1	chr1:045256732-045256791	INSIDE	0	0	0	0	0	0	0	0
chr1	45256918	45256977	A_68_P20196467	Col3a1	chr1:045256918-045256977	INSIDE	0	0	0	0	0.0292346	0	NA	NA
chr1	45257101	45257160	A_68_P20196468	Col3a1	chr1:045257101-045257160	INSIDE	0	0	0	0	0	0	0	0
chr1	45257282	45257341	A_68_P20196470	Col3a1	chr1:045257282-045257341	INSIDE	0.155267	0	NA	NA	0	0	0	0
chr1	45257424	45257483	A_68_P20196471	Col3a1	chr1:045257424-045257483	INSIDE	0.144613	0.275348	0.217277	3	0.0119827	0	NA	NA
chr1	45257890	45257949	A_68_P20196473	Col3a1	chr1:045257890-045257949	INSIDE	0.526163	0.438295	0.261083	3	0	0	0	0
chr1	45258222	45258279	A_68_P20196475	Col3a1	chr1:045258222-045258279	INSIDE	0.644109	0.620065	0.0844868	3	0.0356352	0	NA	NA
chr1	45258439	45258497	A_68_P20196477	Col3a1	chr1:045258439-045258497	INSIDE	0.689924	0.856065	0.328242	3	0	0	0	0
chr1	45258618	45258677	A_68_P20196479	Col3a1	chr1:045258618-045258677	INSIDE	1.23416	0.962043	0.384835	2	0.057419	0	NA	NA
chr1	46795732	46795791	A_68_P20203495	Slc39a10	chr1:046795732-046795791	INSIDE	0.556279	0.360923	0.276276	2	0.22375	0.230477	0.00951352	2
chr1	46795946	46796005	A_68_P20203498	Slc39a10	chr1:046795946-046796005	INSIDE	0.165566	0.293174	0.22789	3	0.237204	0.185221	0.0786739	3
chr1	46796126	46796185	A_68_P20203499	Slc39a10	chr1:046796126-046796185	INSIDE	0.157675	0.171165	0.0169959	3	0.094709	0	0	0
chr1	46796243	46796302	A_68_P20203500	Slc39a10	chr1:046796243-046796302	INSIDE	0.190255	0.238965	0.113756	3	0	0	0	0
chr1	46796376	46796433	A_68_P20203501	Slc39a10	chr1:046796376-046796433	INSIDE	0.368966	0.70238	0.73769	3	0	0	0	0
chr1	46796484	46796543	A_68_P20203502	Slc39a10	chr1:046796484-046796543	INSIDE	1.54792	1.06633	0.618386	3	0	0	0	0
chr1	46796712	46796771	A_68_P20203504	Slc39a10	chr1:046796712-046796771	INSIDE	1.28211	1.2134	0.37364	3	0.3037	0	NA	NA
chr1	46796820	46796879	A_68_P20203505	Slc39a10	chr1:046796820-046796879	INSIDE	0.810175	0	0	0	0.824466	0	0	0
chr1	46796932	46796991	A_68_P20203506	Slc39a10	chr1:046796932-046796991	INSIDE	0	0	0	0	0	0	0	0
chr1	46797040	46797099	A_68_P20203507	Slc39a10	chr1:046797040-046797099	INSIDE	0.0172349	0	NA	NA	0.139836	0	NA	NA
chr1	46797263	46797307	A_68_P20203509	Slc39a10	chr1:046797263-046797307	INSIDE	0.0127101	0	0	0	0.339052	0	0	0
chr1	46797388	46797432	A_68_P20203510	Slc39a10	chr1:046797388-046797432	INSIDE	0	0	0	0	0	0	0	0
chr1	46797502	46797546	A_68_P20203511	Slc39a10	chr1:046797502-046797546	INSIDE	0.28664	0	NA	NA	0	0	0	0
chr1	46797610	46797654	A_68_P20203512	Slc39a10	chr1:046797610-046797654	INSIDE	0.468906	0.295316	0.169419	3	0.0475576	0	NA	NA
chr1	46797764	46797808	A_68_P20203513	Slc39a10	chr1:046797764-046797808	INSIDE	0.130402	0.305318	0.169536	3	0.0340849	0	0	0
chr1	46797981	46798031	A_68_P20203515	Slc39a10	chr1:046797981-046798031	INSIDE	0.316647	0	0	0	0	0	0	0
chr1	46798193	46798237	A_68_P20203517	Slc39a10	chr1:046798193-046798237	PROMOTER	0	0	0	0	0.142689	0	NA	NA
chr1	46798385	46798431	A_68_P20203519	Slc39a10	chr1:046798385-046798431	PROMOTER	0.0933137	0	NA	NA	0.00317571	0	0	0
chr1	46798591	46798650	A_68_P20203521	Slc39a10	chr1:046798591-046798650	PROMOTER	0.261071	0.130919	0.116014	3	0	0	0	0
chr1	46798782	46798838	A_68_P20203523	Slc39a10	chr1:046798782-046798838	PROMOTER	0.0383733	0.118593	0.123716	3	0	0	0	0
chr1	46798933	46798981	A_68_P20203525	Slc39a10	chr1:046798933-046798981	PROMOTER	0.0563347	0	0	0	0	0	0	0
chr1	46799075	46799133	A_68_P20203526	Slc39a10	chr1:046799075-046799133	PROMOTER	0	0	0	0	0	0	0	0
chr1	46799439	46799495	A_68_P20203528	Slc39a10	chr1:046799439-046799495	PROMOTER	0	0	0	0	0.305464	0	NA	NA
chr1	46799680	46799739	A_68_P20203530	Slc39a10	chr1:046799680-046799739	PROMOTER	0	0	0	0	0.127216	0.191622	0.0988733	3
chr1	46799875	46799934	A_68_P20203531	Slc39a10	chr1:046799875-046799934	PROMOTER	0.39364	0	NA	NA	0.142187	0.234591	0.173176	3
chr1	46799994	46800053	A_68_P20203532	Slc39a10	chr1:046799994-046800053	PROMOTER	0.838417	0.723761	0.290302	3	0.43437	0.236386	0.171526	3
chr1	46800121	46800180	A_68_P20203533	Slc39a10	chr1:046800121-046800180	PROMOTER	0.939226	1.00457	0.206717	3	0.1326	0	0	0
chr1	46800352	46800411	A_68_P20203535	Slc39a10	chr1:046800352-046800411	PROMOTER	1.23606	0.799145	0.521267	3	0	0	0	0
chr1	46800509	46800568	A_68_P20203537	Slc39a10	chr1:046800509-046800568	PROMOTER	0.222151	0.705914	0.508543	3	0.543572	0	NA	NA
chr1	46800620	46800679	A_68_P20203538	Slc39a10	chr1:046800620-046800679	PROMOTER	0.659532	0	0	0	0.34856	0.625271	0.325347	3
chr1	46800871	46800930	A_68_P20203540	Slc39a10	chr1:046800871-046800930	PROMOTER	0	0	0	0	0.98368	0	0	0
chr1	46801039	46801098	A_68_P20203541	Slc39a10	chr1:046801039-046801098	PROMOTER	0.633339	0	NA	NA	0	0	0	0
chr1	46801171	46801226	A_68_P20203542	Slc39a10	chr1:046801171-046801226	PROMOTER	0	0	0	0	0	0	0	0
chr1	46801416	46801475	A_68_P20203545	Slc39a10	chr1:046801416-046801475	PROMOTER	0.493913	0	NA	NA	0	0	0	0
chr1	46801625	46801684	A_68_P20203547	Slc39a10	chr1:046801625-046801684	PROMOTER	0.930369	0	0	0	0	0	0	0
chr1	46801947	46802006	A_68_P20203549	Slc39a10	chr1:046801947-046802006	PROMOTER	0	0	0	0	0.028248	0	NA	NA
chr1	46802252	46802311	A_68_P20203552	Slc39a10	chr1:046802252-046802311	PROMOTER	0.201235	0	NA	NA	0.148032	0	0	0
chr1	46802359	46802418	A_68_P20203553	Slc39a10	chr1:046802359-046802418	PROMOTER	0.373777	0	0	0	0	0	0	0
chr1	46802856	46802915	A_68_P20203555	Slc39a10	chr1:046802856-046802915	PROMOTER	0	0	0	0	0	0	0	0
chr1	46803006	46803065	A_68_P20203556	Slc39a10	chr1:046803006-046803065	PROMOTER	0	0	0	0	0.126064	0	NA	NA
chr1	52651306	52651365	A_68_P20228595	2210010L05Rik	chr1:052651306-052651365	INSIDE	0	0	0	0	0	0	0	0
chr1	52651457	52651511	A_68_P20228596	2210010L05Rik	chr1:052651457-052651511	INSIDE	0.00795465	0	NA	NA	0	0	0	0
chr1	52651578	52651629	A_68_P20228597	2210010L05Rik	chr1:052651578-052651629	INSIDE	0.0641284	0	0	0	0	0	0	0
chr1	52651686	52651745	A_68_P20228598	2210010L05Rik	chr1:052651686-052651745	INSIDE	0	0	0	0	0.0693697	0	NA	NA
chr1	52651874	52651933	A_68_P20228600	2210010L05Rik	chr1:052651874-052651933	INSIDE	0	0	0	0	0.591686	0.333721	0.261217	3
chr1	52652042	52652101	A_68_P20228601	2210010L05Rik	chr1:052652042-052652101	INSIDE	0	0	0	0	0.340107	0.503551	0.141692	3
chr1	52652307	52652366	A_68_P20228603	2210010L05Rik	chr1:052652307-052652366	INSIDE	0.182605	0	NA	NA	0.578859	0	0	0
chr1	52652461	52652520	A_68_P20228604	2210010L05Rik	chr1:052652461-052652520	INSIDE	0.343123	0.664246	0.699833	3	0	0	0	0
chr1	52652681	52652740	A_68_P20228606	2210010L05Rik	chr1:052652681-052652740	INSIDE	1.46701	0.846672	0.570975	3	1.31916	0	NA	NA
chr1	52652803	52652854	A_68_P20228607	2210010L05Rik	chr1:052652803-052652854	INSIDE	0.729881	0	0	0	0.00245947	0.509855	0.708368	3
chr1	52653017	52653067	A_68_P20228609	2210010L05Rik	chr1:052653017-052653067	INSIDE	0	0	0	0	0.207947	0	0	0
chr1	52653167	52653223	A_68_P20228611	2210010L05Rik	chr1:052653167-052653223	INSIDE	0	0	0	0	0	0	0	0
chr1	52653338	52653397	A_68_P20228613	2210010L05Rik	chr1:052653338-052653397	INSIDE	0.0224672	0	NA	NA	0	0	0	0
chr1	52653582	52653634	A_68_P20228615	2210010L05Rik	chr1:052653582-052653634	INSIDE	0	0	0	0	0.237857	0	NA	NA
chr1	52653830	52653880	A_68_P20228617	2210010L05Rik	chr1:052653830-052653880	PROMOTER	0.0674079	0	NA	NA	0.188305	0.168899	0.0804373	3
chr1	52654047	52654102	A_68_P20228619	2210010L05Rik	chr1:052654047-052654102	PROMOTER	0	0	0	0	0.0805332	0	0	0
chr1	52654178	52654237	A_68_P20228620	2210010L05Rik	chr1:052654178-052654237	PROMOTER	0	0	0	0	0	0	0	0
chr1	52654292	52654351	A_68_P20228621	2210010L05Rik	chr1:052654292-052654351	PROMOTER	0	0	0	0	0.20774	0	NA	NA
chr1	52654701	52654760	A_68_P20228623	2210010L05Rik	chr1:052654701-052654760	PROMOTER	0.277949	0	NA	NA	0	0	0	0
chr1	52654905	52654964	A_68_P20228625	2210010L05Rik	chr1:052654905-052654964	PROMOTER	0	0	0	0	0	0	0	0
chr1	52655102	52655155	A_68_P20228626	2210010L05Rik	chr1:052655102-052655155	PROMOTER	0.18107	0	NA	NA	0	0	0	0
chr1	52655246	52655305	A_68_P20228628	2210010L05Rik	chr1:052655246-052655305	PROMOTER	0	0	0	0	0	0	0	0
chr1	52655406	52655465	A_68_P20228630	2210010L05Rik	chr1:052655406-052655465	PROMOTER	0	0	0	0	0	0	0	0
chr1	52655526	52655585	A_68_P20228631	2210010L05Rik	chr1:052655526-052655585	PROMOTER	0	0	0	0	0	0	0	0
chr1	52655717	52655776	A_68_P20228632	2210010L05Rik	chr1:052655717-052655776	PROMOTER	0	0	0	0	0	0	0	0
chr1	52655905	52655964	A_68_P20228633	2210010L05Rik	chr1:052655905-052655964	PROMOTER	0	0	0	0	0	0	0	0
chr1	52656033	52656090	A_68_P20228634	2210010L05Rik	chr1:052656033-052656090	PROMOTER	0	0	0	0	0	0	0	0
chr1	52656224	52656282	A_68_P20228636	2210010L05Rik	chr1:052656224-052656282	PROMOTER	0	0	0	0	0	0	0	0
chr1	52656546	52656605	A_68_P20228639	2210010L05Rik	chr1:052656546-052656605	PROMOTER	0.156693	0	NA	NA	0	0	0	0
chr1	52656700	52656759	A_68_P20228641	2210010L05Rik	chr1:052656700-052656759	PROMOTER	0	0	0	0	0	0	0	0
chr1	52656870	52656919	A_68_P20228642	2210010L05Rik	chr1:052656870-052656919	PROMOTER	0.200154	0	NA	NA	0	0	0	0
chr1	52657100	52657159	A_68_P20228644	2210010L05Rik	chr1:052657100-052657159	PROMOTER	0.517628	0	0	0	0	0	0	0
chr1	52657557	52657616	A_68_P20228646	2210010L05Rik	chr1:052657557-052657616	PROMOTER	0	0	0	0	0.0646153	0	NA	NA
chr1	52657755	52657813	A_68_P20228648	2210010L05Rik	chr1:052657755-052657813	PROMOTER	0.804824	0	NA	NA	0.341942	0	0	0
chr1	52658133	52658192	A_68_P20228651	2210010L05Rik	chr1:052658133-052658192	PROMOTER	0.0446065	0.551404	0.438899	3	0	0	0	0
chr1	52658335	52658394	A_68_P20228653	2210010L05Rik	chr1:052658335-052658394	PROMOTER	0.804781	0	0	0	0	0	0	0
chr1	52658496	52658548	A_68_P20228654	2210010L05Rik	chr1:052658496-052658548	PROMOTER	0	0	0	0	0.861087	0	NA	NA
chr1	52658651	52658704	A_68_P20228655	2210010L05Rik	chr1:052658651-052658704	PROMOTER	0	0	0	0	1.33874	0	0	0
chr1	52658868	52658924	A_68_P20228657	2210010L05Rik	chr1:052658868-052658924	PROMOTER	0	0	0	0	0	0	0	0
chr1	52659051	52659100	A_68_P20228658	2210010L05Rik	chr1:052659051-052659100	PROMOTER	0	0	0	0	0	0	0	0
chr1	52659160	52659204	A_68_P20228659	2210010L05Rik	chr1:052659160-052659204	PROMOTER	0	0	0	0	0	0	0	0
chr1	52659269	52659328	A_68_P20228660	2210010L05Rik	chr1:052659269-052659328	PROMOTER	0	0	0	0	0	0	0	0
chr1	52669624	52669668	A_68_P20228727	2210010L05Rik	chr1:052669624-052669668	INSIDE	0	0	0	0	0	0	0	0
chr1	52670208	52670267	A_68_P20228730	2210010L05Rik	chr1:052670208-052670267	INSIDE	0.253781	0.133938	0.169483	2	0.115224	0	0	0
chr1	52670324	52670383	A_68_P20228731	2210010L05Rik	chr1:052670324-052670383	INSIDE	0.0140955	0.151626	0.123696	3	0	0	0	0
chr1	52670656	52670715	A_68_P20228734	2210010L05Rik	chr1:052670656-052670715	INSIDE	0.187001	0	0	0	0.211641	0	NA	NA
chr1	52670789	52670842	A_68_P20228735	2210010L05Rik	chr1:052670789-052670842	INSIDE	0	0	0	0	0.0772984	0	0	0
chr1	52670994	52671041	A_68_P20228737	2210010L05Rik	chr1:052670994-052671041	INSIDE	0	0	0	0	0	0	0	0
chr1	52671136	52671180	A_68_P20228738	2210010L05Rik	chr1:052671136-052671180	INSIDE	0.269928	0	NA	NA	0.53653	0	NA	NA
chr1	52671247	52671291	A_68_P20228739	2210010L05Rik	chr1:052671247-052671291	INSIDE	0.380867	0.370353	0.095603	3	1.02352	0	0	0
chr1	52671366	52671410	A_68_P20228740	2210010L05Rik	chr1:052671366-052671410	INSIDE	0.460265	0.30734	0.20009	3	0	0	0	0
chr1	52671765	52671809	A_68_P20228742	2210010L05Rik	chr1:052671765-052671809	INSIDE	0.0808894	0.214668	0.212976	3	0	0	0	0
chr1	52671976	52672020	A_68_P20228744	2210010L05Rik	chr1:052671976-052672020	PROMOTER	0.10285	0.139331	0.0829365	3	0.14163	0	NA	NA
chr1	52672088	52672142	A_68_P20228745	2210010L05Rik	chr1:052672088-052672142	PROMOTER	0.234255	0	0	0	0.106104	0.166879	0.0765869	3
chr1	52672392	52672451	A_68_P20228747	2210010L05Rik	chr1:052672392-052672451	PROMOTER	0	0	0	0	0.252902	0	0	0
chr1	52672558	52672617	A_68_P20228748	2210010L05Rik	chr1:052672558-052672617	PROMOTER	0.090783	0	NA	NA	0	0	0	0
chr1	52672711	52672770	A_68_P20228749	2210010L05Rik	chr1:052672711-052672770	PROMOTER	0.370442	0.342804	0.239401	3	0	0	0	0
chr1	52672871	52672930	A_68_P20228751	2210010L05Rik	chr1:052672871-052672930	PROMOTER	0.567186	0.354438	0.221185	3	0.489719	0	NA	NA
chr1	52673037	52673093	A_68_P20228753	2210010L05Rik	chr1:052673037-052673093	PROMOTER	0.125686	0	0	0	0.0649861	0	0	0
chr1	52673238	52673289	A_68_P20228754	2210010L05Rik	chr1:052673238-052673289	PROMOTER	0	0	0	0	0	0	0	0
chr1	52673417	52673476	A_68_P20228755	2210010L05Rik	chr1:052673417-052673476	PROMOTER	0	0	0	0	0	0	0	0
chr1	52673540	52673596	A_68_P20228756	2210010L05Rik	chr1:052673540-052673596	PROMOTER	0.953518	0	NA	NA	0	0	0	0
chr1	52673732	52673785	A_68_P20228758	2210010L05Rik	chr1:052673732-052673785	PROMOTER	1.32086	1.36032	0.427892	3	0	0	0	0
chr1	52673846	52673905	A_68_P20228759	2210010L05Rik	chr1:052673846-052673905	PROMOTER	1.80657	1.15635	0.7462	3	0.261332	0	NA	NA
chr1	52674072	52674131	A_68_P20228761	2210010L05Rik	chr1:052674072-052674131	PROMOTER	0.341623	0.909349	0.786093	3	0.269085	0	0	0
chr1	52674217	52674276	A_68_P20228762	2210010L05Rik	chr1:052674217-052674276	PROMOTER	0.579854	0.531424	0.170815	3	0	0	0	0
chr1	52674366	52674422	A_68_P20228764	2210010L05Rik	chr1:052674366-052674422	PROMOTER	0.672794	0.53634	0.162636	3	0	0	0	0
chr1	52674615	52674674	A_68_P20228766	2210010L05Rik	chr1:052674615-052674674	PROMOTER	0.356373	0.635301	0.262199	3	0.304645	0	NA	NA
chr1	52674786	52674845	A_68_P20228768	2210010L05Rik	chr1:052674786-052674845	PROMOTER	0.876735	0	0	0	0.00348671	0	0	0
chr1	52675042	52675101	A_68_P20228770	2210010L05Rik	chr1:052675042-052675101	PROMOTER	0	0	0	0	0	0	0	0
chr1	52675870	52675929	A_68_P20228772	2210010L05Rik	chr1:052675870-052675929	PROMOTER	0.158227	0.170654	0.0175737	2	0	0	0	0
chr1	52676130	52676189	A_68_P20228775	2210010L05Rik	chr1:052676130-052676189	PROMOTER	0.18308	0.333886	0.283	3	0	0	0	0
chr1	52676239	52676298	A_68_P20228776	2210010L05Rik	chr1:052676239-052676298	PROMOTER	0.660352	0.421716	0.337482	2	0	0	0	0
chr1	52676833	52676892	A_68_P20228778	2210010L05Rik	chr1:052676833-052676892	PROMOTER	0.136202	0	0	0	0	0	0	0
chr1	52676944	52677003	A_68_P20228779	2210010L05Rik	chr1:052676944-052677003	PROMOTER	0	0	0	0	0	0	0	0
chr1	52677117	52677176	A_68_P20228781	2210010L05Rik	chr1:052677117-052677176	PROMOTER	0.411537	0	NA	NA	0	0	0	0
chr1	52677294	52677353	A_68_P20228782	2210010L05Rik	chr1:052677294-052677353	PROMOTER	0	0	0	0	0	0	0	0
chr1	54381109	54381168	A_68_P20236741	Gtf3c3	chr1:054381109-054381168	INSIDE	0	0	0	0	0	0	0	0
chr1	54381602	54381661	A_68_P20236743	Gtf3c3	chr1:054381602-054381661	INSIDE	0	0	0	0	0.0854307	0	NA	NA
chr1	54382330	54382389	A_68_P20236745	Gtf3c3	chr1:054382330-054382389	INSIDE	0	0	0	0	0	0	0	0
chr1	54382573	54382632	A_68_P20236748	Gtf3c3	chr1:054382573-054382632	INSIDE	0	0	0	0	0	0	0	0
chr1	54382754	54382813	A_68_P20236749	Gtf3c3	chr1:054382754-054382813	INSIDE	0	0	0	0	0	0	0	0
chr1	54382907	54382966	A_68_P20236750	Gtf3c3	chr1:054382907-054382966	INSIDE	0.794074	0	NA	NA	0	0	0	0
chr1	54383077	54383130	A_68_P20236751	Gtf3c3	chr1:054383077-054383130	INSIDE	0	0	0	0	0	0	0	0
chr1	54383222	54383269	A_68_P20236752	Gtf3c3	chr1:054383222-054383269	INSIDE	1.16195	0	NA	NA	0	0	0	0
chr1	54383357	54383404	A_68_P20236753	Gtf3c3	chr1:054383357-054383404	INSIDE	0.157616	0	0	0	0	0	0	0
chr1	54383492	54383536	A_68_P20236754	Gtf3c3	chr1:054383492-054383536	INSIDE	0	0	0	0	0	0	0	0
chr1	54383644	54383691	A_68_P20236755	Gtf3c3	chr1:054383644-054383691	PROMOTER	0.846829	0	NA	NA	0.0579201	0	NA	NA
chr1	54384177	54384236	A_68_P20236757	Gtf3c3	chr1:054384177-054384236	PROMOTER	0	0	0	0	0.231288	0	0	0
chr1	54384307	54384357	A_68_P20236758	Gtf3c3	chr1:054384307-054384357	PROMOTER	0	0	0	0	0	0	0	0
chr1	54384460	54384519	A_68_P20236759	Gtf3c3	chr1:054384460-054384519	PROMOTER	0	0	0	0	0.148663	0	NA	NA
chr1	54384591	54384650	A_68_P20236760	Gtf3c3	chr1:054384591-054384650	PROMOTER	0	0	0	0	0.153643	0.112061	0.0677558	3
chr1	54384880	54384932	A_68_P20236763	Gtf3c3	chr1:054384880-054384932	PROMOTER	0	0	0	0	0.0338758	0.159204	0.1282	3
chr1	54385082	54385141	A_68_P20236765	Gtf3c3	chr1:054385082-054385141	PROMOTER	0	0	0	0	0.290094	0.13159	0.138504	3
chr1	54385323	54385382	A_68_P20236767	Gtf3c3	chr1:054385323-054385382	PROMOTER	0.186479	0	NA	NA	0.0708014	0	0	0
chr1	54385430	54385489	A_68_P20236768	Gtf3c3	chr1:054385430-054385489	PROMOTER	0.61796	0.361192	0.227143	3	0	0	0	0
chr1	54385573	54385632	A_68_P20236769	Gtf3c3	chr1:054385573-054385632	PROMOTER	0.279137	0	0	0	0	0	0	0
chr1	54386075	54386128	A_68_P20236772	Gtf3c3	chr1:054386075-054386128	PROMOTER	0	0	0	0	0	0	0	0
chr1	54386317	54386373	A_68_P20236774	Gtf3c3	chr1:054386317-054386373	PROMOTER	0	0	0	0	0	0	0	0
chr1	54386427	54386482	A_68_P20236775	Gtf3c3	chr1:054386427-054386482	PROMOTER	0	0	0	0	0	0	0	0
chr1	54386594	54386653	A_68_P20236776	Gtf3c3	chr1:054386594-054386653	PROMOTER	0	0	0	0	0	0	0	0
chr1	54386791	54386850	A_68_P20236778	Gtf3c3	chr1:054386791-054386850	PROMOTER	0.334908	0	NA	NA	1.53314	0	NA	NA
chr1	54387153	54387212	A_68_P20236781	Gtf3c3	chr1:054387153-054387212	PROMOTER	0	0	0	0	0	0	0	0
chr1	54387277	54387336	A_68_P20236782	Gtf3c3	chr1:054387277-054387336	PROMOTER	0.516567	0	NA	NA	0.027053	0	NA	NA
chr1	54387436	54387495	A_68_P20236783	Gtf3c3	chr1:054387436-054387495	PROMOTER	1.11118	1.28284	0.864971	3	0	0	0	0
chr1	54387649	54387708	A_68_P20236785	Gtf3c3	chr1:054387649-054387708	PROMOTER	2.22077	1.38935	0.733049	3	0	0	0	0
chr1	54387838	54387897	A_68_P20236786	Gtf3c3	chr1:054387838-054387897	PROMOTER	0.836098	1.02098	1.11886	3	0.00956233	0	NA	NA
chr1	54387977	54388036	A_68_P20236787	Gtf3c3	chr1:054387977-054388036	PROMOTER	0.00607331	0	0	0	0	0	0	0
chr1	54388189	54388242	A_68_P20236789	Gtf3c3	chr1:054388189-054388242	PROMOTER	0	0	0	0	0	0	0	0
chr1	54388308	54388367	A_68_P20236790	Gtf3c3	chr1:054388308-054388367	PROMOTER	0	0	0	0	0	0	0	0
chr1	54388527	54388586	A_68_P20236792	Gtf3c3	chr1:054388527-054388586	PROMOTER	0	0	0	0	0	0	0	0
chr1	54388738	54388797	A_68_P20236794	Gtf3c3	chr1:054388738-054388797	PROMOTER	0.190198	0	NA	NA	0.227209	0	NA	NA
chr1	54388943	54389002	A_68_P20236796	Gtf3c3	chr1:054388943-054389002	PROMOTER	0	0	0	0	0.271503	0.249356	0.0313201	2
chr1	56579406	56579465	A_68_P20248310	Hsfy2	chr1:056579406-056579465	DOWNSTREAM	0.0921295	0	0	0	0	0	0	0
chr1	56579565	56579624	A_68_P20248311	Hsfy2	chr1:056579565-056579624	DOWNSTREAM	0	0	0	0	0	0	0	0
chr1	56579693	56579752	A_68_P20248312	Hsfy2	chr1:056579693-056579752	DOWNSTREAM	0.369011	0	NA	NA	0.0324102	0	NA	NA
chr1	56579864	56579923	A_68_P20248313	Hsfy2	chr1:056579864-056579923	DOWNSTREAM	0.403235	0.440718	0.0960961	3	0.101648	0.0894229	0.0519896	3
chr1	56580131	56580190	A_68_P20248316	Hsfy2	chr1:056580131-056580190	DOWNSTREAM	0.549906	0.806298	0.575793	3	0.134211	0	0	0
chr1	56580650	56580709	A_68_P20248319	Hsfy2	chr1:056580650-056580709	INSIDE	1.46575	1.23032	0.598496	3	0	0	0	0
chr1	56580821	56580877	A_68_P20248320	Hsfy2	chr1:056580821-056580877	INSIDE	1.6753	1.28108	0.512159	3	0	0	0	0
chr1	56580989	56581046	A_68_P20248321	Hsfy2	chr1:056580989-056581046	INSIDE	0.702199	0	0	0	0	0	0	0
chr1	56581163	56581222	A_68_P20248323	Hsfy2	chr1:056581163-056581222	INSIDE	0	0	0	0	0	0	0	0
chr1	56581383	56581442	A_68_P20248326	Hsfy2	chr1:056581383-056581442	INSIDE	0	0	0	0	0	0	0	0
chr1	56581501	56581560	A_68_P20248327	Hsfy2	chr1:056581501-056581560	INSIDE	0	0	0	0	0	0	0	0
chr1	56581620	56581678	A_68_P20248328	Hsfy2	chr1:056581620-056581678	INSIDE	0	0	0	0	0	0	0	0
chr1	56581770	56581824	A_68_P20248329	Hsfy2	chr1:056581770-056581824	INSIDE	0.748268	0	NA	NA	0.250264	0	NA	NA
chr1	56581951	56582010	A_68_P20248331	Hsfy2	chr1:056581951-056582010	INSIDE	1.09553	0.8361	0.228544	3	0	0	0	0
chr1	56582140	56582199	A_68_P20248333	Hsfy2	chr1:056582140-056582199	PROMOTER	0.664502	0.880016	0.304783	2	0.0553101	0	NA	NA
chr1	56582804	56582863	A_68_P20248336	Hsfy2	chr1:056582804-056582863	PROMOTER	0.0610792	0	0	0	0	0	0	0
chr1	56583034	56583093	A_68_P20248338	Hsfy2	chr1:056583034-056583093	PROMOTER	0	0	0	0	0	0	0	0
chr1	56583766	56583825	A_68_P20248339	Hsfy2	chr1:056583766-056583825	PROMOTER	0	0	0	0	0	0	0	0
chr1	56584074	56584128	A_68_P20248342	Hsfy2	chr1:056584074-056584128	PROMOTER	0	0	0	0	0	0	0	0
chr1	56584253	56584312	A_68_P20248343	Hsfy2	chr1:056584253-056584312	PROMOTER	0	0	0	0	0	0	0	0
chr1	56584434	56584481	A_68_P20248344	Hsfy2	chr1:056584434-056584481	PROMOTER	0	0	0	0	0	0	0	0
chr1	56585009	56585068	A_68_P20248348	Hsfy2	chr1:056585009-056585068	PROMOTER	0	0	0	0	0	0	0	0
chr1	56585162	56585221	A_68_P20248349	Hsfy2	chr1:056585162-056585221	PROMOTER	0	0	0	0	0	0	0	0
chr1	56585282	56585341	A_68_P20248350	Hsfy2	chr1:056585282-056585341	PROMOTER	0	0	0	0	0.217729	0	NA	NA
chr1	56585504	56585563	A_68_P20248352	Hsfy2	chr1:056585504-056585563	PROMOTER	0.489018	0	NA	NA	0.431945	0.223457	0.205683	3
chr1	56585744	56585803	A_68_P20248354	Hsfy2	chr1:056585744-056585803	PROMOTER	0	0	0	0	0.020698	0.178386	0.221753	3
chr1	56586005	56586064	A_68_P20248356	Hsfy2	chr1:056586005-056586064	PROMOTER	0	0	0	0	0.0825144	0	0	0
chr1	56586348	56586407	A_68_P20248360	Hsfy2	chr1:056586348-056586407	PROMOTER	0.931172	0	NA	NA	0	0	0	0
chr1	56586656	56586715	A_68_P20248364	Hsfy2	chr1:056586656-056586715	PROMOTER	0	0	0	0	0	0	0	0
chr1	56586894	56586953	A_68_P20248366	Hsfy2	chr1:056586894-056586953	PROMOTER	0	0	0	0	0	0	0	0
chr1	56587113	56587165	A_68_P20248369	Hsfy2	chr1:056587113-056587165	PROMOTER	0	0	0	0	0	0	0	0
chr1	56587236	56587289	A_68_P20248370	Hsfy2	chr1:056587236-056587289	PROMOTER	0	0	0	0	0	0	0	0
chr1	56587379	56587438	A_68_P20248371	Hsfy2	chr1:056587379-056587438	PROMOTER	0	0	0	0	0	0	0	0
chr1	57935298	57935357	A_68_P20256378	Sgol2	chr1:057935298-057935357	PROMOTER	0	0	0	0	0	0	0	0
chr1	57935413	57935472	A_68_P20256379	Sgol2	chr1:057935413-057935472	PROMOTER	0	0	0	0	0	0	0	0
chr1	57935829	57935888	A_68_P20256381	Sgol2	chr1:057935829-057935888	PROMOTER	0	0	0	0	0	0	0	0
chr1	57936031	57936090	A_68_P20256383	Sgol2	chr1:057936031-057936090	PROMOTER	0	0	0	0	0	0	0	0
chr1	57936576	57936632	A_68_P20256386	Sgol2	chr1:057936576-057936632	PROMOTER	0.634928	0	NA	NA	0	0	0	0
chr1	57936703	57936762	A_68_P20256387	Sgol2	chr1:057936703-057936762	PROMOTER	0.880251	0.63138	0.250663	3	0	0	0	0
chr1	57936890	57936949	A_68_P20256388	Sgol2	chr1:057936890-057936949	PROMOTER	0.378963	0	0	0	0	0	0	0
chr1	57937434	57937485	A_68_P20256390	Sgol2	chr1:057937434-057937485	PROMOTER	0	0	0	0	0	0	0	0
chr1	57937583	57937642	A_68_P20256391	Sgol2	chr1:057937583-057937642	PROMOTER	0	0	0	0	0	0	0	0
chr1	57940111	57940168	A_68_P20256393	Sgol2	chr1:057940111-057940168	PROMOTER	0	0	0	0	0.358616	0	0	0
chr1	57940313	57940357	A_68_P20256394	Sgol2	chr1:057940313-057940357	PROMOTER	0.999783	0	NA	NA	0	0	0	0
chr1	57940526	57940573	A_68_P20256396	Sgol2	chr1:057940526-057940573	PROMOTER	0	0	0	0	0.371578	0	NA	NA
chr1	57940672	57940716	A_68_P20256397	Sgol2	chr1:057940672-057940716	INSIDE	0.42796	0	NA	NA	0.132396	0	0	0
chr1	57940951	57940995	A_68_P20256400	Sgol2	chr1:057940951-057940995	INSIDE	0.0611389	0.244549	0.259382	2	0	0	0	0
chr1	57941599	57941658	A_68_P20256403	Sgol2	chr1:057941599-057941658	INSIDE	0.145328	0.163531	0.0257429	2	0.0976185	0	0	0
chr1	57941882	57941939	A_68_P20256405	Sgol2	chr1:057941882-057941939	INSIDE	0.181734	0.133824	0.0545792	3	0	0	0	0
chr1	57942035	57942094	A_68_P20256407	Sgol2	chr1:057942035-057942094	INSIDE	0.0744099	0.27613	0.261999	3	0.173326	0	NA	NA
chr1	57942151	57942210	A_68_P20256408	Sgol2	chr1:057942151-057942210	INSIDE	0.572247	0.853892	0.952079	3	0.183114	0.186796	0.0156397	3
chr1	57942465	57942524	A_68_P20256411	Sgol2	chr1:057942465-057942524	INSIDE	1.91502	1.1119	0.709101	3	0.203948	0.145575	0.0837121	3
chr1	57942965	57943023	A_68_P20256415	Sgol2	chr1:057942965-057943023	INSIDE	0.848424	1.38172	0.754198	2	0.0496643	0.126806	0.109095	2
chr1	57969306	57969360	A_68_P20256544	Sgol2	chr1:057969306-057969360	INSIDE	0	0	0	0	0	0	0	0
chr1	57969413	57969472	A_68_P20256545	Sgol2	chr1:057969413-057969472	INSIDE	0	0	0	0	0	0	0	0
chr1	57969665	57969724	A_68_P20256548	Sgol2	chr1:057969665-057969724	INSIDE	0	0	0	0	0	0	0	0
chr1	57969856	57969915	A_68_P20256549	Sgol2	chr1:057969856-057969915	INSIDE	0.259134	0	NA	NA	0	0	0	0
chr1	57969978	57970037	A_68_P20256550	Sgol2	chr1:057969978-057970037	INSIDE	1.20117	0.772829	0.476782	3	0.0228468	0	NA	NA
chr1	57970119	57970163	A_68_P20256551	Sgol2	chr1:057970119-057970163	INSIDE	0.858185	1.02968	0.242525	2	0.0398027	0.0313247	0.0119896	2
chr1	58366499	58366558	A_68_P20258838	Clk1	chr1:058366499-058366558	INSIDE	0	0	0	0	0	0	0	0
chr1	58366694	58366753	A_68_P20258839	Clk1	chr1:058366694-058366753	INSIDE	0.0220937	0	NA	NA	0.230917	0	NA	NA
chr1	58367049	58367108	A_68_P20258842	Clk1	chr1:058367049-058367108	INSIDE	0	0	0	0	0	0	0	0
chr1	58367422	58367468	A_68_P20258844	Clk1	chr1:058367422-058367468	INSIDE	0.156002	0	NA	NA	0.204491	0	NA	NA
chr1	58367598	58367657	A_68_P20258846	Clk1	chr1:058367598-058367657	INSIDE	1.18406	0.995004	0.762265	3	0	0	0	0
chr1	58367707	58367766	A_68_P20258847	Clk1	chr1:058367707-058367766	INSIDE	1.64495	1.19672	0.442043	3	0	0	0	0
chr1	58367843	58367902	A_68_P20258848	Clk1	chr1:058367843-058367902	INSIDE	0.761134	1.09379	0.480714	3	0	0	0	0
chr1	58368082	58368136	A_68_P20258851	Clk1	chr1:058368082-058368136	INSIDE	0.875303	0.69507	0.220806	3	0.409827	0	NA	NA
chr1	58368261	58368305	A_68_P20258852	Clk1	chr1:058368261-058368305	INSIDE	0.448773	0.814535	0.339481	3	0.0410613	0	0	0
chr1	58368467	58368514	A_68_P20258854	Clk1	chr1:058368467-058368514	INSIDE	1.11953	0	0	0	0	0	0	0
chr1	58368600	58368644	A_68_P20258855	Clk1	chr1:058368600-058368644	PROMOTER	0	0	0	0	0.0499141	0	NA	NA
chr1	58368716	58368775	A_68_P20258856	Clk1	chr1:058368716-058368775	PROMOTER	0	0	0	0	0	0	0	0
chr1	58368871	58368926	A_68_P20258857	Clk1	chr1:058368871-058368926	PROMOTER	0	0	0	0	0	0	0	0
chr1	58369118	58369177	A_68_P20258859	Clk1	chr1:058369118-058369177	PROMOTER	0	0	0	0	0.273083	0	NA	NA
chr1	58372281	58372331	A_68_P20258862	Clk1	chr1:058372281-058372331	PROMOTER	0.810017	0.745971	0.0905758	2	0.0229344	0.044504	0.030504	2
chr1	58372419	58372478	A_68_P20258863	Clk1	chr1:058372419-058372478	PROMOTER	0.681924	0	0	0	0.0660735	0	0	0
chr1	58372550	58372609	A_68_P20258864	Clk1	chr1:058372550-058372609	PROMOTER	0	0	0	0	0	0	0	0
chr1	58372726	58372781	A_68_P20258865	Clk1	chr1:058372726-058372781	PROMOTER	0	0	0	0	0.17193	0	NA	NA
chr1	58373199	58373258	A_68_P20258869	Clk1	chr1:058373199-058373258	PROMOTER	0	0	0	0	0.164049	0.167989	0.00557237	2
chr1	58373998	58374057	A_68_P20258873	Clk1	chr1:058373998-058374057	PROMOTER	0.12889	0.12889	NA	1	0	0	0	0
chr1	58525649	58525708	A_68_P20259643	BC049806	chr1:058525649-058525708	INSIDE	0.397215	0.397215	NA	1	0.0320333	0.0320333	NA	1
chr1	58526228	58526287	A_68_P20259645	BC049806	chr1:058526228-058526287	INSIDE	0	0	0	0	0	0	0	0
chr1	58526359	58526418	A_68_P20259646	BC049806	chr1:058526359-058526418	INSIDE	0	0	0	0	0	0	0	0
chr1	58526895	58526954	A_68_P20259649	BC049806	chr1:058526895-058526954	INSIDE	0	0	0	0	0	0	0	0
chr1	58527346	58527405	A_68_P20259652	BC049806	chr1:058527346-058527405	INSIDE	0.818707	0	NA	NA	0	0	0	0
chr1	58527454	58527513	A_68_P20259653	BC049806	chr1:058527454-058527513	INSIDE	0.387836	0	0	0	0	0	0	0
chr1	58527677	58527722	A_68_P20259655	BC049806	chr1:058527677-058527722	INSIDE	0	0	0	0	0.312097	0	NA	NA
chr1	58528219	58528278	A_68_P20259658	BC049806	chr1:058528219-058528278	INSIDE	1.63168	0	NA	NA	0.379349	0.253045	0.164007	3
chr1	58528382	58528441	A_68_P20259659	BC049806	chr1:058528382-058528441	INSIDE	1.53198	1.20186	0.660008	3	0.0676889	0.193199	0.164441	3
chr1	58528534	58528593	A_68_P20259661	BC049806	chr1:058528534-058528593	INSIDE	0.441924	1.10787	0.583883	3	0.132559	0	0	0
chr1	58528939	58528998	A_68_P20259663	BC049806	chr1:058528939-058528998	INSIDE	1.34971	0.962946	0.468549	3	0	0	0	0
chr1	58529151	58529210	A_68_P20259665	BC049806	chr1:058529151-058529210	INSIDE	1.0972	0.870228	0.624702	3	0	0	0	0
chr1	58529296	58529355	A_68_P20259666	BC049806	chr1:058529296-058529355	INSIDE	0.163769	0	0	0	0	0	0	0
chr1	58529462	58529521	A_68_P20259667	BC049806	chr1:058529462-058529521	INSIDE	0	0	0	0	0	0	0	0
chr1	58529610	58529669	A_68_P20259668	BC049806	chr1:058529610-058529669	INSIDE	0.193609	0	NA	NA	0	0	0	0
chr1	58529804	58529863	A_68_P20259670	BC049806	chr1:058529804-058529863	INSIDE	0.288432	0	0	0	0	0	0	0
chr1	58529947	58530006	A_68_P20259671	BC049806	chr1:058529947-058530006	INSIDE	0	0	0	0	0.421986	0	NA	NA
chr1	58530108	58530152	A_68_P20259672	BC049806	chr1:058530108-058530152	INSIDE	0	0	0	0	0.0504776	0	0	0
chr1	58530252	58530309	A_68_P20259673	BC049806	chr1:058530252-058530309	INSIDE	0.174875	0	NA	NA	0	0	0	0
chr1	58530501	58530545	A_68_P20259675	BC049806	chr1:058530501-058530545	INSIDE	0.00310676	0.0672666	0.0937649	3	0.143699	0	NA	NA
chr1	58530612	58530656	A_68_P20259676	BC049806	chr1:058530612-058530656	INSIDE	0.0238184	0.0429031	0.0520334	3	0	0	0	0
chr1	58530738	58530782	A_68_P20259677	BC049806	chr1:058530738-058530782	INSIDE	0.101784	0.0865967	0.0567304	3	0	0	0	0
chr1	59037126	59037185	A_68_P20261909	Als2cr11	chr1:059037126-059037185	INSIDE	0	0	0	0	0.132552	0.132552	NA	1
chr1	59038227	59038286	A_68_P20261913	Als2cr11	chr1:059038227-059038286	INSIDE	0	0	0	0	0	0	0	0
chr1	59038684	59038743	A_68_P20261915	Als2cr11	chr1:059038684-059038743	INSIDE	0.704279	0	NA	NA	0.164254	0	NA	NA
chr1	59038812	59038871	A_68_P20261916	Als2cr11	chr1:059038812-059038871	INSIDE	0.0906819	0	0	0	0.0110942	0.198797	0.207146	3
chr1	59039124	59039172	A_68_P20261919	Als2cr11	chr1:059039124-059039172	INSIDE	0	0	0	0	0.421043	0.150419	0.234401	3
chr1	59039330	59039375	A_68_P20261921	Als2cr11	chr1:059039330-059039375	INSIDE	0.448728	0	NA	NA	0.01912	0.282581	0.228263	3
chr1	59039480	59039524	A_68_P20261922	Als2cr11	chr1:059039480-059039524	PROMOTER	0.345723	0	0	0	0.407579	0	0	0
chr1	59039659	59039718	A_68_P20261923	Als2cr11	chr1:059039659-059039718	PROMOTER	0	0	0	0	0	0	0	0
chr1	59039875	59039934	A_68_P20261925	Als2cr11	chr1:059039875-059039934	PROMOTER	0	0	0	0	0	0	0	0
chr1	59040019	59040078	A_68_P20261926	Als2cr11	chr1:059040019-059040078	PROMOTER	0.241182	0	NA	NA	0.118212	0	NA	NA
chr1	59040219	59040276	A_68_P20261927	Als2cr11	chr1:059040219-059040276	PROMOTER	0.281952	0.259668	0.0206484	3	0.0108562	0.0988332	0.0800661	3
chr1	59040491	59040545	A_68_P20261930	Als2cr11	chr1:059040491-059040545	PROMOTER	0.25587	0.256496	0.0251482	3	0.167431	0	0	0
chr1	59040613	59040672	A_68_P20261931	Als2cr11	chr1:059040613-059040672	PROMOTER	0.231667	0	0	0	0	0	0	0
chr1	59040885	59040940	A_68_P20261933	Als2cr11	chr1:059040885-059040940	PROMOTER	0	0	0	0	0.0476686	0	NA	NA
chr1	59041037	59041096	A_68_P20261934	Als2cr11	chr1:059041037-059041096	PROMOTER	0	0	0	0	0.0354531	0.0606653	0.0336487	3
chr1	59041174	59041233	A_68_P20261935	Als2cr11	chr1:059041174-059041233	PROMOTER	0	0	0	0	0.098874	0	0	0
chr1	59041542	59041601	A_68_P20261937	Als2cr11	chr1:059041542-059041601	PROMOTER	0	0	0	0	0	0	0	0
chr1	59042235	59042294	A_68_P20261940	Als2cr11	chr1:059042235-059042294	PROMOTER	0.78833	1.10714	0.45086	2	0	0	0	0
chr1	59042375	59042434	A_68_P20261941	Als2cr11	chr1:059042375-059042434	PROMOTER	1.42594	1.10714	0.45086	2	0	0	0	0
chr1	59043313	59043372	A_68_P20261946	Als2cr11	chr1:059043313-059043372	PROMOTER	0.38025	0.920497	0.764025	2	0	0	0	0
chr1	59043421	59043480	A_68_P20261947	Als2cr11	chr1:059043421-059043480	PROMOTER	1.46074	0.981682	0.550543	3	0	0	0	0
chr1	59043573	59043632	A_68_P20261948	Als2cr11	chr1:059043573-059043632	PROMOTER	1.10405	0.897745	0.689697	3	0.112771	0	NA	NA
chr1	59043692	59043751	A_68_P20261949	Als2cr11	chr1:059043692-059043751	PROMOTER	0.128438	0.494512	0.531426	3	0.12824	0.145011	0.0431432	3
chr1	59043823	59043874	A_68_P20261950	Als2cr11	chr1:059043823-059043874	PROMOTER	0.251043	0	0	0	0.194021	0	0	0
chr1	59044018	59044066	A_68_P20261951	Als2cr11	chr1:059044018-059044066	PROMOTER	0	0	0	0	0	0	0	0
chr1	59044175	59044229	A_68_P20261952	Als2cr11	chr1:059044175-059044229	PROMOTER	0	0	0	0	0	0	0	0
chr1	59044307	59044363	A_68_P20261953	Als2cr11	chr1:059044307-059044363	PROMOTER	0	0	0	0	0.217704	0	NA	NA
chr1	59044460	59044515	A_68_P20261955	Als2cr11	chr1:059044460-059044515	PROMOTER	0	0	0	0	0	0	0	0
chr1	59044647	59044691	A_68_P20261957	Als2cr11	chr1:059044647-059044691	PROMOTER	0	0	0	0	0	0	0	0
chr1	59044840	59044884	A_68_P20261958	Als2cr11	chr1:059044840-059044884	PROMOTER	0	0	0	0	0.047306	0	NA	NA
chr1	59852388	59852432	A_68_P20266429	Als2cr13	chr1:059852388-059852432	PROMOTER	0.244562	0	0	0	0	0	0	0
chr1	59852557	59852616	A_68_P20266431	Als2cr13	chr1:059852557-059852616	PROMOTER	0	0	0	0	0.99334	0	NA	NA
chr1	59852733	59852786	A_68_P20266433	Als2cr13	chr1:059852733-059852786	PROMOTER	0	0	0	0	0.822181	0.90776	0.121028	2
chr1	59853375	59853434	A_68_P20266435	Als2cr13	chr1:059853375-059853434	PROMOTER	0	0	0	0	0.162803	0.157688	0.00723386	2
chr1	59853835	59853894	A_68_P20266437	Als2cr13	chr1:059853835-059853894	PROMOTER	0.596731	0	NA	NA	0.152573	0.157688	0.00723386	2
chr1	59854478	59854537	A_68_P20266439	Als2cr13	chr1:059854478-059854537	PROMOTER	0.902539	1.37038	0.661633	2	0.00215783	0.0545455	0.0740873	2
chr1	59854666	59854722	A_68_P20266441	Als2cr13	chr1:059854666-059854722	PROMOTER	1.83823	1.21149	0.54279	3	0.106933	0	0	0
chr1	59855129	59855188	A_68_P20266443	Als2cr13	chr1:059855129-059855188	PROMOTER	0.893702	0.982904	0.814397	3	0	0	0	0
chr1	59855255	59855309	A_68_P20266444	Als2cr13	chr1:059855255-059855309	PROMOTER	0.216779	0.555241	0.478657	2	0.0896057	0	NA	NA
chr1	59855870	59855929	A_68_P20266446	Als2cr13	chr1:059855870-059855929	PROMOTER	0	0	0	0	0.0709489	0	0	0
chr1	59856061	59856120	A_68_P20266447	Als2cr13	chr1:059856061-059856120	PROMOTER	0.75252	0	NA	NA	0	0	0	0
chr1	59856282	59856341	A_68_P20266449	Als2cr13	chr1:059856282-059856341	PROMOTER	1.10961	0	0	0	0	0	0	0
chr1	59856408	59856467	A_68_P20266450	Als2cr13	chr1:059856408-059856467	PROMOTER	0	0	0	0	0	0	0	0
chr1	59856790	59856849	A_68_P20266452	Als2cr13	chr1:059856790-059856849	PROMOTER	0	0	0	0	0	0	0	0
chr1	59857024	59857080	A_68_P20266454	Als2cr13	chr1:059857024-059857080	PROMOTER	1.55726	0	NA	NA	0.153201	0	NA	NA
chr1	59857393	59857437	A_68_P20266457	Als2cr13	chr1:059857393-059857437	PROMOTER	0	0	0	0	0	0	0	0
chr1	59857600	59857644	A_68_P20266459	Als2cr13	chr1:059857600-059857644	PROMOTER	0	0	0	0	0.007927	0	NA	NA
chr1	59858025	59858069	A_68_P20266461	Als2cr13	chr1:059858025-059858069	PROMOTER	0.374986	0	NA	NA	0	0	0	0
chr1	59858288	59858332	A_68_P20266463	Als2cr13	chr1:059858288-059858332	INSIDE	0.398706	0	0	0	0	0	0	0
chr1	59858437	59858481	A_68_P20266464	Als2cr13	chr1:059858437-059858481	INSIDE	0	0	0	0	0.08936	0	NA	NA
chr1	59858565	59858615	A_68_P20266465	Als2cr13	chr1:059858565-059858615	INSIDE	0.458624	0	NA	NA	0	0	0	0
chr1	59858670	59858729	A_68_P20266466	Als2cr13	chr1:059858670-059858729	INSIDE	0.179609	0	0	0	0	0	0	0
chr1	59858806	59858861	A_68_P20266468	Als2cr13	chr1:059858806-059858861	INSIDE	0	0	0	0	0	0	0	0
chr1	59859373	59859427	A_68_P20266471	Als2cr13	chr1:059859373-059859427	INSIDE	0	0	0	0	0	0	0	0
chr1	59859548	59859602	A_68_P20266472	Als2cr13	chr1:059859548-059859602	INSIDE	0	0	0	0	0	0	0	0
chr1	59859719	59859773	A_68_P20266473	Als2cr13	chr1:059859719-059859773	INSIDE	0.385484	0	NA	NA	0.141836	0	NA	NA
chr1	59860108	59860165	A_68_P20266475	Als2cr13	chr1:059860108-059860165	INSIDE	0.572811	0	0	0	0.509037	0	0	0
chr1	59860308	59860367	A_68_P20266477	Als2cr13	chr1:059860308-059860367	INSIDE	0	0	0	0	0	0	0	0
chr1	59860461	59860515	A_68_P20266478	Als2cr13	chr1:059860461-059860515	INSIDE	0.144304	0	NA	NA	0	0	0	0
chr1	59860616	59860668	A_68_P20266479	Als2cr13	chr1:059860616-059860668	INSIDE	0	0	0	0	0	0	0	0
chr1	62632369	62632428	A_68_P20282773	Nrp2	chr1:062632369-062632428	PROMOTER	0.439456	0.260517	0.253057	2	0	0	0	0
chr1	62632498	62632557	A_68_P20282774	Nrp2	chr1:062632498-062632557	PROMOTER	0.081579	0	0	0	0	0	0	0
chr1	62632670	62632729	A_68_P20282776	Nrp2	chr1:062632670-062632729	PROMOTER	0	0	0	0	0.0877914	0	NA	NA
chr1	62632849	62632900	A_68_P20282778	Nrp2	chr1:062632849-062632900	PROMOTER	0	0	0	0	0.0450632	0.0664273	0.0302134	2
chr1	62633742	62633801	A_68_P20282780	Nrp2	chr1:062633742-062633801	PROMOTER	0.234947	0	0	0	0	0	0	0
chr1	62633849	62633907	A_68_P20282781	Nrp2	chr1:062633849-062633907	PROMOTER	0	0	0	0	0	0	0	0
chr1	62634016	62634075	A_68_P20282783	Nrp2	chr1:062634016-062634075	PROMOTER	0.709317	0	NA	NA	0.0710741	0	NA	NA
chr1	62634152	62634211	A_68_P20282784	Nrp2	chr1:062634152-062634211	PROMOTER	1.36481	1.10598	0.348805	3	0.0211892	0.0360075	0.0304897	3
chr1	62634461	62634520	A_68_P20282787	Nrp2	chr1:062634461-062634520	PROMOTER	1.2438	0.926629	0.656948	3	0.0157593	0	0	0
chr1	62634633	62634683	A_68_P20282789	Nrp2	chr1:062634633-062634683	PROMOTER	0.171276	1.06516	0.819306	3	0	0	0	0
chr1	62634814	62634873	A_68_P20282791	Nrp2	chr1:062634814-062634873	PROMOTER	1.78041	0	0	0	0.277897	0	NA	NA
chr1	62635342	62635393	A_68_P20282794	Nrp2	chr1:062635342-062635393	PROMOTER	0	0	0	0	0	0	0	0
chr1	62635464	62635515	A_68_P20282795	Nrp2	chr1:062635464-062635515	PROMOTER	0.0765635	0	NA	NA	0	0	0	0
chr1	62635694	62635742	A_68_P20282797	Nrp2	chr1:062635694-062635742	PROMOTER	0	0	0	0	0	0	0	0
chr1	62635976	62636034	A_68_P20282800	Nrp2	chr1:062635976-062636034	PROMOTER	0	0	0	0	0	0	0	0
chr1	62636094	62636152	A_68_P20282801	Nrp2	chr1:062636094-062636152	PROMOTER	0	0	0	0	0.391234	0	NA	NA
chr1	62636500	62636559	A_68_P20282803	Nrp2	chr1:062636500-062636559	PROMOTER	0	0	0	0	0.409997	0.313146	0.151792	3
chr1	62636715	62636774	A_68_P20282805	Nrp2	chr1:062636715-062636774	PROMOTER	0	0	0	0	0.138206	0.338113	0.175385	3
chr1	62636840	62636889	A_68_P20282806	Nrp2	chr1:062636840-062636889	PROMOTER	0.895203	0	NA	NA	0.466135	0.235367	0.20068	3
chr1	62636956	62637014	A_68_P20282807	Nrp2	chr1:062636956-062637014	PROMOTER	1.74449	0	0	0	0.10176	0	0	0
chr1	62637231	62637284	A_68_P20282809	Nrp2	chr1:062637231-062637284	PROMOTER	0	0	0	0	0	0	0	0
chr1	62637598	62637642	A_68_P20282813	Nrp2	chr1:062637598-062637642	PROMOTER	0	0	0	0	0.0591753	0	NA	NA
chr1	62637710	62637754	A_68_P20282814	Nrp2	chr1:062637710-062637754	PROMOTER	0.146375	0	NA	NA	0	0	0	0
chr1	62637859	62637903	A_68_P20282815	Nrp2	chr1:062637859-062637903	PROMOTER	0.189401	0.132263	0.0653482	3	0.0461023	0	NA	NA
chr1	62638029	62638073	A_68_P20282816	Nrp2	chr1:062638029-062638073	INSIDE	0.061011	0.328838	0.358495	3	0	0	0	0
chr1	62638152	62638207	A_68_P20282817	Nrp2	chr1:062638152-062638207	INSIDE	0.736101	0.465865	0.357111	3	0.412446	0	NA	NA
chr1	62638280	62638334	A_68_P20282818	Nrp2	chr1:062638280-062638334	INSIDE	0.600484	0.448544	0.386608	3	0.19897	0	0	0
chr1	62638478	62638535	A_68_P20282820	Nrp2	chr1:062638478-062638535	INSIDE	0.00904733	0.23035	0.322587	3	0	0	0	0
chr1	62638652	62638702	A_68_P20282822	Nrp2	chr1:062638652-062638702	INSIDE	0.0815185	0	0	0	0	0	0	0
chr1	62638825	62638884	A_68_P20282823	Nrp2	chr1:062638825-062638884	INSIDE	0	0	0	0	0.254737	0	NA	NA
chr1	62639014	62639073	A_68_P20282825	Nrp2	chr1:062639014-062639073	INSIDE	0	0	0	0	0	0	0	0
chr1	62639270	62639328	A_68_P20282827	Nrp2	chr1:062639270-062639328	INSIDE	0.943257	0	NA	NA	0	0	0	0
chr1	62639390	62639434	A_68_P20282828	Nrp2	chr1:062639390-062639434	INSIDE	0.167443	0.813	0.591289	3	0.348777	0	NA	NA
chr1	62639494	62639553	A_68_P20282829	Nrp2	chr1:062639494-062639553	INSIDE	1.3283	0.582525	0.647238	3	0.213518	0.269593	0.0705287	3
chr1	62639793	62639852	A_68_P20282831	Nrp2	chr1:062639793-062639852	INSIDE	0.251831	0.780161	0.538508	3	0.246485	0.272984	0.0762516	3
chr1	62639998	62640057	A_68_P20282833	Nrp2	chr1:062639998-062640057	INSIDE	0.76035	0.638853	0.34282	3	0.35895	0.231514	0.135542	3
chr1	62640140	62640189	A_68_P20282834	Nrp2	chr1:062640140-062640189	INSIDE	0.904379	0.720407	0.206857	3	0.0891082	0.393795	0.32352	3
chr1	62640300	62640347	A_68_P20282835	Nrp2	chr1:062640300-062640347	INSIDE	0.496492	0.503326	0.397681	3	0.733328	0.787639	0.727208	3
chr1	62640454	62640500	A_68_P20282836	Nrp2	chr1:062640454-062640500	INSIDE	0.109106	0.264526	0.204723	3	1.54048	0.761202	0.765722	3
chr1	62640596	62640646	A_68_P20282837	Nrp2	chr1:062640596-062640646	INSIDE	0.18798	0.148543	0.0557725	2	0.00979724	0.775138	1.08236	2
chr1	63111521	63111565	A_68_P20285515	Eef1b2	chr1:063111521-063111565	INSIDE	0	0	0	0	0.0610469	0	0	0
chr1	63111767	63111817	A_68_P20285517	Eef1b2	chr1:063111767-063111817	INSIDE	0.149039	0	NA	NA	0	0	0	0
chr1	63111949	63112008	A_68_P20285519	Eef1b2	chr1:063111949-063112008	INSIDE	0.280648	0.372915	0.281585	3	0.128592	0	NA	NA
chr1	63112101	63112158	A_68_P20285521	Eef1b2	chr1:063112101-063112158	INSIDE	0.689059	0	0	0	0	0	0	0
chr1	63112269	63112319	A_68_P20285522	Eef1b2	chr1:063112269-063112319	INSIDE	0	0	0	0	0.063925	0	NA	NA
chr1	63112455	63112514	A_68_P20285523	Eef1b2	chr1:063112455-063112514	INSIDE	0	0	0	0	0	0	0	0
chr1	63112570	63112629	A_68_P20285524	Eef1b2	chr1:063112570-063112629	INSIDE	0.423894	0	NA	NA	0	0	0	0
chr1	63112820	63112878	A_68_P20285526	Eef1b2	chr1:063112820-063112878	INSIDE	0.336027	0.431703	0.0998102	3	0.221137	0	NA	NA
chr1	63112934	63112993	A_68_P20285527	Eef1b2	chr1:063112934-063112993	INSIDE	0.535188	0	0	0	0.0221993	0	0	0
chr1	63113044	63113103	A_68_P20285528	Eef1b2	chr1:063113044-063113103	INSIDE	0	0	0	0	0	0	0	0
chr1	63113157	63113216	A_68_P20285529	Eef1b2	chr1:063113157-063113216	INSIDE	0.996627	0	NA	NA	0	0	0	0
chr1	63113692	63113751	A_68_P20285534	Eef1b2	chr1:063113692-063113751	INSIDE	1.05318	0.921676	0.181022	3	0	0	0	0
chr1	63113949	63114008	A_68_P20285536	Eef1b2	chr1:063113949-063114008	DOWNSTREAM	0.715216	1.20568	0.581897	3	0.218672	0	NA	NA
chr1	63114067	63114126	A_68_P20285537	Eef1b2	chr1:063114067-063114126	DOWNSTREAM	1.84864	1.20312	0.582919	3	0.0501589	0.152677	0.0899981	3
chr1	63114212	63114271	A_68_P20285538	Eef1b2	chr1:063114212-063114271	DOWNSTREAM	1.04551	0	0	0	0.189202	0.284623	0.294026	3
chr1	63114519	63114574	A_68_P20285541	Eef1b2	chr1:063114519-063114574	DOWNSTREAM	0	0	0	0	0.614508	0.401855	0.300737	2
chr1	63115326	63115385	A_68_P20285544	Eef1b2	chr1:063115326-063115385	DOWNSTREAM	0	0	0	0	0.857852	0.8071	0.0717753	2
chr1	63115493	63115537	A_68_P20285545	Gpr1	chr1:063115493-063115537	DOWNSTREAM	0	0	0	0	0.756347	0	0	0
chr1	63115595	63115654	A_68_P20285546	Gpr1	chr1:063115595-063115654	DOWNSTREAM	0	0	0	0	0	0	0	0
chr1	63115742	63115801	A_68_P20285547	Gpr1	chr1:063115742-063115801	DOWNSTREAM	0.495817	0	NA	NA	0.135136	0	NA	NA
chr1	63116011	63116070	A_68_P20285549	Gpr1	chr1:063116011-063116070	DOWNSTREAM	0	0	0	0	0.374377	0.180247	0.175966	3
chr1	63116120	63116179	A_68_P20285550	Gpr1	chr1:063116120-063116179	DOWNSTREAM	1.11887	0	NA	NA	0.0312279	0	0	0
chr1	63116281	63116340	A_68_P20285552	Gpr1	chr1:063116281-063116340	DOWNSTREAM	0.129149	0.624011	0.69984	2	0	0	0	0
chr1	63146221	63146280	A_68_P20285725	Gpr1	chr1:063146221-063146280	INSIDE	1.5008	1.13399	0.518751	2	0	0	0	0
chr1	63146336	63146395	A_68_P20285726	Gpr1	chr1:063146336-063146395	INSIDE	0.76718	1.13399	0.518751	2	0	0	0	0
chr1	63147038	63147097	A_68_P20285729	Gpr1	chr1:063147038-063147097	INSIDE	0	0	0	0	0	0	0	0
chr1	63147156	63147215	A_68_P20285730	Gpr1	chr1:063147156-063147215	INSIDE	0	0	0	0	0	0	0	0
chr1	63147594	63147653	A_68_P20285733	Gpr1	chr1:063147594-063147653	INSIDE	1.14862	0	NA	NA	0	0	0	0
chr1	63147747	63147800	A_68_P20285734	Gpr1	chr1:063147747-063147800	INSIDE	0	0	0	0	0.0480201	0	NA	NA
chr1	63147928	63147975	A_68_P20285735	Gpr1	chr1:063147928-063147975	INSIDE	0	0	0	0	0.110946	0.0583359	0.0482862	3
chr1	63148064	63148123	A_68_P20285736	Gpr1	chr1:063148064-063148123	INSIDE	0	0	0	0	0.0160412	0	0	0
chr1	63148238	63148297	A_68_P20285737	Gpr1	chr1:063148238-063148297	INSIDE	0	0	0	0	0	0	0	0
chr1	63148426	63148470	A_68_P20285738	Gpr1	chr1:063148426-063148470	INSIDE	0.0134139	0	NA	NA	0	0	0	0
chr1	63148649	63148708	A_68_P20285740	Gpr1	chr1:063148649-063148708	PROMOTER	0	0	0	0	0	0	0	0
chr1	63148867	63148911	A_68_P20285742	Gpr1	chr1:063148867-063148911	PROMOTER	0.55182	0	NA	NA	0.0118126	0	NA	NA
chr1	63149251	63149310	A_68_P20285743	Gpr1	chr1:063149251-063149310	PROMOTER	0.975648	0.613888	0.335066	3	0.327299	0.251661	0.212384	3
chr1	63149372	63149423	A_68_P20285744	Gpr1	chr1:063149372-063149423	PROMOTER	0.314195	0	0	0	0.415873	0	0	0
chr1	63149529	63149588	A_68_P20285746	Gpr1	chr1:063149529-063149588	PROMOTER	0	0	0	0	0	0	0	0
chr1	63149972	63150031	A_68_P20285747	Gpr1	chr1:063149972-063150031	PROMOTER	0	0	0	0	0.230526	0	NA	NA
chr1	63151164	63151221	A_68_P20285752	Gpr1	chr1:063151164-063151221	PROMOTER	0	0	0	0	0	0	0	0
chr1	63151288	63151332	A_68_P20285753	Gpr1	chr1:063151288-063151332	PROMOTER	0.150777	0	NA	NA	0	0	0	0
chr1	63151405	63151464	A_68_P20285754	Gpr1	chr1:063151405-063151464	PROMOTER	0.664448	0.311017	0.306523	3	0	0	0	0
chr1	63151571	63151622	A_68_P20285755	Gpr1	chr1:063151571-063151622	PROMOTER	0.117827	0.38442	0.273558	3	0.505404	0	NA	NA
chr1	63151676	63151735	A_68_P20285756	Gpr1	chr1:063151676-063151735	PROMOTER	0.370984	0	0	0	0.125094	0.284156	0.197634	3
chr1	63152083	63152142	A_68_P20285758	Gpr1	chr1:063152083-063152142	PROMOTER	0	0	0	0	0.221972	0	0	0
chr1	63152225	63152284	A_68_P20285759	Gpr1	chr1:063152225-063152284	PROMOTER	0	0	0	0	0	0	0	0
chr1	63152337	63152388	A_68_P20285760	Gpr1	chr1:063152337-063152388	PROMOTER	0.143248	0	NA	NA	0	0	0	0
chr1	63153022	63153081	A_68_P20285762	Gpr1	chr1:063153022-063153081	PROMOTER	0	0	0	0	0	0	0	0
chr1	63153854	63153913	A_68_P20285764	Gpr1	chr1:063153854-063153913	PROMOTER	0.151672	0.151672	NA	1	0	0	0	0
chr1	64964747	64964806	A_68_P20296024	4921521F21Rik	chr1:064964747-064964806	INSIDE	0.516863	0.884029	0.519251	2	0.0207531	0.0650625	0.0626629	2
chr1	64964938	64964997	A_68_P20296025	4921521F21Rik	chr1:064964938-064964997	INSIDE	1.25119	0.97545	0.399855	3	0.109372	0	0	0
chr1	64965146	64965205	A_68_P20296027	4921521F21Rik	chr1:064965146-064965205	INSIDE	1.15829	1.19214	0.0513261	3	0	0	0	0
chr1	64965343	64965402	A_68_P20296028	4921521F21Rik	chr1:064965343-064965402	INSIDE	1.16693	0.832474	0.571829	3	0	0	0	0
chr1	64965615	64965674	A_68_P20296030	4921521F21Rik	chr1:064965615-064965674	INSIDE	0.172202	0.943322	0.687167	3	0	0	0	0
chr1	64965776	64965835	A_68_P20296031	4921521F21Rik	chr1:064965776-064965835	INSIDE	1.49084	0.584563	0.785914	3	0.0136908	0	NA	NA
chr1	64966187	64966246	A_68_P20296033	4921521F21Rik	chr1:064966187-064966246	INSIDE	0.0906503	0.535704	0.827808	3	0	0	0	0
chr1	64966349	64966408	A_68_P20296035	4921521F21Rik	chr1:064966349-064966408	INSIDE	0.0256239	0.173262	0.202035	3	0	0	0	0
chr1	64966517	64966576	A_68_P20296036	4921521F21Rik	chr1:064966517-064966576	INSIDE	0.403511	0	0	0	0	0	0	0
chr1	64966641	64966700	A_68_P20296037	4921521F21Rik	chr1:064966641-064966700	INSIDE	0	0	0	0	0	0	0	0
chr1	64966863	64966918	A_68_P20296039	4921521F21Rik	chr1:064966863-064966918	INSIDE	0	0	0	0	0	0	0	0
chr1	64967011	64967070	A_68_P20296040	4921521F21Rik	chr1:064967011-064967070	PROMOTER	0.0311044	0	NA	NA	0	0	0	0
chr1	64967429	64967488	A_68_P20296044	4921521F21Rik	chr1:064967429-064967488	PROMOTER	0.358948	0.281512	0.222058	3	0	0	0	0
chr1	64967983	64968039	A_68_P20296047	4921521F21Rik	chr1:064967983-064968039	PROMOTER	0.454483	0	0	0	0	0	0	0
chr1	64968146	64968205	A_68_P20296048	4921521F21Rik	chr1:064968146-064968205	PROMOTER	0	0	0	0	0	0	0	0
chr1	64969293	64969352	A_68_P20296051	4921521F21Rik	chr1:064969293-064969352	PROMOTER	0	0	0	0	0	0	0	0
chr1	64969451	64969510	A_68_P20296052	4921521F21Rik	chr1:064969451-064969510	PROMOTER	0.0488794	0	NA	NA	0.563008	0	NA	NA
chr1	64969637	64969691	A_68_P20296053	4921521F21Rik	chr1:064969637-064969691	PROMOTER	0	0	0	0	0	0	0	0
chr1	64969788	64969847	A_68_P20296054	4921521F21Rik	chr1:064969788-064969847	PROMOTER	0	0	0	0	0.274254	0	NA	NA
chr1	64969902	64969956	A_68_P20296055	4921521F21Rik	chr1:064969902-064969956	PROMOTER	0.465797	0	NA	NA	0.0273396	0	0	0
chr1	64970025	64970082	A_68_P20296056	4921521F21Rik	chr1:064970025-064970082	PROMOTER	0	0	0	0	0	0	0	0
chr1	64970165	64970224	A_68_P20296057	4921521F21Rik	chr1:064970165-064970224	PROMOTER	0	0	0	0	0	0	0	0
chr1	64970375	64970434	A_68_P20296059	4921521F21Rik	chr1:064970375-064970434	PROMOTER	1.28893	0	NA	NA	0.0513768	0	NA	NA
chr1	64970866	64970925	A_68_P20296060	4921521F21Rik	chr1:064970866-064970925	PROMOTER	0.340977	0.814955	0.670306	2	0.0522806	0.0518287	0.000639052	2
chr1	65034925	65034969	A_68_P20296388	Cryga	chr1:065034925-065034969	INSIDE	0.371145	1.45209	1.52869	2	0.453889	0.679455	0.318999	2
chr1	65035128	65035185	A_68_P20296390	Cryga	chr1:065035128-065035185	INSIDE	2.53303	1.45209	1.52869	2	0.905021	0.679455	0.318999	2
chr1	65035857	65035916	A_68_P20296392	Cryga	chr1:065035857-065035916	INSIDE	0.590382	0.318741	0.384159	2	0	0	0	0
chr1	65036024	65036083	A_68_P20296393	Cryga	chr1:065036024-065036083	INSIDE	0.0470995	0.303692	0.272889	3	0	0	0	0
chr1	65036139	65036198	A_68_P20296394	Cryga	chr1:065036139-065036198	INSIDE	0.273594	0.160347	0.160156	2	0.231897	0	NA	NA
chr1	65037014	65037073	A_68_P20296396	Cryga	chr1:065037014-065037073	INSIDE	0.472509	0.84067	0.520657	2	0	0	0	0
chr1	65037224	65037270	A_68_P20296398	Cryga	chr1:065037224-065037270	INSIDE	1.20883	0	0	0	0.649879	0	NA	NA
chr1	65037603	65037651	A_68_P20296401	Cryga	chr1:065037603-065037651	INSIDE	0	0	0	0	0	0	0	0
chr1	65037813	65037866	A_68_P20296403	Cryga	chr1:065037813-065037866	PROMOTER	0	0	0	0	0.29096	0	NA	NA
chr1	65038042	65038101	A_68_P20296405	Cryga	chr1:065038042-065038101	PROMOTER	0.231682	0	NA	NA	0.157263	0	0	0
chr1	65038162	65038221	A_68_P20296406	Cryga	chr1:065038162-065038221	PROMOTER	0.305014	0.346773	0.140698	3	0	0	0	0
chr1	65038693	65038750	A_68_P20296408	Cryga	chr1:065038693-065038750	PROMOTER	0.503623	0.444664	0.121428	3	0	0	0	0
chr1	65038914	65038970	A_68_P20296410	Cryga	chr1:065038914-065038970	PROMOTER	0.525354	0.357668	0.271839	3	0	0	0	0
chr1	65039193	65039244	A_68_P20296412	Cryga	chr1:065039193-065039244	PROMOTER	0.0440261	0	0	0	0	0	0	0
chr1	65039401	65039458	A_68_P20296414	Cryga	chr1:065039401-065039458	PROMOTER	0	0	0	0	0	0	0	0
chr1	65039611	65039670	A_68_P20296416	Cryga	chr1:065039611-065039670	PROMOTER	0	0	0	0	0.0540378	0	NA	NA
chr1	65039786	65039845	A_68_P20296417	Cryga	chr1:065039786-065039845	PROMOTER	0	0	0	0	0.0764457	0	0	0
chr1	65040131	65040186	A_68_P20296420	Cryga	chr1:065040131-065040186	PROMOTER	0	0	0	0	0	0	0	0
chr1	65040311	65040370	A_68_P20296421	Cryga	chr1:065040311-065040370	PROMOTER	0	0	0	0	0	0	0	0
chr1	65040519	65040578	A_68_P20296423	Cryga	chr1:065040519-065040578	PROMOTER	0	0	0	0	0	0	0	0
chr1	65040937	65040995	A_68_P20296425	Cryga	chr1:065040937-065040995	PROMOTER	0	0	0	0	0	0	0	0
chr1	65041354	65041413	A_68_P20296427	Cryga	chr1:065041354-065041413	PROMOTER	0.116072	0	NA	NA	0	0	0	0
chr1	66628913	66628972	A_68_P20304053	Rpe	chr1:066628913-066628972	PROMOTER	0	0	0	0	0.0239982	0.186129	0.229288	2
chr1	66629057	66629116	A_68_P20304054	Rpe	chr1:066629057-066629116	PROMOTER	0	0	0	0	0.348261	0	0	0
chr1	66629237	66629296	A_68_P20304056	Rpe	chr1:066629237-066629296	PROMOTER	0.125917	0	NA	NA	0	0	0	0
chr1	66629398	66629457	A_68_P20304057	Rpe	chr1:066629398-066629457	PROMOTER	0.4244	0.261718	0.151047	3	0.0420659	0	NA	NA
chr1	66629529	66629588	A_68_P20304058	Rpe	chr1:066629529-066629588	PROMOTER	0.234836	0.306231	0.103075	3	0	0	0	0
chr1	66629799	66629858	A_68_P20304061	Rpe	chr1:066629799-066629858	PROMOTER	0.259456	0	0	0	0.230168	0	NA	NA
chr1	66629918	66629977	A_68_P20304062	Rpe	chr1:066629918-066629977	PROMOTER	0	0	0	0	0	0	0	0
chr1	66630125	66630184	A_68_P20304064	Rpe	chr1:066630125-066630184	PROMOTER	0	0	0	0	0	0	0	0
chr1	66630281	66630340	A_68_P20304065	Rpe	chr1:066630281-066630340	PROMOTER	0.139842	0	NA	NA	0	0	0	0
chr1	66630530	66630589	A_68_P20304067	Rpe	chr1:066630530-066630589	PROMOTER	0.230801	0	0	0	0.255075	0	NA	NA
chr1	66630746	66630802	A_68_P20304069	Rpe	chr1:066630746-066630802	PROMOTER	0	0	0	0	0	0	0	0
chr1	66631006	66631065	A_68_P20304072	Rpe	chr1:066631006-066631065	PROMOTER	0.552528	0	NA	NA	0	0	0	0
chr1	66631339	66631398	A_68_P20304075	Rpe	chr1:066631339-066631398	PROMOTER	0.432032	0	0	0	0.160947	0	NA	NA
chr1	66631467	66631526	A_68_P20304076	Rpe	chr1:066631467-066631526	PROMOTER	0	0	0	0	0.456644	0.222047	0.210797	3
chr1	66631627	66631685	A_68_P20304077	Rpe	chr1:066631627-066631685	PROMOTER	0	0	0	0	0.0485484	0	0	0
chr1	66631775	66631834	A_68_P20304079	Rpe	chr1:066631775-066631834	PROMOTER	0.580816	0	NA	NA	0	0	0	0
chr1	66631973	66632032	A_68_P20304081	Rpe	chr1:066631973-066632032	PROMOTER	0.845395	0.605599	0.228415	3	0.366492	0	NA	NA
chr1	66632188	66632247	A_68_P20304083	Rpe	chr1:066632188-066632247	PROMOTER	0.390587	0.465123	0.349025	3	0	0	0	0
chr1	66632371	66632424	A_68_P20304085	Rpe	chr1:066632371-066632424	PROMOTER	0.159387	0.678599	0.708571	3	0	0	0	0
chr1	66632534	66632593	A_68_P20304086	Rpe	chr1:066632534-066632593	PROMOTER	1.48582	1.05661	0.777256	3	0.436336	0	NA	NA
chr1	66632720	66632779	A_68_P20304088	Rpe	chr1:066632720-066632779	PROMOTER	1.52461	1.32635	0.310417	3	0.207514	0	0	0
chr1	66632864	66632920	A_68_P20304089	Rpe	chr1:066632864-066632920	PROMOTER	0.968608	1.24661	0.39315	2	0	0	0	0
chr1	66633762	66633821	A_68_P20304091	Rpe	chr1:066633762-066633821	PROMOTER	0	0	0	0	0	0	0	0
chr1	66633976	66634020	A_68_P20304093	Rpe	chr1:066633976-066634020	PROMOTER	0.412142	0	NA	NA	0.384285	0	NA	NA
chr1	66634090	66634134	A_68_P20304094	Rpe	chr1:066634090-066634134	INSIDE	0.433615	0.330042	0.161155	3	0.108802	0	0	0
chr1	66634208	66634252	A_68_P20304095	Rpe	chr1:066634208-066634252	INSIDE	0.144369	0.358775	0.18848	3	0	0	0	0
chr1	66634359	66634403	A_68_P20304096	Rpe	chr1:066634359-066634403	INSIDE	0.498341	0.477259	0.322864	3	0	0	0	0
chr1	66634508	66634557	A_68_P20304097	Rpe	chr1:066634508-066634557	INSIDE	0.789065	0.468384	0.33666	3	0	0	0	0
chr1	66634658	66634710	A_68_P20304098	Rpe	chr1:066634658-066634710	INSIDE	0.117747	0.520045	0.35495	3	0.175518	0	NA	NA
chr1	66634861	66634920	A_68_P20304100	Rpe	chr1:066634861-066634920	INSIDE	0.653323	0	0	0	0.0155964	0	0	0
chr1	66635308	66635367	A_68_P20304102	Rpe	chr1:066635308-066635367	INSIDE	0	0	0	0	0	0	0	0
chr1	66635422	66635470	A_68_P20304103	Rpe	chr1:066635422-066635470	INSIDE	0	0	0	0	0.362993	0	NA	NA
chr1	66635588	66635639	A_68_P20304104	Rpe	chr1:066635588-066635639	INSIDE	0.000801537	0	NA	NA	0.00843732	0.185715	0.250708	2
chr1	66636269	66636328	A_68_P20304107	Rpe	chr1:066636269-066636328	INSIDE	0	0	0	0	0	0	0	0
chr1	66636458	66636517	A_68_P20304108	Rpe	chr1:066636458-066636517	INSIDE	0	0	0	0	0	0	0	0
chr1	71034068	71034127	A_68_P20328992	Bard1	chr1:071034068-071034127	INSIDE	2.1362	1.81748	0.450743	2	0	0	0	0
chr1	71034177	71034236	A_68_P20328993	Bard1	chr1:071034177-071034236	INSIDE	1.49875	1.24337	1.04421	3	0.00025071	0	NA	NA
chr1	71034485	71034544	A_68_P20328996	Bard1	chr1:071034485-071034544	INSIDE	0.0951669	0.718732	0.714753	3	0	0	0	0
chr1	71034658	71034717	A_68_P20328997	Bard1	chr1:071034658-071034717	INSIDE	0.562277	0.439103	0.301827	3	0.13548	0	NA	NA
chr1	71035121	71035180	A_68_P20328999	Bard1	chr1:071035121-071035180	INSIDE	0.659864	0	0	0	0.0136554	0	0	0
chr1	71035259	71035318	A_68_P20329000	Bard1	chr1:071035259-071035318	INSIDE	0	0	0	0	0	0	0	0
chr1	71035457	71035512	A_68_P20329002	Bard1	chr1:071035457-071035512	INSIDE	0	0	0	0	0.156104	0	NA	NA
chr1	71035684	71035728	A_68_P20329004	Bard1	chr1:071035684-071035728	INSIDE	0.108491	0	NA	NA	0.036153	0	0	0
chr1	71035811	71035855	A_68_P20329005	Bard1	chr1:071035811-071035855	INSIDE	0	0	0	0	0	0	0	0
chr1	71035980	71036024	A_68_P20329006	Bard1	chr1:071035980-071036024	INSIDE	0	0	0	0	0.410201	0	NA	NA
chr1	71036126	71036170	A_68_P20329007	Bard1	chr1:071036126-071036170	PROMOTER	0	0	0	0	0.275149	0.311261	0.0867202	3
chr1	71036346	71036390	A_68_P20329009	Bard1	chr1:071036346-071036390	PROMOTER	0.197205	0	NA	NA	0.248432	0.220567	0.0726394	3
chr1	71036458	71036513	A_68_P20329010	Bard1	chr1:071036458-071036513	PROMOTER	0	0	0	0	0.138121	0	0	0
chr1	71036654	71036713	A_68_P20329012	Bard1	chr1:071036654-071036713	PROMOTER	0	0	0	0	0	0	0	0
chr1	71037053	71037097	A_68_P20329014	Bard1	chr1:071037053-071037097	PROMOTER	0.163278	0	NA	NA	0	0	0	0
chr1	71037216	71037275	A_68_P20329016	Bard1	chr1:071037216-071037275	PROMOTER	0.574403	0	0	0	0	0	0	0
chr1	71037490	71037534	A_68_P20329018	Bard1	chr1:071037490-071037534	PROMOTER	0	0	0	0	0.223094	0	NA	NA
chr1	71037680	71037739	A_68_P20329019	Bard1	chr1:071037680-071037739	PROMOTER	0	0	0	0	0	0	0	0
chr1	71037802	71037861	A_68_P20329020	Bard1	chr1:071037802-071037861	PROMOTER	0	0	0	0	0	0	0	0
chr1	71039230	71039289	A_68_P20329022	Bard1	chr1:071039230-071039289	PROMOTER	0	0	0	0	0.380324	0	0	0
chr1	71039432	71039491	A_68_P20329024	Bard1	chr1:071039432-071039491	PROMOTER	0	0	0	0	0	0	0	0
chr1	71039581	71039640	A_68_P20329025	Bard1	chr1:071039581-071039640	PROMOTER	0	0	0	0	0	0	0	0
chr1	71039750	71039809	A_68_P20329026	Bard1	chr1:071039750-071039809	PROMOTER	0	0	0	0	0	0	0	0
chr1	71040071	71040130	A_68_P20329028	Bard1	chr1:071040071-071040130	PROMOTER	0.749534	0	NA	NA	0.189754	0	NA	NA
chr1	71040303	71040362	A_68_P20329030	Bard1	chr1:071040303-071040362	PROMOTER	0.357502	0.420836	0.302053	3	0	0	0	0
chr1	71040555	71040614	A_68_P20329032	Bard1	chr1:071040555-071040614	PROMOTER	0.155471	0.264263	0.101909	3	0	0	0	0
chr1	71040833	71040888	A_68_P20329035	Bard1	chr1:071040833-071040888	PROMOTER	0.279815	0.319011	0.186257	3	0	0	0	0
chr1	71041072	71041128	A_68_P20329037	Bard1	chr1:071041072-071041128	PROMOTER	0.521746	0	0	0	0	0	0	0
chr1	71041264	71041323	A_68_P20329039	Bard1	chr1:071041264-071041323	PROMOTER	0	0	0	0	0.75533	0	NA	NA
chr1	74337173	74337230	A_68_P20348377	Vil1	chr1:074337173-074337230	PROMOTER	0	0	0	0	0	0	0	0
chr1	74337826	74337877	A_68_P20348380	Vil1	chr1:074337826-074337877	PROMOTER	0.225295	0.155482	0.0987314	2	0	0	0	0
chr1	74338327	74338386	A_68_P20348382	Vil1	chr1:074338327-074338386	PROMOTER	0.0856681	0.155482	0.0987314	2	0.152486	0	NA	NA
chr1	74339627	74339682	A_68_P20348385	Vil1	chr1:074339627-074339682	PROMOTER	1.46958	1.49781	0.0399158	2	1.43997	0.839031	0.849851	2
chr1	74339858	74339917	A_68_P20348387	Vil1	chr1:074339858-074339917	PROMOTER	1.52603	1.49781	0.0399158	2	0.238095	0.839031	0.849851	2
chr1	74340767	74340826	A_68_P20348389	Vil1	chr1:074340767-074340826	PROMOTER	0	0	0	0	0	0	0	0
chr1	74340931	74340990	A_68_P20348390	Vil1	chr1:074340931-074340990	PROMOTER	0	0	0	0	0.0576638	0	NA	NA
chr1	74341835	74341879	A_68_P20348393	Vil1	chr1:074341835-074341879	PROMOTER	0	0	0	0	0.694092	0.593851	0.141762	2
chr1	74342009	74342054	A_68_P20348395	Vil1	chr1:074342009-074342054	PROMOTER	0.419746	0	NA	NA	0.493611	0	0	0
chr1	74342181	74342225	A_68_P20348397	Vil1	chr1:074342181-074342225	PROMOTER	0	0	0	0	0	0	0	0
chr1	74342334	74342378	A_68_P20348398	Vil1	chr1:074342334-074342378	PROMOTER	0.266505	0	NA	NA	0.0352819	0	NA	NA
chr1	74342491	74342538	A_68_P20348399	Vil1	chr1:074342491-074342538	PROMOTER	0.189481	0	0	0	0	0	0	0
chr1	74342631	74342675	A_68_P20348401	Vil1	chr1:074342631-074342675	INSIDE	0	0	0	0	0	0	0	0
chr1	74342833	74342879	A_68_P20348403	Vil1	chr1:074342833-074342879	INSIDE	0	0	0	0	0.0343307	0	NA	NA
chr1	74342981	74343039	A_68_P20348405	Vil1	chr1:074342981-074343039	INSIDE	0	0	0	0	0	0	0	0
chr1	74343182	74343239	A_68_P20348407	Vil1	chr1:074343182-074343239	INSIDE	0.0466328	0	NA	NA	0	0	0	0
chr1	74343554	74343602	A_68_P20348410	Vil1	chr1:074343554-074343602	INSIDE	0	0	0	0	0	0	0	0
chr1	74344494	74344538	A_68_P20348413	Vil1	chr1:074344494-074344538	INSIDE	0.567341	0	0	0	0	0	0	0
chr1	74344677	74344736	A_68_P20348415	Vil1	chr1:074344677-074344736	INSIDE	0	0	0	0	0.291534	0	NA	NA
chr1	74344841	74344900	A_68_P20348416	Vil1	chr1:074344841-074344900	INSIDE	0.174638	0	NA	NA	0.295478	0	0	0
chr1	74345042	74345086	A_68_P20348417	Vil1	chr1:074345042-074345086	INSIDE	0.0161511	0.0953943	0.112067	2	0	0	0	0
chr1	74529216	74529261	A_68_P20349490	Rnf25	chr1:074529216-074529261	INSIDE	0	0	0	0	0	0	0	0
chr1	74529326	74529385	A_68_P20349491	Rnf25	chr1:074529326-074529385	INSIDE	0.505466	0	NA	NA	0	0	0	0
chr1	74529924	74529983	A_68_P20349493	Rnf25	chr1:074529924-074529983	INSIDE	0.257993	0.137468	0.170448	2	0.0663512	0.0791777	0.0181394	2
chr1	74530061	74530115	A_68_P20349494	Rnf25	chr1:074530061-074530115	INSIDE	0.0169424	0.218016	0.184365	3	0.0920042	0.117758	0.0680436	3
chr1	74530312	74530371	A_68_P20349495	Rnf25	chr1:074530312-074530371	INSIDE	0.379112	0.198027	0.256092	2	0.19492	0.143462	0.0727724	2
chr1	74531453	74531512	A_68_P20349498	Rnf25	chr1:074531453-074531512	INSIDE	0	0	0	0	0	0	0	0
chr1	74531722	74531772	A_68_P20349501	Rnf25	chr1:074531722-074531772	INSIDE	0.181744	0	NA	NA	0	0	0	0
chr1	74531910	74531957	A_68_P20349503	Rnf25	chr1:074531910-074531957	INSIDE	0.512497	0.231899	0.259186	3	0.163285	0	NA	NA
chr1	74532069	74532116	A_68_P20349505	Rnf25	chr1:074532069-074532116	INSIDE	0.00145536	0.217907	0.264329	3	0.0198481	0.0763132	0.0764298	3
chr1	74532278	74532337	A_68_P20349507	Rnf25	chr1:074532278-074532337	INSIDE	0.13977	0.426518	0.620313	3	0.0458067	0.250722	0.377627	3
chr1	74532429	74532488	A_68_P20349508	Rnf25	chr1:074532429-074532488	INSIDE	1.13833	0.892106	0.664374	3	0.68651	0	0	0
chr1	74532541	74532600	A_68_P20349509	Rnf25	chr1:074532541-074532600	INSIDE	1.39822	1.21414	0.160237	3	0	0	0	0
chr1	74532681	74532740	A_68_P20349510	Rnf25	chr1:074532681-074532740	INSIDE	1.10588	1.03567	0.402275	3	0	0	0	0
chr1	74532814	74532873	A_68_P20349511	Rnf25	chr1:074532814-074532873	INSIDE	0.602914	0.845298	0.251979	3	0.553475	0	NA	NA
chr1	74533270	74533326	A_68_P20349513	Rnf25	chr1:074533270-074533326	INSIDE	0.827095	0	0	0	0.739276	0	0	0
chr1	74533448	74533497	A_68_P20349514	Rnf25	chr1:074533448-074533497	INSIDE	0	0	0	0	0	0	0	0
chr1	74533585	74533633	A_68_P20349515	Rnf25	chr1:074533585-074533633	INSIDE	0.637421	0	NA	NA	0	0	0	0
chr1	74533728	74533787	A_68_P20349516	Rnf25	chr1:074533728-074533787	INSIDE	0.160462	0.503936	0.299907	3	0	0	0	0
chr1	74533950	74534009	A_68_P20349518	Rnf25	chr1:074533950-074534009	INSIDE	0.713926	0	0	0	0	0	0	0
chr1	74534074	74534133	A_68_P20349519	Rnf25	chr1:074534074-074534133	INSIDE	0	0	0	0	0.23275	0	NA	NA
chr1	74534213	74534257	A_68_P20349520	Rnf25	chr1:074534213-074534257	INSIDE	0	0	0	0	0.208656	0.431801	0.365831	3
chr1	74534438	74534482	A_68_P20349522	Rnf25	chr1:074534438-074534482	INSIDE	0.872288	0	NA	NA	0.853997	0.442422	0.357531	3
chr1	75026128	75026172	A_68_P20352248	BC038286	chr1:075026128-075026172	INSIDE	0	0	0	0	0.136997	0	NA	NA
chr1	75026302	75026346	A_68_P20352250	BC038286	chr1:075026302-075026346	INSIDE	0.229917	0	NA	NA	0	0	0	0
chr1	75026462	75026509	A_68_P20352251	BC038286	chr1:075026462-075026509	INSIDE	0.537501	0.28596	0.228729	3	0.21458	0	NA	NA
chr1	75026607	75026658	A_68_P20352252	BC038286	chr1:075026607-075026658	INSIDE	0.0904599	0.43941	0.311703	3	0	0	0	0
chr1	75026755	75026799	A_68_P20352253	BC038286	chr1:075026755-075026799	INSIDE	0.690268	0	0	0	0	0	0	0
chr1	75026928	75026976	A_68_P20352254	BC038286	chr1:075026928-075026976	INSIDE	0	0	0	0	0	0	0	0
chr1	75027061	75027118	A_68_P20352255	BC038286	chr1:075027061-075027118	INSIDE	0.386853	0	NA	NA	0	0	0	0
chr1	75027267	75027316	A_68_P20352257	BC038286	chr1:075027267-075027316	INSIDE	0.519216	0	0	0	0	0	0	0
chr1	75027427	75027479	A_68_P20352259	BC038286	chr1:075027427-075027479	INSIDE	0	0	0	0	0	0	0	0
chr1	75027706	75027761	A_68_P20352262	BC038286	chr1:075027706-075027761	INSIDE	0.195208	0	NA	NA	0	0	0	0
chr1	75027884	75027934	A_68_P20352263	BC038286	chr1:075027884-075027934	INSIDE	0.354425	0	0	0	0	0	0	0
chr1	75028137	75028184	A_68_P20352265	BC038286	chr1:075028137-075028184	INSIDE	0	0	0	0	0	0	0	0
chr1	75028379	75028437	A_68_P20352267	BC038286	chr1:075028379-075028437	INSIDE	0.187656	0	NA	NA	0.124533	0	NA	NA
chr1	75028555	75028599	A_68_P20352268	BC038286	chr1:075028555-075028599	INSIDE	0.349243	0	0	0	0.494035	0.294119	0.186609	3
chr1	75029003	75029059	A_68_P20352272	BC038286	chr1:075029003-075029059	INSIDE	0	0	0	0	0.263789	0.378912	0.162808	2
chr1	75029706	75029750	A_68_P20352275	BC038286	chr1:075029706-075029750	INSIDE	0	0	0	0	0	0	0	0
chr1	75029810	75029859	A_68_P20352276	BC038286	chr1:075029810-075029859	INSIDE	0.325119	0	NA	NA	0.296177	0	NA	NA
chr1	75029940	75029984	A_68_P20352277	BC038286	chr1:075029940-075029984	INSIDE	0	0	0	0	0.0702394	0	0	0
chr1	75030093	75030137	A_68_P20352278	BC038286	chr1:075030093-075030137	INSIDE	0	0	0	0	0	0	0	0
chr1	75030276	75030325	A_68_P20352279	BC038286	chr1:075030276-075030325	INSIDE	0	0	0	0	0	0	0	0
chr1	75030450	75030509	A_68_P20352280	BC038286	chr1:075030450-075030509	INSIDE	0.622657	0	NA	NA	0	0	0	0
chr1	75030648	75030702	A_68_P20352282	BC038286	chr1:075030648-075030702	INSIDE	0.728264	0.800091	0.22223	3	0	0	0	0
chr1	75030867	75030911	A_68_P20352284	BC038286	chr1:075030867-075030911	INSIDE	1.04935	1.08679	0.37864	3	0	0	0	0
chr1	75030990	75031038	A_68_P20352285	BC038286	chr1:075030990-075031038	INSIDE	1.48276	1.26606	0.306467	2	0	0	0	0
chr1	75423949	75424001	A_68_P20354782	Slc4a3	chr1:075423949-075424001	PROMOTER	0.468564	0.341947	0.179063	2	0.144383	0.422393	0.393164	2
chr1	75424417	75424461	A_68_P20354784	Slc4a3	chr1:075424417-075424461	PROMOTER	0.21533	0.45664	0.235574	3	0.700402	0	0	0
chr1	75424538	75424595	A_68_P20354785	Slc4a3	chr1:075424538-075424595	PROMOTER	0.686025	0	0	0	0	0	0	0
chr1	75424900	75424959	A_68_P20354787	Slc4a3	chr1:075424900-075424959	PROMOTER	0	0	0	0	0.260661	0	NA	NA
chr1	75425040	75425098	A_68_P20354788	Slc4a3	chr1:075425040-075425098	PROMOTER	0.283457	0	NA	NA	0.510127	0.461388	0.181338	3
chr1	75425485	75425544	A_68_P20354791	Slc4a3	chr1:075425485-075425544	PROMOTER	0.904136	0.55622	0.317091	3	0.613375	0	0	0
chr1	75425601	75425660	A_68_P20354792	Slc4a3	chr1:075425601-075425660	PROMOTER	0.481067	0.692602	0.299155	2	0	0	0	0
chr1	75426364	75426419	A_68_P20354794	Slc4a3	chr1:075426364-075426419	PROMOTER	0	0	0	0	0.988821	0.840635	0.209566	2
chr1	75426585	75426641	A_68_P20354796	Slc4a3	chr1:075426585-075426641	PROMOTER	0	0	0	0	0.692449	0	0	0
chr1	75426787	75426846	A_68_P20354798	Slc4a3	chr1:075426787-075426846	PROMOTER	1.56637	0	NA	NA	0	0	0	0
chr1	75426926	75426984	A_68_P20354799	Slc4a3	chr1:075426926-075426984	PROMOTER	1.91992	1.17399	1.00152	3	0	0	0	0
chr1	75427144	75427195	A_68_P20354801	Slc4a3	chr1:075427144-075427195	PROMOTER	0.0356902	0	0	0	0	0	0	0
chr1	75427489	75427536	A_68_P20354803	Slc4a3	chr1:075427489-075427536	PROMOTER	0	0	0	0	0	0	0	0
chr1	75428126	75428170	A_68_P20354805	Slc4a3	chr1:075428126-075428170	PROMOTER	0.128889	0.128889	NA	1	0.183386	0.183386	NA	1
chr1	75428732	75428776	A_68_P20354807	Slc4a3	chr1:075428732-075428776	PROMOTER	0	0	0	0	0.118094	0	0	0
chr1	75428908	75428960	A_68_P20354809	Slc4a3	chr1:075428908-075428960	PROMOTER	0	0	0	0	0	0	0	0
chr1	75429104	75429148	A_68_P20354811	Slc4a3	chr1:075429104-075429148	PROMOTER	0.342092	0	NA	NA	0	0	0	0
chr1	75429278	75429322	A_68_P20354812	Slc4a3	chr1:075429278-075429322	PROMOTER	0.233919	0	0	0	0.270893	0	NA	NA
chr1	75429579	75429623	A_68_P20354815	Slc4a3	chr1:075429579-075429623	INSIDE	0	0	0	0	0	0	0	0
chr1	75429727	75429771	A_68_P20354816	Slc4a3	chr1:075429727-075429771	INSIDE	0	0	0	0	0	0	0	0
chr1	75429964	75430012	A_68_P20354819	Slc4a3	chr1:075429964-075430012	INSIDE	0	0	0	0	0	0	0	0
chr1	75430154	75430208	A_68_P20354821	Slc4a3	chr1:075430154-075430208	INSIDE	0.613274	0	NA	NA	0	0	0	0
chr1	75430333	75430377	A_68_P20354823	Slc4a3	chr1:075430333-075430377	INSIDE	1.65712	1.5069	0.828785	3	0	0	0	0
chr1	75430505	75430549	A_68_P20354825	Slc4a3	chr1:075430505-075430549	INSIDE	2.25029	1.41552	0.978206	3	0.00879294	0	NA	NA
chr1	75430678	75430727	A_68_P20354826	Slc4a3	chr1:075430678-075430727	INSIDE	0.339158	1.13289	0.995831	3	0	0	0	0
chr1	75430809	75430856	A_68_P20354827	Slc4a3	chr1:075430809-075430856	INSIDE	0.809228	0	0	0	0	0	0	0
chr1	75430976	75431026	A_68_P20354829	Slc4a3	chr1:075430976-075431026	INSIDE	0	0	0	0	0	0	0	0
chr1	75431199	75431243	A_68_P20354831	Slc4a3	chr1:075431199-075431243	INSIDE	0	0	0	0	0	0	0	0
chr1	75431437	75431488	A_68_P20354833	Slc4a3	chr1:075431437-075431488	INSIDE	0	0	0	0	0.015738	0	NA	NA
chr1	75431656	75431703	A_68_P20354835	Slc4a3	chr1:075431656-075431703	INSIDE	0.268144	0	NA	NA	0	0	0	0
chr1	75431811	75431855	A_68_P20354836	Slc4a3	chr1:075431811-075431855	INSIDE	0	0	0	0	0	0	0	0
chr1	75431944	75431993	A_68_P20354837	Slc4a3	chr1:075431944-075431993	INSIDE	0.0432129	0	NA	NA	0	0	0	0
chr1	75432235	75432279	A_68_P20354840	Slc4a3	chr1:075432235-075432279	INSIDE	1.46183	0.752522	1.00311	2	1.34571	0	NA	NA
chr1	88951005	88951056	A_68_P20415851	Akp3	chr1:088951005-088951056	PROMOTER	0	0	0	0	0	0	0	0
chr1	88951793	88951850	A_68_P20415854	Akp3	chr1:088951793-088951850	PROMOTER	0	0	0	0	0.344184	0.338941	0.00741394	2
chr1	88952162	88952215	A_68_P20415856	Akp3	chr1:088952162-088952215	PROMOTER	0	0	0	0	0.333699	0.338941	0.00741394	2
chr1	88952871	88952923	A_68_P20415858	Akp3	chr1:088952871-088952923	PROMOTER	0.0444861	0	0	0	0.357115	0.20737	0.211772	2
chr1	88952980	88953039	A_68_P20415859	Akp3	chr1:088952980-088953039	PROMOTER	0	0	0	0	0.0576242	0.324202	0.25174	3
chr1	88953210	88953269	A_68_P20415860	Akp3	chr1:088953210-088953269	PROMOTER	0.078149	0	NA	NA	0.557866	0	0	0
chr1	88953552	88953611	A_68_P20415863	Akp3	chr1:088953552-088953611	PROMOTER	0	0	0	0	0	0	0	0
chr1	88953797	88953856	A_68_P20415865	Akp3	chr1:088953797-088953856	PROMOTER	0.196851	0	NA	NA	0.0207299	0	NA	NA
chr1	88954867	88954926	A_68_P20415868	Akp3	chr1:088954867-088954926	PROMOTER	0.506045	0	0	0	0.0394584	0	0	0
chr1	88955220	88955279	A_68_P20415870	Akp3	chr1:088955220-088955279	PROMOTER	0	0	0	0	0	0	0	0
chr1	88955355	88955414	A_68_P20415871	Akp3	chr1:088955355-088955414	PROMOTER	0.319953	0	NA	NA	0.0837744	0	NA	NA
chr1	88955609	88955656	A_68_P20415873	Akp3	chr1:088955609-088955656	PROMOTER	0	0	0	0	0.15274	0	0	0
chr1	88955837	88955885	A_68_P20415875	Akp3	chr1:088955837-088955885	PROMOTER	0.0478997	0	NA	NA	0	0	0	0
chr1	88955959	88956010	A_68_P20415876	Akp3	chr1:088955959-088956010	PROMOTER	0.0449541	0	0	0	0.0403186	0	NA	NA
chr1	88956074	88956124	A_68_P20415877	Akp3	chr1:088956074-088956124	PROMOTER	0	0	0	0	0.190923	0.0934419	0.0845347	3
chr1	88956230	88956277	A_68_P20415878	Akp3	chr1:088956230-088956277	INSIDE	0.197739	0	NA	NA	0.0490842	0.165324	0.105789	3
chr1	88956660	88956712	A_68_P20415882	Akp3	chr1:088956660-088956712	INSIDE	0.506165	0.308557	0.171555	3	0.255965	0.191791	0.123796	3
chr1	88956813	88956857	A_68_P20415884	Akp3	chr1:088956813-088956857	INSIDE	0.221767	0.364276	0.1422	3	0.270325	0.277826	0.0264224	3
chr1	88957106	88957153	A_68_P20415887	Akp3	chr1:088957106-088957153	INSIDE	0.364898	0.298879	0.0722075	3	0.307188	0.220674	0.119354	3
chr1	88957424	88957472	A_68_P20415889	Akp3	chr1:088957424-088957472	INSIDE	0.309971	0.570269	0.404215	3	0.0845087	0.144924	0.142043	3
chr1	88957536	88957587	A_68_P20415890	Akp3	chr1:088957536-088957587	INSIDE	1.03594	1.15542	0.911083	3	0.0430765	0	0	0
chr1	88957671	88957719	A_68_P20415891	Akp3	chr1:088957671-088957719	INSIDE	2.12035	1.12591	0.952638	3	0	0	0	0
chr1	88957871	88957930	A_68_P20415893	Akp3	chr1:088957871-088957930	INSIDE	0.221455	0.929515	1.03742	3	0	0	0	0
chr1	88958014	88958060	A_68_P20415894	Akp3	chr1:088958014-088958060	INSIDE	0.446743	0.389543	0.148023	3	0	0	0	0
chr1	88958137	88958181	A_68_P20415895	Akp3	chr1:088958137-088958181	INSIDE	0.500431	0.461747	0.0337813	3	0.0964541	0	NA	NA
chr1	88958299	88958344	A_68_P20415896	Akp3	chr1:088958299-088958344	INSIDE	0.438066	0	0	0	0.318542	0	0	0
chr1	88958649	88958696	A_68_P20415898	Akp3	chr1:088958649-088958696	INSIDE	0	0	0	0	0	0	0	0
chr1	90043356	90043415	A_68_P20422205	Ugt1a1	chr1:090043356-090043415	INSIDE	0	0	0	0	0	0	0	0
chr1	90043505	90043561	A_68_P20422207	Ugt1a1	chr1:090043505-090043561	INSIDE	0.429464	0	NA	NA	0	0	0	0
chr1	90043756	90043802	A_68_P20422209	Ugt1a1	chr1:090043756-090043802	INSIDE	0	0	0	0	0	0	0	0
chr1	90043917	90043969	A_68_P20422211	Ugt1a1	chr1:090043917-090043969	INSIDE	0	0	0	0	0	0	0	0
chr1	90044122	90044178	A_68_P20422213	Ugt1a1	chr1:090044122-090044178	INSIDE	0.514794	0	NA	NA	0.493935	0	NA	NA
chr1	90044258	90044317	A_68_P20422215	Ugt1a1	chr1:090044258-090044317	INSIDE	0.659228	0.700194	0.208917	3	0	0	0	0
chr1	90044442	90044501	A_68_P20422217	Ugt1a1	chr1:090044442-090044501	INSIDE	0.926559	1.12117	0.584087	3	0	0	0	0
chr1	90044602	90044661	A_68_P20422218	Ugt1a1	chr1:090044602-090044661	INSIDE	1.77771	1.155	0.545626	3	0	0	0	0
chr1	90044726	90044784	A_68_P20422219	Ugt1a1	chr1:090044726-090044784	INSIDE	0.760721	0	0	0	0	0	0	0
chr1	90044881	90044940	A_68_P20422221	Ugt1a1	chr1:090044881-090044940	INSIDE	0	0	0	0	0	0	0	0
chr1	90045012	90045064	A_68_P20422222	Ugt1a1	chr1:090045012-090045064	INSIDE	0.88105	0	NA	NA	0	0	0	0
chr1	90045218	90045274	A_68_P20422224	Ugt1a1	chr1:090045218-090045274	INSIDE	0.814882	0.679194	0.294187	3	0	0	0	0
chr1	90045372	90045431	A_68_P20422225	Ugt1a1	chr1:090045372-090045431	INSIDE	0.341651	0.400904	0.387762	3	0	0	0	0
chr1	90045602	90045661	A_68_P20422227	Ugt1a1	chr1:090045602-090045661	INSIDE	0.0461791	0.193915	0.20893	2	0	0	0	0
chr1	91918992	91919051	A_68_P20433948	BB288505	chr1:091918992-091919051	INSIDE	0.385669	0.732009	0.489798	2	0.0409049	0	0	0
chr1	91919374	91919433	A_68_P20433950	BB288505	chr1:091919374-091919433	INSIDE	1.07835	0.820217	0.378541	3	0	0	0	0
chr1	91919560	91919615	A_68_P20433952	BB288505	chr1:091919560-091919615	INSIDE	0.996632	0.849921	0.327439	3	0	0	0	0
chr1	91919719	91919765	A_68_P20433953	BB288505	chr1:091919719-091919765	INSIDE	0.474782	0.735707	0.369004	2	0.527818	0	NA	NA
chr1	91920626	91920683	A_68_P20433955	BB288505	chr1:091920626-091920683	INSIDE	0	0	0	0	0	0	0	0
chr1	91920987	91921031	A_68_P20433958	BB288505	chr1:091920987-091921031	INSIDE	0.131671	0	NA	NA	0	0	0	0
chr1	91921650	91921698	A_68_P20433960	BB288505	chr1:091921650-091921698	PROMOTER	0	0	0	0	0.0450136	0	0	0
chr1	91921840	91921898	A_68_P20433961	BB288505	chr1:091921840-091921898	PROMOTER	0	0	0	0	0	0	0	0
chr1	91921956	91922002	A_68_P20433962	BB288505	chr1:091921956-091922002	PROMOTER	0.443219	0	NA	NA	0	0	0	0
chr1	91923344	91923393	A_68_P20433965	BB288505	chr1:091923344-091923393	PROMOTER	0.694382	0	0	0	0	0	0	0
chr1	91923551	91923609	A_68_P20433967	BB288505	chr1:091923551-091923609	PROMOTER	0	0	0	0	0	0	0	0
chr1	91924151	91924204	A_68_P20433969	BB288505	chr1:091924151-091924204	PROMOTER	0	0	0	0	0.0642737	0.415946	0.49734	2
chr1	91924393	91924437	A_68_P20433971	BB288505	chr1:091924393-091924437	PROMOTER	0.556833	0	NA	NA	0.767618	0.320786	0.388381	3
chr1	91924494	91924553	A_68_P20433972	BB288505	chr1:091924494-091924553	PROMOTER	0	0	0	0	0.130467	0	0	0
chr1	91924614	91924673	A_68_P20433973	BB288505	chr1:091924614-091924673	PROMOTER	0.049198	0	NA	NA	0	0	0	0
chr1	91924790	91924845	A_68_P20433975	BB288505	chr1:091924790-091924845	PROMOTER	0	0	0	0	0.17121	0	NA	NA
chr1	91925014	91925058	A_68_P20433977	BB288505	chr1:091925014-091925058	PROMOTER	0.219929	0	NA	NA	0	0	0	0
chr1	91925345	91925396	A_68_P20433979	BB288505	chr1:091925345-091925396	PROMOTER	2.45277	1.02584	1.23922	3	0	0	0	0
chr1	91925533	91925584	A_68_P20433981	BB288505	chr1:091925533-091925584	PROMOTER	0.40481	1.11541	1.15894	3	0	0	0	0
chr1	91925683	91925742	A_68_P20433982	BB288505	chr1:091925683-091925742	PROMOTER	0.488661	0.351553	0.170108	3	0	0	0	0
chr1	91925842	91925898	A_68_P20433983	BB288505	chr1:091925842-091925898	PROMOTER	0.161188	0	0	0	0	0	0	0
chr1	91925990	91926049	A_68_P20433984	BB288505	chr1:091925990-091926049	PROMOTER	0	0	0	0	0.0636026	0	NA	NA
chr1	91926547	91926606	A_68_P20433985	BB288505	chr1:091926547-091926606	PROMOTER	0	0	0	0	0.0673892	0.0654959	0.00267751	2
chr1	92797492	92797548	A_68_P20439562	Rab17	chr1:092797492-092797548	INSIDE	0	0	0	0	0.540701	0.311738	0.323802	2
chr1	92797681	92797726	A_68_P20439564	Rab17	chr1:092797681-092797726	INSIDE	0	0	0	0	0.0827759	0.325175	0.230142	3
chr1	92797867	92797924	A_68_P20439565	Rab17	chr1:092797867-092797924	INSIDE	0.447546	0	NA	NA	0.352048	0.176662	0.152015	3
chr1	92798037	92798082	A_68_P20439567	Rab17	chr1:092798037-092798082	INSIDE	0.867432	0.647462	0.21066	3	0.0951606	0	0	0
chr1	92798209	92798253	A_68_P20439569	Rab17	chr1:092798209-092798253	INSIDE	0.627407	0.715454	0.132168	3	0	0	0	0
chr1	92798392	92798443	A_68_P20439571	Rab17	chr1:092798392-092798443	INSIDE	0.651521	0	0	0	0	0	0	0
chr1	92798510	92798558	A_68_P20439572	Rab17	chr1:092798510-092798558	INSIDE	0	0	0	0	0.144022	0	NA	NA
chr1	92799056	92799101	A_68_P20439576	Rab17	chr1:092799056-092799101	INSIDE	0.301242	0	NA	NA	0	0	0	0
chr1	92799170	92799220	A_68_P20439577	Rab17	chr1:092799170-092799220	INSIDE	0.0284382	0	0	0	0.558088	0	NA	NA
chr1	92799297	92799355	A_68_P20439578	Rab17	chr1:092799297-092799355	INSIDE	0	0	0	0	0.081635	0.420104	0.294784	3
chr1	92799619	92799671	A_68_P20439580	Rab17	chr1:092799619-092799671	INSIDE	0	0	0	0	0.620589	0	0	0
chr1	92799763	92799807	A_68_P20439582	Rab17	chr1:092799763-092799807	INSIDE	0	0	0	0	0	0	0	0
chr1	92799981	92800033	A_68_P20439584	Rab17	chr1:092799981-092800033	INSIDE	0.0370557	0	NA	NA	0	0	0	0
chr1	92800173	92800223	A_68_P20439586	Rab17	chr1:092800173-092800223	PROMOTER	0	0	0	0	0	0	0	0
chr1	92800346	92800390	A_68_P20439588	Rab17	chr1:092800346-092800390	PROMOTER	0.0897785	0	NA	NA	0	0	0	0
chr1	92800470	92800517	A_68_P20439589	Rab17	chr1:092800470-092800517	PROMOTER	0	0	0	0	0	0	0	0
chr1	92800602	92800650	A_68_P20439590	Rab17	chr1:092800602-092800650	PROMOTER	0	0	0	0	0	0	0	0
chr1	92800785	92800835	A_68_P20439592	Rab17	chr1:092800785-092800835	PROMOTER	0	0	0	0	0	0	0	0
chr1	92800917	92800974	A_68_P20439594	Rab17	chr1:092800917-092800974	PROMOTER	0.278622	0	NA	NA	0.0729106	0	NA	NA
chr1	92801190	92801236	A_68_P20439596	Rab17	chr1:092801190-092801236	PROMOTER	0.706038	0.49233	0.302229	2	0.157242	0.115076	0.0596316	2
chr1	92801896	92801940	A_68_P20439599	Rab17	chr1:092801896-092801940	PROMOTER	0	0	0	0	0.27546	0.243259	0.0455388	2
chr1	92802006	92802055	A_68_P20439600	Rab17	chr1:092802006-092802055	PROMOTER	0	0	0	0	0.211058	0.693845	0.781102	3
chr1	92802162	92802208	A_68_P20439601	Rab17	chr1:092802162-092802208	PROMOTER	0	0	0	0	1.59502	0.641674	0.826903	3
chr1	92802374	92802433	A_68_P20439603	Rab17	chr1:092802374-092802433	PROMOTER	0.861031	0	NA	NA	0.118947	0	0	0
chr1	92802563	92802618	A_68_P20439604	Rab17	chr1:092802563-092802618	PROMOTER	0.551399	0.660337	0.174018	3	0	0	0	0
chr1	92802734	92802793	A_68_P20439605	Rab17	chr1:092802734-092802793	PROMOTER	0.568582	0.537399	0.0400615	3	0	0	0	0
chr1	92802866	92802923	A_68_P20439606	Rab17	chr1:092802866-092802923	PROMOTER	0.492217	0	0	0	0	0	0	0
chr1	92803352	92803398	A_68_P20439608	Rab17	chr1:092803352-092803398	PROMOTER	0	0	0	0	0.279848	0	NA	NA
chr1	92803619	92803674	A_68_P20439610	Rab17	chr1:092803619-092803674	PROMOTER	0	0	0	0	0	0	0	0
chr1	92803782	92803826	A_68_P20439611	Rab17	chr1:092803782-092803826	PROMOTER	0	0	0	0	0	0	0	0
chr1	92803945	92803998	A_68_P20439612	Rab17	chr1:092803945-092803998	PROMOTER	1.25441	0	NA	NA	0	0	0	0
chr1	92804071	92804115	A_68_P20439613	Rab17	chr1:092804071-092804115	PROMOTER	0.203789	0.793294	0.536948	3	0	0	0	0
chr1	92804180	92804224	A_68_P20439614	Rab17	chr1:092804180-092804224	PROMOTER	0.921685	0.959585	0.775441	3	0	0	0	0
chr1	92804345	92804404	A_68_P20439615	Rab17	chr1:092804345-092804404	PROMOTER	1.75328	1.09675	0.588851	3	0	0	0	0
chr1	92804611	92804670	A_68_P20439617	Rab17	chr1:092804611-092804670	PROMOTER	0.615284	0.904108	0.747831	3	0.196446	0	NA	NA
chr1	92804854	92804907	A_68_P20439619	Rab17	chr1:092804854-092804907	PROMOTER	0.343761	0.875879	0.699806	3	0.0129411	0.153104	0.124295	3
chr1	92804970	92805025	A_68_P20439620	Rab17	chr1:092804970-092805025	PROMOTER	1.66859	1.15927	0.713521	3	0.249926	0	0	0
chr1	92805182	92805240	A_68_P20439622	Rab17	chr1:092805182-092805240	PROMOTER	1.46547	1.16092	0.710694	3	0	0	0	0
chr1	92805474	92805518	A_68_P20439625	Rab17	chr1:092805474-092805518	PROMOTER	0.348708	0.907089	0.78967	2	0.146391	0	NA	NA
chr1	93075713	93075758	A_68_P20441189	Ube2f	chr1:093075713-093075758	PROMOTER	0.350221	0.350221	NA	1	0.191312	0.191312	NA	1
chr1	93076510	93076557	A_68_P20441192	Ube2f	chr1:093076510-093076557	PROMOTER	0.0439442	0.14889	0.148416	2	0.518488	0.720054	0.285057	2
chr1	93076648	93076705	A_68_P20441193	Ube2f	chr1:093076648-093076705	PROMOTER	0.253836	0.14889	0.148416	2	0.92162	0.720054	0.285057	2
chr1	93078252	93078307	A_68_P20441195	Ube2f	chr1:093078252-093078307	PROMOTER	0.877759	0.729683	0.209412	2	0.0737825	0.0661195	0.010837	2
chr1	93078608	93078658	A_68_P20441197	Ube2f	chr1:093078608-093078658	PROMOTER	0.581606	0.992075	0.477991	3	0.0584566	0	0	0
chr1	93078750	93078802	A_68_P20441198	Ube2f	chr1:093078750-093078802	PROMOTER	1.51686	1.07489	0.469733	3	0	0	0	0
chr1	93078871	93078923	A_68_P20441199	Ube2f	chr1:093078871-093078923	PROMOTER	1.1262	1.35603	0.204267	3	0	0	0	0
chr1	93079034	93079090	A_68_P20441200	Ube2f	chr1:093079034-093079090	PROMOTER	1.42503	1.27561	0.211306	2	0	0	0	0
chr1	93079680	93079725	A_68_P20441202	Ube2f	chr1:093079680-093079725	PROMOTER	0.137112	0	0	0	0.0924959	0	0	0
chr1	93079914	93079965	A_68_P20441204	Ube2f	chr1:093079914-093079965	PROMOTER	0	0	0	0	0	0	0	0
chr1	93080437	93080490	A_68_P20441208	Ube2f	chr1:093080437-093080490	PROMOTER	0	0	0	0	0.382801	0	NA	NA
chr1	93080638	93080697	A_68_P20441210	Ube2f	chr1:093080638-093080697	PROMOTER	0.437769	0	NA	NA	0.425226	0.464896	0.107564	3
chr1	93080826	93080870	A_68_P20441212	Ube2f	chr1:093080826-093080870	PROMOTER	0.207339	0.281419	0.135465	3	0.586661	0.432184	0.151118	3
chr1	93080998	93081042	A_68_P20441214	Ube2f	chr1:093080998-093081042	INSIDE	0.19915	0	0	0	0.284664	0.295947	0.28524	3
chr1	93081192	93081236	A_68_P20441216	Ube2f	chr1:093081192-093081236	INSIDE	0	0	0	0	0.0165167	0.200227	0.159271	3
chr1	93081383	93081433	A_68_P20441218	Ube2f	chr1:093081383-093081433	INSIDE	0.0175477	0	NA	NA	0.2995	0	0	0
chr1	93081560	93081619	A_68_P20441220	Ube2f	chr1:093081560-093081619	INSIDE	0	0	0	0	0	0	0	0
chr1	93081735	93081785	A_68_P20441222	Ube2f	chr1:093081735-093081785	INSIDE	0.481415	0	NA	NA	0	0	0	0
chr1	93081841	93081900	A_68_P20441223	Ube2f	chr1:093081841-093081900	INSIDE	0.423852	0	0	0	0	0	0	0
chr1	93082097	93082156	A_68_P20441225	Ube2f	chr1:093082097-093082156	INSIDE	0	0	0	0	1.16141	0	NA	NA
chr1	93082235	93082294	A_68_P20441226	Ube2f	chr1:093082235-093082294	INSIDE	0	0	0	0	0	0	0	0
chr1	93082355	93082414	A_68_P20441227	Ube2f	chr1:093082355-093082414	INSIDE	0.398852	0	NA	NA	0	0	0	0
chr1	93082610	93082665	A_68_P20441229	Ube2f	chr1:093082610-093082665	INSIDE	0.645625	0.534747	0.125274	3	0	0	0	0
chr1	93082855	93082910	A_68_P20441231	Ube2f	chr1:093082855-093082910	INSIDE	0.559766	0	0	0	0.352208	0	NA	NA
chr1	93083048	93083107	A_68_P20441233	Ube2f	chr1:093083048-093083107	INSIDE	0	0	0	0	0	0	0	0
chr1	93083268	93083327	A_68_P20441235	Ube2f	chr1:093083268-093083327	INSIDE	0	0	0	0	0	0	0	0
chr1	95167990	95168041	A_68_P20454909	Pask-Ppp1r7	chr1:095167990-095168041	DIVERGENT_PROMOTER	0.951543	1.21884	0.378012	2	0	0	0	0
chr1	95168093	95168152	A_68_P20454910	Pask-Ppp1r7	chr1:095168093-095168152	DIVERGENT_PROMOTER	1.48613	1.06567	0.3766	3	0	0	0	0
chr1	95168210	95168258	A_68_P20454911	Pask-Ppp1r7	chr1:095168210-095168258	DIVERGENT_PROMOTER	0.759336	0.916987	0.508974	3	0	0	0	0
chr1	95168321	95168380	A_68_P20454912	Pask-Ppp1r7	chr1:095168321-095168380	DIVERGENT_PROMOTER	0.505493	0	0	0	0.105737	0	NA	NA
chr1	95168569	95168628	A_68_P20454914	Pask-Ppp1r7	chr1:095168569-095168628	DIVERGENT_PROMOTER	0	0	0	0	0	0	0	0
chr1	95168689	95168741	A_68_P20454915	Pask-Ppp1r7	chr1:095168689-095168741	DIVERGENT_PROMOTER	0.232424	0	NA	NA	0	0	0	0
chr1	95168869	95168922	A_68_P20454916	Pask-Ppp1r7	chr1:095168869-095168922	DIVERGENT_PROMOTER	0.399291	0.315857	0.117992	2	0	0	0	0
chr1	95169467	95169514	A_68_P20454918	Pask-Ppp1r7	chr1:095169467-095169514	DIVERGENT_PROMOTER	0	0	0	0	0	0	0	0
chr1	95170020	95170079	A_68_P20454921	Pask-Ppp1r7	chr1:095170020-095170079	DIVERGENT_PROMOTER	0	0	0	0	0	0	0	0
chr1	95170422	95170481	A_68_P20454924	Pask-Ppp1r7	chr1:095170422-095170481	DIVERGENT_PROMOTER	0	0	0	0	0	0	0	0
chr1	95170855	95170913	A_68_P20454926	Pask-Ppp1r7	chr1:095170855-095170913	DIVERGENT_PROMOTER	0.218868	0	NA	NA	0	0	0	0
chr1	95170991	95171050	A_68_P20454927	Pask-Ppp1r7	chr1:095170991-095171050	DIVERGENT_PROMOTER	0	0	0	0	0	0	0	0
chr1	95171279	95171338	A_68_P20454929	Pask-Ppp1r7	chr1:095171279-095171338	DIVERGENT_PROMOTER	0	0	0	0	0	0	0	0
chr1	95171553	95171612	A_68_P20454931	Pask-Ppp1r7	chr1:095171553-095171612	DIVERGENT_PROMOTER	0.448713	0	NA	NA	0.0226466	0	NA	NA
chr1	95172322	95172381	A_68_P20454933	Pask-Ppp1r7	chr1:095172322-095172381	DIVERGENT_PROMOTER	0.724099	0	0	0	0.160335	0.105799	0.0771254	2
chr1	95172492	95172551	A_68_P20454935	Pask-Ppp1r7	chr1:095172492-095172551	DIVERGENT_PROMOTER	0	0	0	0	0.0512627	0	0	0
chr1	95172610	95172669	A_68_P20454936	Pask-Ppp1r7	chr1:095172610-095172669	DIVERGENT_PROMOTER	0	0	0	0	0	0	0	0
chr1	95173057	95173101	A_68_P20454938	Pask-Ppp1r7	chr1:095173057-095173101	DIVERGENT_PROMOTER	0	0	0	0	0.175168	0	NA	NA
chr1	95173208	95173253	A_68_P20454940	Pask-Ppp1r7	chr1:095173208-095173253	DIVERGENT_PROMOTER	0.00168794	0	NA	NA	0.293039	0.203804	0.0789154	3
chr1	95173329	95173373	A_68_P20454941	Pask-Ppp1r7	chr1:095173329-095173373	DIVERGENT_PROMOTER	0.0603142	0	0	0	0.143204	0	0	0
chr1	95173491	95173535	A_68_P20454943	Pask-Ppp1r7	chr1:095173491-095173535	DIVERGENT_PROMOTER	0	0	0	0	0	0	0	0
chr1	95173638	95173682	A_68_P20454944	Pask-Ppp1r7	chr1:095173638-095173682	DIVERGENT_PROMOTER	0	0	0	0	0	0	0	0
chr1	95173835	95173882	A_68_P20454945	Pask-Ppp1r7	chr1:095173835-095173882	DIVERGENT_PROMOTER	0	0	0	0	0.236213	0	NA	NA
chr1	95173967	95174016	A_68_P20454946	Pask-Ppp1r7	chr1:095173967-095174016	DIVERGENT_PROMOTER	0	0	0	0	0.0508786	0.149954	0.0933294	3
chr1	120136415	120136474	A_68_P20551166	Tsn	chr1:120136415-120136474	INSIDE	0	0	0	0	0	0	0	0
chr1	120136703	120136762	A_68_P20551169	Tsn	chr1:120136703-120136762	INSIDE	0	0	0	0	0.159175	0	NA	NA
chr1	120136873	120136932	A_68_P20551170	Tsn	chr1:120136873-120136932	INSIDE	0.72283	0	NA	NA	0.0082316	0	0	0
chr1	120137039	120137098	A_68_P20551171	Tsn	chr1:120137039-120137098	INSIDE	0.00930657	0.514309	0.43955	3	0	0	0	0
chr1	120137409	120137468	A_68_P20551174	Tsn	chr1:120137409-120137468	INSIDE	0.81079	0.605711	0.524829	3	0	0	0	0
chr1	120137594	120137653	A_68_P20551176	Tsn	chr1:120137594-120137653	INSIDE	0.997037	1.15953	0.452428	3	0.208106	0	NA	NA
chr1	120137714	120137773	A_68_P20551177	Tsn	chr1:120137714-120137773	INSIDE	1.67076	1.10063	0.526047	3	0	0	0	0
chr1	120137833	120137892	A_68_P20551178	Tsn	chr1:120137833-120137892	INSIDE	0.634079	0.965611	0.611041	3	0	0	0	0
chr1	120138030	120138088	A_68_P20551179	Tsn	chr1:120138030-120138088	INSIDE	0.591993	0.460457	0.26511	3	0	0	0	0
chr1	120138270	120138329	A_68_P20551181	Tsn	chr1:120138270-120138329	INSIDE	0.155301	0	0	0	0.324058	0	NA	NA
chr1	120138554	120138598	A_68_P20551183	Tsn	chr1:120138554-120138598	INSIDE	0	0	0	0	0.329188	0	0	0
chr1	120138722	120138766	A_68_P20551185	Tsn	chr1:120138722-120138766	PROMOTER	0.363389	0	NA	NA	0	0	0	0
chr1	120138960	120139007	A_68_P20551187	Tsn	chr1:120138960-120139007	PROMOTER	0.410649	0	0	0	0	0	0	0
chr1	120139121	120139178	A_68_P20551188	Tsn	chr1:120139121-120139178	PROMOTER	0	0	0	0	0.136885	0	NA	NA
chr1	121247434	121247478	A_68_P20556959	Inhbb	chr1:121247434-121247478	INSIDE	0	0	0	0	0	0	0	0
chr1	121247744	121247796	A_68_P20556961	Inhbb	chr1:121247744-121247796	INSIDE	0	0	0	0	0.0448863	0	NA	NA
chr1	121247968	121248012	A_68_P20556963	Inhbb	chr1:121247968-121248012	INSIDE	0	0	0	0	0	0	0	0
chr1	121248152	121248196	A_68_P20556964	Inhbb	chr1:121248152-121248196	INSIDE	0	0	0	0	0.263831	0	NA	NA
chr1	121248369	121248413	A_68_P20556966	Inhbb	chr1:121248369-121248413	INSIDE	0	0	0	0	0	0	0	0
chr1	121248662	121248706	A_68_P20556968	Inhbb	chr1:121248662-121248706	INSIDE	0	0	0	0	0	0	0	0
chr1	121249058	121249102	A_68_P20556970	Inhbb	chr1:121249058-121249102	INSIDE	0.6144	0	NA	NA	0.416745	0	NA	NA
chr1	121249235	121249279	A_68_P20556971	Inhbb	chr1:121249235-121249279	INSIDE	0	0	0	0	0	0	0	0
chr1	121249344	121249388	A_68_P20556972	Inhbb	chr1:121249344-121249388	INSIDE	0.11754	0	NA	NA	0	0	0	0
chr1	121249569	121249613	A_68_P20556974	Inhbb	chr1:121249569-121249613	INSIDE	0.0551019	0.0911506	0.0323204	3	0	0	0	0
chr1	121249735	121249783	A_68_P20556975	Inhbb	chr1:121249735-121249783	INSIDE	0.10081	0	0	0	0.00968629	0	NA	NA
chr1	121249855	121249899	A_68_P20556976	Inhbb	chr1:121249855-121249899	PROMOTER	0	0	0	0	0.236117	0.235303	0.225211	3
chr1	121250059	121250103	A_68_P20556978	Inhbb	chr1:121250059-121250103	PROMOTER	0	0	0	0	0.460107	0	0	0
chr1	121250272	121250317	A_68_P20556980	Inhbb	chr1:121250272-121250317	PROMOTER	1.12635	0	NA	NA	0	0	0	0
chr1	121250508	121250552	A_68_P20556982	Inhbb	chr1:121250508-121250552	PROMOTER	0.493088	0.914525	0.364977	3	0	0	0	0
chr1	121250623	121250673	A_68_P20556983	Inhbb	chr1:121250623-121250673	PROMOTER	1.12413	1.18121	0.718359	3	0	0	0	0
chr1	121250917	121250971	A_68_P20556985	Inhbb	chr1:121250917-121250971	PROMOTER	1.9264	1.22571	0.655835	3	0	0	0	0
chr1	121251096	121251141	A_68_P20556987	Inhbb	chr1:121251096-121251141	PROMOTER	0.626583	1.02254	0.784766	3	0.135494	0	NA	NA
chr1	121251208	121251252	A_68_P20556988	Inhbb	chr1:121251208-121251252	PROMOTER	0.514635	0.491605	0.147844	3	0.613688	0	0	0
chr1	121251414	121251461	A_68_P20556991	Inhbb	chr1:121251414-121251461	PROMOTER	0.333597	0.513407	0.179199	3	0	0	0	0
chr1	121251657	121251712	A_68_P20556994	Inhbb	chr1:121251657-121251712	PROMOTER	0.691988	0	0	0	0.0658112	0	NA	NA
chr1	121251847	121251891	A_68_P20556995	Inhbb	chr1:121251847-121251891	PROMOTER	0	0	0	0	0.250615	0	0	0
chr1	121252024	121252080	A_68_P20556996	Inhbb	chr1:121252024-121252080	PROMOTER	0	0	0	0	0	0	0	0
chr1	121252350	121252401	A_68_P20556999	Inhbb	chr1:121252350-121252401	PROMOTER	0.369854	0	NA	NA	0	0	0	0
chr1	121252502	121252550	A_68_P20557001	Inhbb	chr1:121252502-121252550	PROMOTER	0.324294	0.292202	0.0977331	3	0	0	0	0
chr1	121252739	121252798	A_68_P20557003	Inhbb	chr1:121252739-121252798	PROMOTER	0.182458	0.253376	0.100294	2	0	0	0	0
chr1	121253460	121253510	A_68_P20557005	Inhbb	chr1:121253460-121253510	PROMOTER	0.113533	0.412005	0.422104	2	0.111116	0	0	0
chr1	121253949	121254001	A_68_P20557007	Inhbb	chr1:121253949-121254001	PROMOTER	0.710477	0	0	0	0	0	0	0
chr1	121254343	121254394	A_68_P20557009	Inhbb	chr1:121254343-121254394	PROMOTER	0	0	0	0	0.00452609	0	NA	NA
chr1	121254521	121254572	A_68_P20557011	Inhbb	chr1:121254521-121254572	PROMOTER	0	0	0	0	0	0	0	0
chr1	121255112	121255167	A_68_P20557014	Inhbb	chr1:121255112-121255167	PROMOTER	0.124797	0.339988	0.304325	2	0	0	0	0
chr1	121255264	121255323	A_68_P20557015	Inhbb	chr1:121255264-121255323	PROMOTER	0.555178	0.339988	0.304325	2	0	0	0	0
chr1	121738357	121738405	A_68_P20559380	2300008B03Rik	chr1:121738357-121738405	INSIDE	0	0	0	0	0	0	0	0
chr1	121738492	121738539	A_68_P20559381	2300008B03Rik	chr1:121738492-121738539	INSIDE	0	0	0	0	0	0	0	0
chr1	121738691	121738744	A_68_P20559382	2300008B03Rik	chr1:121738691-121738744	INSIDE	0.0120232	0	NA	NA	0	0	0	0
chr1	121739230	121739289	A_68_P20559384	2300008B03Rik	chr1:121739230-121739289	INSIDE	0.579242	0	0	0	0	0	0	0
chr1	121739592	121739651	A_68_P20559386	2300008B03Rik	chr1:121739592-121739651	INSIDE	0	0	0	0	0.15654	0	NA	NA
chr1	121739749	121739806	A_68_P20559388	2300008B03Rik	chr1:121739749-121739806	INSIDE	0	0	0	0	0.178468	0.136959	0.0540297	3
chr1	121739976	121740032	A_68_P20559390	2300008B03Rik	chr1:121739976-121740032	INSIDE	0.861471	0	NA	NA	0.0758686	0.43607	0.537488	3
chr1	121740103	121740162	A_68_P20559391	2300008B03Rik	chr1:121740103-121740162	INSIDE	0	0	0	0	1.05387	0.46366	0.519476	3
chr1	121740375	121740434	A_68_P20559393	2300008B03Rik	chr1:121740375-121740434	INSIDE	0.760192	0	NA	NA	0.261236	0.577258	0.420014	3
chr1	121740534	121740582	A_68_P20559394	2300008B03Rik	chr1:121740534-121740582	INSIDE	1.20909	1.03156	0.23871	3	0.416663	0.311527	0.0910787	3
chr1	121740644	121740690	A_68_P20559395	2300008B03Rik	chr1:121740644-121740690	INSIDE	1.12541	0.952784	0.373814	3	0.256683	0.290042	0.113674	3
chr1	121740843	121740891	A_68_P20559397	2300008B03Rik	chr1:121740843-121740891	PROMOTER	0.523853	1.10126	0.565722	3	0.196779	0.159249	0.120659	3
chr1	121740986	121741036	A_68_P20559398	2300008B03Rik	chr1:121740986-121741036	PROMOTER	1.65452	1.08919	0.799506	2	0.0242847	0.110532	0.121972	2
chr1	121741646	121741705	A_68_P20559400	2300008B03Rik	chr1:121741646-121741705	PROMOTER	0	0	0	0	0	0	0	0
chr1	121741843	121741902	A_68_P20559401	2300008B03Rik	chr1:121741843-121741902	PROMOTER	0.279497	0	NA	NA	0	0	0	0
chr1	121742213	121742270	A_68_P20559404	2300008B03Rik	chr1:121742213-121742270	PROMOTER	0	0	0	0	0.0924922	0	NA	NA
chr1	121742644	121742695	A_68_P20559407	2300008B03Rik	chr1:121742644-121742695	PROMOTER	0	0	0	0	0.186364	0	0	0
chr1	121742766	121742822	A_68_P20559408	2300008B03Rik	chr1:121742766-121742822	PROMOTER	0	0	0	0	0	0	0	0
chr1	121743387	121743446	A_68_P20559410	2300008B03Rik	chr1:121743387-121743446	PROMOTER	0.309296	0.309296	NA	1	0	0	0	0
chr1	121744429	121744483	A_68_P20559412	2300008B03Rik	chr1:121744429-121744483	PROMOTER	0	0	0	0	0.267331	0.273013	0.00803575	2
chr1	121744565	121744611	A_68_P20559413	2300008B03Rik	chr1:121744565-121744611	PROMOTER	0	0	0	0	0.278695	0.219985	0.0920232	3
chr1	121744741	121744796	A_68_P20559414	2300008B03Rik	chr1:121744741-121744796	PROMOTER	0	0	0	0	0.113928	0.167302	0.0964967	3
chr1	121744936	121744989	A_68_P20559415	2300008B03Rik	chr1:121744936-121744989	PROMOTER	0.0725111	0	NA	NA	0.109284	0	0	0
chr1	121745130	121745189	A_68_P20559416	2300008B03Rik	chr1:121745130-121745189	PROMOTER	0	0	0	0	0	0	0	0
chr1	121745276	121745327	A_68_P20559417	2300008B03Rik	chr1:121745276-121745327	PROMOTER	0	0	0	0	0	0	0	0
chr1	121746065	121746118	A_68_P20559419	2300008B03Rik	chr1:121746065-121746118	PROMOTER	0	0	0	0	0.180719	0.180719	NA	1
chr1	132922711	132922763	A_68_P20613518	Mapkapk2	chr1:132922711-132922763	INSIDE	0.623056	0.328442	0.416648	2	0	0	0	0
chr1	132922825	132922884	A_68_P20613519	Mapkapk2	chr1:132922825-132922884	INSIDE	0.0338276	0	0	0	0	0	0	0
chr1	132923207	132923266	A_68_P20613521	Mapkapk2	chr1:132923207-132923266	INSIDE	0	0	0	0	0.316745	0	NA	NA
chr1	132923400	132923459	A_68_P20613523	Mapkapk2	chr1:132923400-132923459	INSIDE	0.0878318	0	NA	NA	0.0739102	0	0	0
chr1	132923534	132923591	A_68_P20613524	Mapkapk2	chr1:132923534-132923591	INSIDE	1.41272	1.14557	0.952689	3	0	0	0	0
chr1	132923642	132923699	A_68_P20613525	Mapkapk2	chr1:132923642-132923699	INSIDE	1.93618	1.5566	0.331916	3	0.0794773	0	NA	NA
chr1	132923814	132923873	A_68_P20613526	Mapkapk2	chr1:132923814-132923873	INSIDE	1.3209	1.34156	0.584564	3	0.132254	0.599594	0.855569	3
chr1	132924046	132924100	A_68_P20613528	Mapkapk2	chr1:132924046-132924100	INSIDE	0.767595	0	0	0	1.58705	0	0	0
chr1	132924211	132924264	A_68_P20613529	Mapkapk2	chr1:132924211-132924264	INSIDE	0	0	0	0	0	0	0	0
chr1	132924525	132924574	A_68_P20613532	Mapkapk2	chr1:132924525-132924574	INSIDE	0.0299687	0	NA	NA	0	0	0	0
chr1	132924699	132924743	A_68_P20613533	Mapkapk2	chr1:132924699-132924743	INSIDE	0	0	0	0	0.0853334	0	NA	NA
chr1	132924827	132924875	A_68_P20613534	Mapkapk2	chr1:132924827-132924875	INSIDE	0.73059	0	NA	NA	0.102663	0.0823059	0.0220275	3
chr1	132925030	132925074	A_68_P20613536	Mapkapk2	chr1:132925030-132925074	INSIDE	0.0599443	0	0	0	0.0589213	0.0782652	0.0223046	3
chr1	132925206	132925250	A_68_P20613537	Mapkapk2	chr1:132925206-132925250	PROMOTER	0	0	0	0	0.0732111	0.089603	0.0413883	3
chr1	132925400	132925444	A_68_P20613538	Mapkapk2	chr1:132925400-132925444	PROMOTER	0	0	0	0	0.136677	0	0	0
chr1	132925515	132925559	A_68_P20613539	Mapkapk2	chr1:132925515-132925559	PROMOTER	0	0	0	0	0	0	0	0
chr1	132925674	132925733	A_68_P20613541	Mapkapk2	chr1:132925674-132925733	PROMOTER	0	0	0	0	0	0	0	0
chr1	132925814	132925873	A_68_P20613542	Mapkapk2	chr1:132925814-132925873	PROMOTER	0.00405672	0	NA	NA	0.106814	0	NA	NA
chr1	132925947	132926006	A_68_P20613543	Mapkapk2	chr1:132925947-132926006	PROMOTER	0.0140094	0.234218	0.390064	3	0.472007	0	0	0
chr1	132926329	132926388	A_68_P20613545	Mapkapk2	chr1:132926329-132926388	PROMOTER	0.684588	0	0	0	0	0	0	0
chr1	132926515	132926567	A_68_P20613547	Mapkapk2	chr1:132926515-132926567	PROMOTER	0	0	0	0	0	0	0	0
chr1	132926805	132926854	A_68_P20613550	Mapkapk2	chr1:132926805-132926854	PROMOTER	0.112055	0	NA	NA	0	0	0	0
chr1	132927088	132927146	A_68_P20613553	Mapkapk2	chr1:132927088-132927146	PROMOTER	0.883154	0.497604	0.54525	2	0	0	0	0
chr1	132927872	132927931	A_68_P20613557	Mapkapk2	chr1:132927872-132927931	PROMOTER	0.431714	0.438903	0.0101664	2	0.174405	0.151449	0.0324644	2
chr1	132928121	132928167	A_68_P20613560	Mapkapk2	chr1:132928121-132928167	PROMOTER	0.446092	0.646242	0.359193	3	0.128493	0.226673	0.132299	3
chr1	132928302	132928361	A_68_P20613561	Mapkapk2	chr1:132928302-132928361	PROMOTER	1.06092	0.753506	0.434749	2	0.377121	0.252807	0.175806	2
chr1	132928865	132928924	A_68_P20613564	Mapkapk2	chr1:132928865-132928924	PROMOTER	0	0	0	0	0	0	0	0
chr1	132929000	132929059	A_68_P20613565	Mapkapk2	chr1:132929000-132929059	PROMOTER	0.0175094	0	NA	NA	0.244623	0	NA	NA
chr1	132929525	132929584	A_68_P20613568	Mapkapk2	chr1:132929525-132929584	PROMOTER	0	0	0	0	0	0	0	0
chr1	132929718	132929777	A_68_P20613569	Mapkapk2	chr1:132929718-132929777	PROMOTER	0.130799	0	NA	NA	0	0	0	0
chr1	132929913	132929972	A_68_P20613571	Mapkapk2	chr1:132929913-132929972	PROMOTER	0.902315	0.630271	0.43313	3	0	0	0	0
chr1	132930357	132930416	A_68_P20613573	Mapkapk2	chr1:132930357-132930416	PROMOTER	0.8577	0.880007	0.0315478	2	0.0637329	0	NA	NA
chr1	132976302	132976347	A_68_P20613851	Lgtn	chr1:132976302-132976347	PROMOTER	1.50509	0	0	0	0	0	0	0
chr1	132976659	132976717	A_68_P20613853	Lgtn	chr1:132976659-132976717	PROMOTER	0	0	0	0	0	0	0	0
chr1	132976885	132976941	A_68_P20613855	Lgtn	chr1:132976885-132976941	PROMOTER	0	0	0	0	0.229467	0	NA	NA
chr1	132977117	132977176	A_68_P20613856	Lgtn	chr1:132977117-132977176	PROMOTER	0.128853	0	NA	NA	0	0	0	0
chr1	132978851	132978910	A_68_P20613860	Lgtn	chr1:132978851-132978910	PROMOTER	0.440178	0.440178	NA	1	0	0	0	0
chr1	132979976	132980035	A_68_P20613863	Lgtn	chr1:132979976-132980035	PROMOTER	0.681828	0	0	0	0	0	0	0
chr1	132980104	132980163	A_68_P20613864	Lgtn	chr1:132980104-132980163	PROMOTER	0	0	0	0	0	0	0	0
chr1	132980288	132980347	A_68_P20613865	Lgtn	chr1:132980288-132980347	PROMOTER	0	0	0	0	0	0	0	0
chr1	132980497	132980556	A_68_P20613867	Lgtn	chr1:132980497-132980556	PROMOTER	0	0	0	0	0.258302	0	NA	NA
chr1	132980638	132980682	A_68_P20613868	Lgtn	chr1:132980638-132980682	PROMOTER	0.0769973	0	NA	NA	0.0941527	0	0	0
chr1	132980768	132980812	A_68_P20613869	Lgtn	chr1:132980768-132980812	INSIDE	0	0	0	0	0	0	0	0
chr1	132980979	132981026	A_68_P20613871	Lgtn	chr1:132980979-132981026	INSIDE	0	0	0	0	0.419951	0	NA	NA
chr1	132981164	132981221	A_68_P20613872	Lgtn	chr1:132981164-132981221	INSIDE	0	0	0	0	0	0	0	0
chr1	132981338	132981394	A_68_P20613873	Lgtn	chr1:132981338-132981394	INSIDE	0	0	0	0	0.185932	0	NA	NA
chr1	132981563	132981617	A_68_P20613875	Lgtn	chr1:132981563-132981617	INSIDE	0.468703	0	NA	NA	0	0	0	0
chr1	132981683	132981742	A_68_P20613876	Lgtn	chr1:132981683-132981742	INSIDE	1.30231	1.03813	0.493568	3	0.463558	0	NA	NA
chr1	132981822	132981881	A_68_P20613877	Lgtn	chr1:132981822-132981881	INSIDE	1.34339	1.22761	0.166229	3	0.0995518	0	0	0
chr1	132981939	132981994	A_68_P20613878	Lgtn	chr1:132981939-132981994	INSIDE	1.03714	1.0821	0.241963	3	0	0	0	0
chr1	132982052	132982111	A_68_P20613879	Lgtn	chr1:132982052-132982111	INSIDE	0.865769	0.865356	0.171987	3	0	0	0	0
chr1	132982288	132982347	A_68_P20613882	Lgtn	chr1:132982288-132982347	INSIDE	0.693163	0.57386	0.366427	3	0	0	0	0
chr1	132982405	132982452	A_68_P20613883	Lgtn	chr1:132982405-132982452	INSIDE	0.16265	0.675435	0.504155	3	0	0	0	0
chr1	132982730	132982787	A_68_P20613885	Lgtn	chr1:132982730-132982787	INSIDE	1.17049	0.448565	0.629696	3	0	0	0	0
chr1	132982853	132982912	A_68_P20613886	Lgtn	chr1:132982853-132982912	INSIDE	0.0125521	0.545289	0.584482	3	0	0	0	0
chr1	132983061	132983120	A_68_P20613888	Lgtn	chr1:132983061-132983120	INSIDE	0.452822	0.206136	0.224888	3	0.0628842	0	NA	NA
chr1	132983209	132983253	A_68_P20613889	Lgtn	chr1:132983209-132983253	INSIDE	0.153033	0.302928	0.211983	2	0.110527	0.0867055	0.0336884	2
chr1	133461166	133461211	A_68_P20616824	Ctse	chr1:133461166-133461211	PROMOTER	0.678281	0.623041	0.0781205	2	0	0	0	0
chr1	133461363	133461412	A_68_P20616825	Ctse	chr1:133461363-133461412	PROMOTER	0.567802	0.623041	0.0781205	2	0.195911	0	NA	NA
chr1	133462267	133462326	A_68_P20616829	Ctse	chr1:133462267-133462326	PROMOTER	1.03911	1.03911	NA	1	0.16589	0.16589	NA	1
chr1	133464467	133464519	A_68_P20616831	Ctse	chr1:133464467-133464519	PROMOTER	1.11447	0.856035	0.365478	2	0	0	0	0
chr1	133464598	133464649	A_68_P20616832	Ctse	chr1:133464598-133464649	PROMOTER	0.597603	0.856035	0.365478	2	0.264945	0	NA	NA
chr1	133465425	133465484	A_68_P20616834	Ctse	chr1:133465425-133465484	PROMOTER	1.34641	1.26044	0.121583	2	0.0787962	0.235845	0.222101	2
chr1	133465553	133465610	A_68_P20616835	Ctse	chr1:133465553-133465610	PROMOTER	1.17447	1.17182	0.175934	3	0.392895	0.216906	0.160439	3
chr1	133466036	133466094	A_68_P20616838	Ctse	chr1:133466036-133466094	INSIDE	0.994574	0.918897	0.30064	3	0.179027	0	0	0
chr1	133466161	133466220	A_68_P20616839	Ctse	chr1:133466161-133466220	INSIDE	0.587649	0.791112	0.287739	2	0	0	0	0
chr1	133468210	133468267	A_68_P20616841	Ctse	chr1:133468210-133468267	INSIDE	1.33326	1.33326	NA	1	0	0	0	0
chr1	133650497	133650552	A_68_P20617823	Slc41a1	chr1:133650497-133650552	PROMOTER	0	0	0	0	0	0	0	0
chr1	133650635	133650690	A_68_P20617824	Slc41a1	chr1:133650635-133650690	PROMOTER	0	0	0	0	0	0	0	0
chr1	133650795	133650847	A_68_P20617825	Slc41a1	chr1:133650795-133650847	PROMOTER	0.273454	0	NA	NA	0.169192	0	NA	NA
chr1	133650994	133651038	A_68_P20617826	Slc41a1	chr1:133650994-133651038	PROMOTER	0	0	0	0	0	0	0	0
chr1	133651170	133651225	A_68_P20617828	Slc41a1	chr1:133651170-133651225	PROMOTER	0	0	0	0	0	0	0	0
chr1	133651337	133651383	A_68_P20617829	Slc41a1	chr1:133651337-133651383	PROMOTER	0	0	0	0	0	0	0	0
chr1	133651670	133651729	A_68_P20617832	Slc41a1	chr1:133651670-133651729	PROMOTER	0	0	0	0	0	0	0	0
chr1	133652150	133652202	A_68_P20617834	Slc41a1	chr1:133652150-133652202	PROMOTER	0.0156495	0	NA	NA	0.857286	0	NA	NA
chr1	133652344	133652394	A_68_P20617835	Slc41a1	chr1:133652344-133652394	PROMOTER	0	0	0	0	0	0	0	0
chr1	133652482	133652537	A_68_P20617836	Slc41a1	chr1:133652482-133652537	PROMOTER	0	0	0	0	0.170969	0	NA	NA
chr1	133653391	133653450	A_68_P20617837	Slc41a1	chr1:133653391-133653450	PROMOTER	0	0	0	0	0	0	0	0
chr1	133653931	133653990	A_68_P20617839	Slc41a1	chr1:133653931-133653990	PROMOTER	0.0031567	0	NA	NA	0.133687	0	NA	NA
chr1	133654253	133654312	A_68_P20617841	Slc41a1	chr1:133654253-133654312	PROMOTER	0.428637	0.310638	0.268675	3	0	0	0	0
chr1	133654483	133654542	A_68_P20617843	Slc41a1	chr1:133654483-133654542	PROMOTER	0.500121	0	0	0	0	0	0	0
chr1	133654745	133654804	A_68_P20617845	Slc41a1	chr1:133654745-133654804	PROMOTER	0	0	0	0	0	0	0	0
chr1	133655026	133655075	A_68_P20617847	Slc41a1	chr1:133655026-133655075	PROMOTER	0	0	0	0	0.00615971	0	NA	NA
chr1	133655239	133655285	A_68_P20617849	Slc41a1	chr1:133655239-133655285	PROMOTER	0.0160935	0	NA	NA	0.278305	0.127323	0.138501	3
chr1	133655365	133655409	A_68_P20617850	Slc41a1	chr1:133655365-133655409	PROMOTER	0	0	0	0	0.0975051	0	0	0
chr1	133655482	133655530	A_68_P20617851	Slc41a1	chr1:133655482-133655530	PROMOTER	0	0	0	0	0	0	0	0
chr1	133655716	133655760	A_68_P20617853	Slc41a1	chr1:133655716-133655760	INSIDE	0.338853	0	NA	NA	0	0	0	0
chr1	133655914	133655958	A_68_P20617855	Slc41a1	chr1:133655914-133655958	INSIDE	0	0	0	0	0	0	0	0
chr1	133656074	133656118	A_68_P20617857	Slc41a1	chr1:133656074-133656118	INSIDE	0.507309	0	NA	NA	0	0	0	0
chr1	133656193	133656237	A_68_P20617858	Slc41a1	chr1:133656193-133656237	INSIDE	0	0	0	0	0	0	0	0
chr1	133656303	133656354	A_68_P20617859	Slc41a1	chr1:133656303-133656354	INSIDE	0	0	0	0	0	0	0	0
chr1	133656415	133656469	A_68_P20617860	Slc41a1	chr1:133656415-133656469	INSIDE	0	0	0	0	0	0	0	0
chr1	133656555	133656607	A_68_P20617861	Slc41a1	chr1:133656555-133656607	INSIDE	0	0	0	0	0.0530578	0	NA	NA
chr1	133656693	133656752	A_68_P20617862	Slc41a1	chr1:133656693-133656752	INSIDE	0.112604	0	NA	NA	0	0	0	0
chr1	133656945	133656989	A_68_P20617864	Slc41a1	chr1:133656945-133656989	INSIDE	0.790323	0.550831	0.380063	3	0	0	0	0
chr1	133657217	133657276	A_68_P20617866	Slc41a1	chr1:133657217-133657276	INSIDE	0.749567	1.16122	0.678009	3	0.120463	0	NA	NA
chr1	133657457	133657514	A_68_P20617868	Slc41a1	chr1:133657457-133657514	INSIDE	1.94376	1.1824	0.661417	3	0.0584234	0	0	0
chr1	133657566	133657618	A_68_P20617869	Slc41a1	chr1:133657566-133657618	INSIDE	0.853874	0	0	0	0	0	0	0
chr1	133657743	133657792	A_68_P20617870	Slc41a1	chr1:133657743-133657792	INSIDE	0	0	0	0	0	0	0	0
chr1	133657918	133657962	A_68_P20617871	Slc41a1	chr1:133657918-133657962	INSIDE	0	0	0	0	0	0	0	0
chr1	135479655	135479714	A_68_P20628694	Zc3h11a	chr1:135479655-135479714	INSIDE	0	0	0	0	0	0	0	0
chr1	135479909	135479968	A_68_P20628696	Zc3h11a	chr1:135479909-135479968	INSIDE	0.809172	0	NA	NA	0	0	0	0
chr1	135480359	135480415	A_68_P20628698	Zc3h11a	chr1:135480359-135480415	INSIDE	0.0185422	0.845733	0.846064	3	0.0268045	0	NA	NA
chr1	135480613	135480672	A_68_P20628700	Zc3h11a	chr1:135480613-135480672	INSIDE	1.70949	1.16085	0.989524	3	0	0	0	0
chr1	135480760	135480816	A_68_P20628701	Zc3h11a	chr1:135480760-135480816	INSIDE	1.75452	1.37634	0.616448	3	0	0	0	0
chr1	135480884	135480943	A_68_P20628702	Zc3h11a	chr1:135480884-135480943	INSIDE	0.664998	0	0	0	0.00476977	0	NA	NA
chr1	135480991	135481050	A_68_P20628703	Zc3h11a	chr1:135480991-135481050	INSIDE	0	0	0	0	0	0	0	0
chr1	135481100	135481159	A_68_P20628704	Zc3h11a	chr1:135481100-135481159	INSIDE	0.0251333	0	NA	NA	0	0	0	0
chr1	135481269	135481328	A_68_P20628706	Zc3h11a	chr1:135481269-135481328	INSIDE	0.104278	0	0	0	0.158574	0	NA	NA
chr1	135481436	135481495	A_68_P20628707	Zc3h11a	chr1:135481436-135481495	INSIDE	0	0	0	0	0	0	0	0
chr1	135481705	135481763	A_68_P20628709	Zc3h11a	chr1:135481705-135481763	INSIDE	0	0	0	0	0.297041	0	NA	NA
chr1	135481823	135481882	A_68_P20628710	Zc3h11a	chr1:135481823-135481882	INSIDE	0	0	0	0	0.0143352	0.140603	0.143747	3
chr1	135482097	135482156	A_68_P20628712	Zc3h11a	chr1:135482097-135482156	INSIDE	0.670806	0	NA	NA	0.110434	0	0	0
chr1	135482206	135482265	A_68_P20628713	Zc3h11a	chr1:135482206-135482265	INSIDE	0.77728	1.29349	0.987739	3	0	0	0	0
chr1	135482339	135482398	A_68_P20628714	Zc3h11a	chr1:135482339-135482398	INSIDE	2.43237	1.50384	0.845827	3	0	0	0	0
chr1	135482507	135482560	A_68_P20628715	Zc3h11a	chr1:135482507-135482560	INSIDE	1.30188	1.53619	0.805021	3	0	0	0	0
chr1	135482616	135482675	A_68_P20628716	Zc3h11a	chr1:135482616-135482675	PROMOTER	0.874317	0.935771	0.339576	3	0	0	0	0
chr1	135482770	135482829	A_68_P20628717	Zc3h11a	chr1:135482770-135482829	PROMOTER	0.631118	0	0	0	0.0353755	0	NA	NA
chr1	135482957	135483016	A_68_P20628718	Zc3h11a	chr1:135482957-135483016	PROMOTER	0	0	0	0	0	0	0	0
chr1	135483121	135483180	A_68_P20628720	Zc3h11a	chr1:135483121-135483180	PROMOTER	0	0	0	0	0	0	0	0
chr1	135483445	135483504	A_68_P20628723	Zc3h11a	chr1:135483445-135483504	PROMOTER	0.799043	0	NA	NA	0.0685381	0	NA	NA
chr1	135483616	135483675	A_68_P20628724	Zc3h11a	chr1:135483616-135483675	PROMOTER	1.12207	0.706067	0.469448	3	0	0	0	0
chr1	135483729	135483788	A_68_P20628725	Zc3h11a	chr1:135483729-135483788	PROMOTER	0.197088	0.538097	0.508105	3	0	0	0	0
chr1	135483864	135483923	A_68_P20628726	Zc3h11a	chr1:135483864-135483923	PROMOTER	0.295133	0	0	0	0	0	0	0
chr1	135484250	135484309	A_68_P20628728	Zc3h11a	chr1:135484250-135484309	PROMOTER	0	0	0	0	0	0	0	0
chr1	135484477	135484530	A_68_P20628730	Zc3h11a	chr1:135484477-135484530	PROMOTER	0	0	0	0	0	0	0	0
chr1	135484630	135484689	A_68_P20628732	Zc3h11a	chr1:135484630-135484689	PROMOTER	0	0	0	0	0	0	0	0
chr1	135484751	135484809	A_68_P20628733	Zc3h11a	chr1:135484751-135484809	PROMOTER	0	0	0	0	0.00324243	0	NA	NA
chr1	135484862	135484920	A_68_P20628734	Zc3h11a	chr1:135484862-135484920	PROMOTER	0.0173709	0	NA	NA	0	0	0	0
chr1	135485135	135485194	A_68_P20628737	Zc3h11a	chr1:135485135-135485194	PROMOTER	0.601704	0	0	0	0.084587	0	NA	NA
chr1	135485410	135485469	A_68_P20628740	Zc3h11a	chr1:135485410-135485469	PROMOTER	0	0	0	0	0	0	0	0
chr1	135485531	135485587	A_68_P20628741	Zc3h11a	chr1:135485531-135485587	PROMOTER	0	0	0	0	0	0	0	0
chr1	135485764	135485820	A_68_P20628743	Zc3h11a	chr1:135485764-135485820	PROMOTER	0	0	0	0	0.0531415	0	NA	NA
chr1	135485872	135485927	A_68_P20628744	Zc3h11a	chr1:135485872-135485927	PROMOTER	0.0448848	0	NA	NA	0	0	0	0
chr1	135485995	135486051	A_68_P20628745	Zc3h11a	chr1:135485995-135486051	PROMOTER	0.479477	0	0	0	0	0	0	0
chr1	135486104	135486160	A_68_P20628746	Zc3h11a	chr1:135486104-135486160	PROMOTER	0	0	0	0	0.175171	0	NA	NA
chr1	135486277	135486336	A_68_P20628747	Zc3h11a	chr1:135486277-135486336	PROMOTER	0.761675	0	NA	NA	0.631895	0.561551	0.356452	3
chr1	135486446	135486505	A_68_P20628749	Zc3h11a	chr1:135486446-135486505	PROMOTER	0	0	0	0	0.877586	0.676365	0.183082	3
chr1	135486595	135486647	A_68_P20628750	Zc3h11a	chr1:135486595-135486647	PROMOTER	0	0	0	0	0.519614	0.56681	0.290072	3
chr1	135486762	135486821	A_68_P20628752	Zc3h11a	chr1:135486762-135486821	PROMOTER	0	0	0	0	0.303229	0.334048	0.172238	3
chr1	135486870	135486928	A_68_P20628753	Zc3h11a	chr1:135486870-135486928	PROMOTER	0.165119	0	NA	NA	0.179299	0.227987	0.0660946	3
chr1	135487106	135487165	A_68_P20628755	Zc3h11a	chr1:135487106-135487165	PROMOTER	0.209435	0.229036	0.0756471	3	0.201433	0	0	0
chr1	135487361	135487420	A_68_P20628757	Zc3h11a	chr1:135487361-135487420	PROMOTER	0.312555	0	0	0	0	0	0	0
chr1	135487585	135487644	A_68_P20628759	Zc3h11a	chr1:135487585-135487644	PROMOTER	0	0	0	0	0	0	0	0
chr1	135487745	135487804	A_68_P20628761	Zc3h11a	chr1:135487745-135487804	PROMOTER	0	0	0	0	0.238675	0	NA	NA
chr1	135487918	135487977	A_68_P20628763	Zc3h11a	chr1:135487918-135487977	PROMOTER	0	0	0	0	0.128553	0.183869	0.0550629	3
chr1	135488053	135488099	A_68_P20628764	Zc3h11a	chr1:135488053-135488099	PROMOTER	0	0	0	0	0.184378	0	0	0
chr1	135488243	135488302	A_68_P20628766	Zc3h11a	chr1:135488243-135488302	PROMOTER	0.770746	0	NA	NA	0	0	0	0
chr1	135488377	135488427	A_68_P20628767	Zc3h11a	chr1:135488377-135488427	PROMOTER	0.470946	0.488309	0.274169	3	0.0254917	0	NA	NA
chr1	135488649	135488693	A_68_P20628769	Zc3h11a	chr1:135488649-135488693	PROMOTER	0.223234	0.34709	0.175159	2	0	0	0	0
chr1	135490016	135490075	A_68_P20628777	Zc3h11a	chr1:135490016-135490075	PROMOTER	1.64952	1.04073	0.860966	2	0.135364	0	0	0
chr1	135490344	135490403	A_68_P20628779	Zc3h11a	chr1:135490344-135490403	PROMOTER	0.431934	0.699046	0.849042	3	0	0	0	0
chr1	135490633	135490688	A_68_P20628781	Zc3h11a	chr1:135490633-135490688	PROMOTER	0.0156803	0.609772	0.700159	3	0.281519	0	NA	NA
chr1	135491095	135491154	A_68_P20628783	Zc3h11a	chr1:135491095-135491154	PROMOTER	1.3817	0.557048	0.725735	3	0.659357	0.575409	0.262196	3
chr1	135491261	135491320	A_68_P20628785	Zc3h11a	chr1:135491261-135491320	PROMOTER	0.273764	0	0	0	0.78535	0	0	0
chr1	135491511	135491562	A_68_P20628787	Zc3h11a	chr1:135491511-135491562	PROMOTER	0	0	0	0	0	0	0	0
chr1	138226401	138226460	A_68_P20645777	Ddx59	chr1:138226401-138226460	PROMOTER	0	0	0	0	0.090696	0	0	0
chr1	138226520	138226579	A_68_P20645778	Ddx59	chr1:138226520-138226579	PROMOTER	0.881352	0	NA	NA	0	0	0	0
chr1	138226655	138226714	A_68_P20645779	Ddx59	chr1:138226655-138226714	PROMOTER	1.16653	1.07534	0.168101	3	0.169248	0	NA	NA
chr1	138226778	138226832	A_68_P20645780	Ddx59	chr1:138226778-138226832	PROMOTER	1.17815	1.14847	0.0417505	3	0.0369789	0	0	0
chr1	138226938	138226985	A_68_P20645781	Ddx59	chr1:138226938-138226985	PROMOTER	1.10073	1.13944	0.0547459	2	0	0	0	0
chr1	138227711	138227770	A_68_P20645783	Ddx59	chr1:138227711-138227770	PROMOTER	0.0274168	0	0	0	0.183099	0	0	0
chr1	138227839	138227897	A_68_P20645784	Ddx59	chr1:138227839-138227897	PROMOTER	0	0	0	0	0	0	0	0
chr1	138228049	138228108	A_68_P20645786	Ddx59	chr1:138228049-138228108	PROMOTER	0.0250831	0	NA	NA	0	0	0	0
chr1	138228975	138229034	A_68_P20645788	Ddx59	chr1:138228975-138229034	PROMOTER	0.120475	0.120475	NA	1	0	0	0	0
chr1	138230112	138230171	A_68_P20645790	Ddx59	chr1:138230112-138230171	PROMOTER	0	0	0	0	0.0350934	0	0	0
chr1	138230252	138230307	A_68_P20645791	Ddx59	chr1:138230252-138230307	PROMOTER	0	0	0	0	0	0	0	0
chr1	138230606	138230665	A_68_P20645793	Ddx59	chr1:138230606-138230665	PROMOTER	0.394209	0	NA	NA	0.20623	0	NA	NA
chr1	138230990	138231049	A_68_P20645795	Ddx59	chr1:138230990-138231049	PROMOTER	0	0	0	0	0	0	0	0
chr1	138231161	138231220	A_68_P20645797	Ddx59	chr1:138231161-138231220	PROMOTER	0	0	0	0	0.772583	0	NA	NA
chr1	138231348	138231392	A_68_P20645799	Ddx59	chr1:138231348-138231392	PROMOTER	0.962141	0	NA	NA	1.12506	0	0	0
chr1	138231450	138231509	A_68_P20645800	Ddx59	chr1:138231450-138231509	PROMOTER	0.0953126	0.649324	0.481123	3	0	0	0	0
chr1	138231574	138231621	A_68_P20645801	Ddx59	chr1:138231574-138231621	PROMOTER	0.890518	0.487834	0.3977	3	0	0	0	0
chr1	138231893	138231937	A_68_P20645804	Ddx59	chr1:138231893-138231937	INSIDE	0.47767	0	0	0	0	0	0	0
chr1	138232027	138232071	A_68_P20645805	Ddx59	chr1:138232027-138232071	INSIDE	0	0	0	0	0	0	0	0
chr1	138232209	138232268	A_68_P20645806	Ddx59	chr1:138232209-138232268	INSIDE	0	0	0	0	0	0	0	0
chr1	138232508	138232567	A_68_P20645808	Ddx59	chr1:138232508-138232567	INSIDE	0.191838	0	NA	NA	0.081797	0	NA	NA
chr1	138232684	138232743	A_68_P20645810	Ddx59	chr1:138232684-138232743	INSIDE	0	0	0	0	0	0	0	0
chr1	138232843	138232897	A_68_P20645811	Ddx59	chr1:138232843-138232897	INSIDE	0	0	0	0	0.634006	0	NA	NA
chr1	138233002	138233061	A_68_P20645812	Ddx59	chr1:138233002-138233061	INSIDE	0	0	0	0	0	0	0	0
chr1	138233244	138233292	A_68_P20645814	Ddx59	chr1:138233244-138233292	INSIDE	0	0	0	0	0.719986	0	NA	NA
chr1	138233395	138233445	A_68_P20645815	Ddx59	chr1:138233395-138233445	INSIDE	0	0	0	0	0.0744352	0.266274	0.394483	3
chr1	138233545	138233597	A_68_P20645816	Ddx59	chr1:138233545-138233597	INSIDE	0	0	0	0	0.00440216	0	0	0
chr1	138233770	138233827	A_68_P20645818	Ddx59	chr1:138233770-138233827	INSIDE	0	0	0	0	0	0	0	0
chr1	138233960	138234019	A_68_P20645819	Ddx59	chr1:138233960-138234019	INSIDE	0	0	0	0	0	0	0	0
chr1	138234160	138234216	A_68_P20645821	Ddx59	chr1:138234160-138234216	INSIDE	0.204061	0	NA	NA	0	0	0	0
chr1	151721253	151721312	A_68_P20706711	Pla2g4a	chr1:151721253-151721312	INSIDE	0.620865	0	0	0	0.130676	0.1263	0.00618879	2
chr1	151721363	151721422	A_68_P20706712	Pla2g4a	chr1:151721363-151721422	INSIDE	0	0	0	0	0.121924	0	0	0
chr1	151721538	151721597	A_68_P20706714	Pla2g4a	chr1:151721538-151721597	INSIDE	0	0	0	0	0	0	0	0
chr1	151721657	151721715	A_68_P20706715	Pla2g4a	chr1:151721657-151721715	INSIDE	0.230419	0	NA	NA	0	0	0	0
chr1	151722059	151722118	A_68_P20706718	Pla2g4a	chr1:151722059-151722118	INSIDE	0.130542	0.18048	0.070624	2	0.0830199	0	NA	NA
chr1	151722762	151722821	A_68_P20706721	Pla2g4a	chr1:151722762-151722821	INSIDE	0.688349	0.576962	0.157526	2	0.233251	0.464087	0.326451	2
chr1	151722921	151722977	A_68_P20706722	Pla2g4a	chr1:151722921-151722977	INSIDE	0.465574	0.464709	0.224075	3	0.694922	0.377596	0.275185	3
chr1	151723062	151723111	A_68_P20706723	Pla2g4a	chr1:151723062-151723111	INSIDE	0.240202	0.587891	0.422347	3	0.204615	0.70947	0.512283	3
chr1	151723240	151723285	A_68_P20706724	Pla2g4a	chr1:151723240-151723285	INSIDE	1.0579	0.980847	0.705285	3	1.22887	0	0	0
chr1	151723389	151723445	A_68_P20706725	Pla2g4a	chr1:151723389-151723445	INSIDE	1.64444	1.05285	0.59414	3	0	0	0	0
chr1	151723575	151723634	A_68_P20706727	Pla2g4a	chr1:151723575-151723634	PROMOTER	0.456195	0	0	0	0.250399	0	NA	NA
chr1	151723898	151723957	A_68_P20706729	Pla2g4a	chr1:151723898-151723957	PROMOTER	0	0	0	0	0	0	0	0
chr1	151724169	151724228	A_68_P20706731	Pla2g4a	chr1:151724169-151724228	PROMOTER	0	0	0	0	0	0	0	0
chr1	151725042	151725101	A_68_P20706734	Pla2g4a	chr1:151725042-151725101	PROMOTER	0.383815	0	0	0	0	0	0	0
chr1	151725224	151725283	A_68_P20706736	Pla2g4a	chr1:151725224-151725283	PROMOTER	0	0	0	0	0	0	0	0
chr1	151725405	151725464	A_68_P20706737	Pla2g4a	chr1:151725405-151725464	PROMOTER	0.534267	0	NA	NA	0.547521	0	NA	NA
chr1	151725529	151725588	A_68_P20706738	Pla2g4a	chr1:151725529-151725588	PROMOTER	0.184472	0.241367	0.269004	3	0	0	0	0
chr1	151725707	151725766	A_68_P20706739	Pla2g4a	chr1:151725707-151725766	PROMOTER	0.0053614	0	0	0	0	0	0	0
chr1	151726249	151726308	A_68_P20706741	Pla2g4a	chr1:151726249-151726308	PROMOTER	0	0	0	0	0	0	0	0
chr1	151726904	151726963	A_68_P20706743	Pla2g4a	chr1:151726904-151726963	PROMOTER	0	0	0	0	0.652007	0	0	0
chr1	151727099	151727153	A_68_P20706744	Pla2g4a	chr1:151727099-151727153	PROMOTER	0.10225	0	NA	NA	0	0	0	0
chr1	151727251	151727310	A_68_P20706745	Pla2g4a	chr1:151727251-151727310	PROMOTER	0.780193	0	0	0	0.262899	0	NA	NA
chr1	151727405	151727464	A_68_P20706746	Pla2g4a	chr1:151727405-151727464	PROMOTER	0	0	0	0	0.112999	0	0	0
chr1	151727592	151727651	A_68_P20706747	Pla2g4a	chr1:151727592-151727651	PROMOTER	0.0957525	0	NA	NA	0	0	0	0
chr1	151727703	151727757	A_68_P20706748	Pla2g4a	chr1:151727703-151727757	PROMOTER	0	0	0	0	0	0	0	0
chr1	151727815	151727874	A_68_P20706749	Pla2g4a	chr1:151727815-151727874	PROMOTER	0	0	0	0	0	0	0	0
chr1	151727947	151728000	A_68_P20706750	Pla2g4a	chr1:151727947-151728000	PROMOTER	0	0	0	0	0.248194	0	NA	NA
chr1	151728061	151728120	A_68_P20706751	Pla2g4a	chr1:151728061-151728120	PROMOTER	0	0	0	0	0.510556	0.288412	0.205015	3
chr1	151728334	151728393	A_68_P20706753	Pla2g4a	chr1:151728334-151728393	PROMOTER	1.74294	0	NA	NA	0.106485	0	0	0
chr1	151728560	151728619	A_68_P20706755	Pla2g4a	chr1:151728560-151728619	PROMOTER	0.0826669	0	0	0	0	0	0	0
chr1	151728687	151728746	A_68_P20706756	Pla2g4a	chr1:151728687-151728746	PROMOTER	0	0	0	0	0	0	0	0
chr1	152076323	152076382	A_68_P20708104	Pdc	chr1:152076323-152076382	PROMOTER	0	0	0	0	0	0	0	0
chr1	152076444	152076503	A_68_P20708105	Pdc	chr1:152076444-152076503	PROMOTER	0.168268	0	NA	NA	0	0	0	0
chr1	152076607	152076657	A_68_P20708106	Pdc	chr1:152076607-152076657	PROMOTER	0	0	0	0	0.404904	0	NA	NA
chr1	152077045	152077104	A_68_P20708108	Pdc	chr1:152077045-152077104	PROMOTER	0	0	0	0	0	0	0	0
chr1	152077256	152077315	A_68_P20708110	Pdc	chr1:152077256-152077315	PROMOTER	0	0	0	0	0	0	0	0
chr1	152077415	152077472	A_68_P20708111	Pdc	chr1:152077415-152077472	PROMOTER	0.20147	0	NA	NA	0	0	0	0
chr1	152077916	152077975	A_68_P20708113	Pdc	chr1:152077916-152077975	PROMOTER	0.0786857	0.140078	0.0868213	2	0	0	0	0
chr1	152078860	152078919	A_68_P20708115	Pdc	chr1:152078860-152078919	PROMOTER	0.8798	0	0	0	0.0464617	0.0274095	0.0269439	2
chr1	152079006	152079065	A_68_P20708116	Pdc	chr1:152079006-152079065	PROMOTER	0	0	0	0	0.00835727	0.0325709	0.0210453	3
chr1	152079206	152079265	A_68_P20708117	Pdc	chr1:152079206-152079265	PROMOTER	0	0	0	0	0.0428936	0	0	0
chr1	152079355	152079414	A_68_P20708118	Pdc	chr1:152079355-152079414	PROMOTER	0.19645	0	NA	NA	0	0	0	0
chr1	152079499	152079558	A_68_P20708119	Pdc	chr1:152079499-152079558	PROMOTER	0.168137	0	0	0	0.0935188	0	NA	NA
chr1	152079671	152079722	A_68_P20708120	Pdc	chr1:152079671-152079722	PROMOTER	0	0	0	0	0.0319107	0.0627147	0.0435635	2
chr1	152080319	152080378	A_68_P20708122	Pdc	chr1:152080319-152080378	PROMOTER	0.700258	0	0	0	1.12548	0.642905	0.682464	2
chr1	152080433	152080492	A_68_P20708123	Pdc	chr1:152080433-152080492	PROMOTER	0	0	0	0	0.160331	0	0	0
chr1	152080593	152080651	A_68_P20708125	Pdc	chr1:152080593-152080651	PROMOTER	0	0	0	0	0	0	0	0
chr1	152080913	152080972	A_68_P20708127	Pdc	chr1:152080913-152080972	PROMOTER	0.555191	0	NA	NA	0	0	0	0
chr1	152081040	152081099	A_68_P20708128	Pdc	chr1:152081040-152081099	PROMOTER	0.903271	0.812915	0.226493	3	0	0	0	0
chr1	152081293	152081352	A_68_P20708130	Pdc	chr1:152081293-152081352	PROMOTER	0.980283	1.0621	0.211927	3	0	0	0	0
chr1	152081479	152081538	A_68_P20708131	Pdc	chr1:152081479-152081538	PROMOTER	1.30274	0.994523	0.301345	3	0	0	0	0
chr1	152081689	152081748	A_68_P20708133	Pdc	chr1:152081689-152081748	INSIDE	0.700551	0.67343	0.643295	3	0.55818	0	NA	NA
chr1	152081866	152081925	A_68_P20708135	Pdc	chr1:152081866-152081925	INSIDE	0.0170025	0.350989	0.34204	3	0.916509	0	0	0
chr1	152082023	152082076	A_68_P20708136	Pdc	chr1:152082023-152082076	INSIDE	0.335414	0.250148	0.204323	3	0	0	0	0
chr1	152082145	152082202	A_68_P20708137	Pdc	chr1:152082145-152082202	INSIDE	0.398027	0	0	0	0	0	0	0
chr1	152082281	152082340	A_68_P20708138	Pdc	chr1:152082281-152082340	INSIDE	0	0	0	0	0	0	0	0
chr1	152082443	152082502	A_68_P20708139	Pdc	chr1:152082443-152082502	INSIDE	0.214252	0	NA	NA	0	0	0	0
chr1	152082550	152082609	A_68_P20708140	Pdc	chr1:152082550-152082609	INSIDE	0.444614	0.415714	0.188679	3	0	0	0	0
chr1	152082806	152082865	A_68_P20708143	Pdc	chr1:152082806-152082865	INSIDE	0.588275	0.399998	0.2141	3	0	0	0	0
chr1	152083033	152083088	A_68_P20708145	Pdc	chr1:152083033-152083088	INSIDE	0.167105	0	0	0	0	0	0	0
chr1	152083238	152083297	A_68_P20708147	Pdc	chr1:152083238-152083297	INSIDE	0	0	0	0	0	0	0	0
chr1	152083398	152083455	A_68_P20708149	Pdc	chr1:152083398-152083455	INSIDE	0	0	0	0	0.0711342	0	NA	NA
chr1	152083566	152083625	A_68_P20708151	Pdc	chr1:152083566-152083625	INSIDE	0	0	0	0	0	0	0	0
chr1	152083774	152083833	A_68_P20708153	Pdc	chr1:152083774-152083833	INSIDE	0	0	0	0	0	0	0	0
chr1	153190956	153191000	A_68_P20714686	1190005F20Rik	chr1:153190956-153191000	INSIDE	0	0	0	0	0	0	0	0
chr1	153191132	153191176	A_68_P20714687	1190005F20Rik	chr1:153191132-153191176	INSIDE	0.362374	0	NA	NA	0	0	0	0
chr1	153191314	153191358	A_68_P20714688	1190005F20Rik	chr1:153191314-153191358	INSIDE	0.224422	0.264254	0.0854746	3	0	0	0	0
chr1	153191472	153191531	A_68_P20714690	1190005F20Rik	chr1:153191472-153191531	INSIDE	0.205964	0.555158	0.588909	3	0	0	0	0
chr1	153191658	153191717	A_68_P20714692	1190005F20Rik	chr1:153191658-153191717	INSIDE	1.23509	0.99448	0.699947	3	0	0	0	0
chr1	153191802	153191861	A_68_P20714693	1190005F20Rik	chr1:153191802-153191861	INSIDE	1.54239	1.04779	0.610195	3	0	0	0	0
chr1	153192038	153192097	A_68_P20714695	1190005F20Rik	chr1:153192038-153192097	INSIDE	0.365905	0	0	0	0	0	0	0
chr1	153192377	153192435	A_68_P20714698	1190005F20Rik	chr1:153192377-153192435	INSIDE	0	0	0	0	0.505029	0	NA	NA
chr1	153192652	153192711	A_68_P20714700	1190005F20Rik	chr1:153192652-153192711	INSIDE	0.421881	0	NA	NA	0.0736164	0.253151	0.224621	3
chr1	153192766	153192825	A_68_P20714701	1190005F20Rik	chr1:153192766-153192825	INSIDE	0.765198	0.397968	0.379752	3	0.180806	0	0	0
chr1	153193099	153193158	A_68_P20714703	1190005F20Rik	chr1:153193099-153193158	INSIDE	0.00682365	0.382192	0.379245	3	0	0	0	0
chr1	153193260	153193319	A_68_P20714704	1190005F20Rik	chr1:153193260-153193319	INSIDE	0.374554	0.161033	0.190905	3	0	0	0	0
chr1	153193376	153193435	A_68_P20714705	1190005F20Rik	chr1:153193376-153193435	INSIDE	0.101722	0	0	0	0	0	0	0
chr1	153193649	153193708	A_68_P20714707	1190005F20Rik	chr1:153193649-153193708	INSIDE	0	0	0	0	0	0	0	0
chr1	153193761	153193820	A_68_P20714708	1190005F20Rik	chr1:153193761-153193820	INSIDE	0.149875	0	NA	NA	0.0623976	0	NA	NA
chr1	153194187	153194243	A_68_P20714710	1190005F20Rik	chr1:153194187-153194243	INSIDE	0	0	0	0	0	0	0	0
chr1	153194304	153194362	A_68_P20714711	1190005F20Rik	chr1:153194304-153194362	INSIDE	0.0282617	0	NA	NA	0.0664462	0	NA	NA
chr1	153194710	153194760	A_68_P20714713	1190005F20Rik	chr1:153194710-153194760	INSIDE	0.0701069	0.185225	0.236557	3	0	0	0	0
chr1	153194847	153194896	A_68_P20714714	1190005F20Rik	chr1:153194847-153194896	INSIDE	0.457308	0.390567	0.292851	3	0	0	0	0
chr1	153195005	153195053	A_68_P20714715	1190005F20Rik	chr1:153195005-153195053	INSIDE	0.644287	0	0	0	0	0	0	0
chr1	153195193	153195252	A_68_P20714716	1190005F20Rik	chr1:153195193-153195252	INSIDE	0	0	0	0	0	0	0	0
chr1	153195364	153195423	A_68_P20714718	1190005F20Rik	chr1:153195364-153195423	INSIDE	0	0	0	0	0	0	0	0
chr1	153195913	153195972	A_68_P20714721	1190005F20Rik	chr1:153195913-153195972	INSIDE	0	0	0	0	0	0	0	0
chr1	153196067	153196117	A_68_P20714723	1190005F20Rik	chr1:153196067-153196117	INSIDE	0	0	0	0	0.0062474	0	NA	NA
chr1	162814166	162814225	A_68_P20769328	Serpinc1	chr1:162814166-162814225	PROMOTER	0	0	0	0	0	0	0	0
chr1	162814606	162814655	A_68_P20769330	Serpinc1	chr1:162814606-162814655	PROMOTER	0	0	0	0	0	0	0	0
chr1	162814713	162814768	A_68_P20769331	Serpinc1	chr1:162814713-162814768	PROMOTER	0.194636	0	NA	NA	0.363494	0	NA	NA
chr1	162815266	162815325	A_68_P20769333	Serpinc1	chr1:162815266-162815325	PROMOTER	0.213309	0	0	0	0.89098	0	0	0
chr1	162815479	162815535	A_68_P20769335	Serpinc1	chr1:162815479-162815535	PROMOTER	0	0	0	0	0	0	0	0
chr1	162816004	162816063	A_68_P20769338	Serpinc1	chr1:162816004-162816063	PROMOTER	0	0	0	0	0.00541872	0	NA	NA
chr1	162816190	162816249	A_68_P20769340	Serpinc1	chr1:162816190-162816249	PROMOTER	0.714509	0	NA	NA	0.049332	0	0	0
chr1	162816714	162816769	A_68_P20769342	Serpinc1	chr1:162816714-162816769	PROMOTER	0.033053	0	0	0	0	0	0	0
chr1	162816925	162816984	A_68_P20769344	Serpinc1	chr1:162816925-162816984	PROMOTER	0	0	0	0	0.610375	0	NA	NA
chr1	162817396	162817455	A_68_P20769348	Serpinc1	chr1:162817396-162817455	PROMOTER	0	0	0	0	0.162747	0.355024	0.230383	3
chr1	162817526	162817581	A_68_P20769349	Serpinc1	chr1:162817526-162817581	PROMOTER	0	0	0	0	0.29195	0	0	0
chr1	162817641	162817692	A_68_P20769350	Serpinc1	chr1:162817641-162817692	PROMOTER	0	0	0	0	0	0	0	0
chr1	162818953	162819012	A_68_P20769359	Serpinc1	chr1:162818953-162819012	PROMOTER	0	0	0	0	0	0	0	0
chr1	162819245	162819304	A_68_P20769362	Serpinc1	chr1:162819245-162819304	PROMOTER	0	0	0	0	0.00537926	0	NA	NA
chr1	162819645	162819698	A_68_P20769364	Serpinc1	chr1:162819645-162819698	PROMOTER	0.327811	0	NA	NA	0	0	0	0
chr1	162819839	162819898	A_68_P20769366	Serpinc1	chr1:162819839-162819898	PROMOTER	0.434435	0.368352	0.0577187	3	0.0725998	0	NA	NA
chr1	162820084	162820143	A_68_P20769368	Serpinc1	chr1:162820084-162820143	PROMOTER	0.34281	0.388623	0.0647885	2	0	0	0	0
chr1	162820954	162820998	A_68_P20769370	Serpinc1	chr1:162820954-162820998	PROMOTER	0.947868	1.33186	0.543042	2	0.0295131	0.0569833	0.0388487	2
chr1	162821118	162821169	A_68_P20769371	Serpinc1	chr1:162821118-162821169	PROMOTER	1.71584	1.33186	0.543042	2	0.0844534	0.0569833	0.0388487	2
chr1	162821959	162822018	A_68_P20769374	Serpinc1	chr1:162821959-162822018	PROMOTER	0.279348	0	0	0	0.237802	0.227907	0.0139932	2
chr1	162822127	162822177	A_68_P20769375	Serpinc1	chr1:162822127-162822177	PROMOTER	0	0	0	0	0.218012	0	0	0
chr1	162822644	162822697	A_68_P20769378	Serpinc1	chr1:162822644-162822697	PROMOTER	0	0	0	0	0	0	0	0
chr1	162823017	162823075	A_68_P20769380	Serpinc1	chr1:162823017-162823075	PROMOTER	0	0	0	0	0.131072	0	NA	NA
chr1	162823167	162823213	A_68_P20769381	Serpinc1	chr1:162823167-162823213	PROMOTER	0.127168	0	NA	NA	0	0	0	0
chr1	162823340	162823395	A_68_P20769382	Serpinc1	chr1:162823340-162823395	PROMOTER	0	0	0	0	0	0	0	0
chr1	162823588	162823647	A_68_P20769383	Serpinc1	chr1:162823588-162823647	PROMOTER	1.57927	0	NA	NA	0	0	0	0
chr1	162824003	162824060	A_68_P20769386	Serpinc1	chr1:162824003-162824060	PROMOTER	0	0	0	0	0.0197436	0	NA	NA
chr1	162824144	162824191	A_68_P20769387	Serpinc1	chr1:162824144-162824191	INSIDE	0	0	0	0	0	0	0	0
chr1	162824364	162824415	A_68_P20769389	Serpinc1	chr1:162824364-162824415	INSIDE	0.097508	0	NA	NA	0.135262	0	NA	NA
chr1	162824476	162824520	A_68_P20769390	Serpinc1	chr1:162824476-162824520	INSIDE	0	0	0	0	0.0514656	0.233128	0.245677	3
chr1	162824602	162824660	A_68_P20769391	Serpinc1	chr1:162824602-162824660	INSIDE	0.70461	0	NA	NA	0.512655	0	0	0
chr1	162824795	162824847	A_68_P20769393	Serpinc1	chr1:162824795-162824847	INSIDE	0.841682	1.01182	0.419045	3	0	0	0	0
chr1	162824903	162824952	A_68_P20769394	Serpinc1	chr1:162824903-162824952	INSIDE	1.48918	0.779979	0.741979	3	0	0	0	0
chr1	162825013	162825072	A_68_P20769395	Serpinc1	chr1:162825013-162825072	INSIDE	0.00907452	0.749127	1.04659	2	0.00304828	0	NA	NA
chr1	162825585	162825629	A_68_P20769398	Serpinc1	chr1:162825585-162825629	INSIDE	0	0	0	0	0	0	0	0
chr1	162825744	162825791	A_68_P20769399	Serpinc1	chr1:162825744-162825791	INSIDE	0	0	0	0	0.184542	0	NA	NA
chr1	162825929	162825978	A_68_P20769400	Serpinc1	chr1:162825929-162825978	INSIDE	0	0	0	0	0	0	0	0
chr1	162826315	162826363	A_68_P20769404	Serpinc1	chr1:162826315-162826363	INSIDE	0	0	0	0	0	0	0	0
chr1	162826502	162826558	A_68_P20769406	Serpinc1	chr1:162826502-162826558	INSIDE	0	0	0	0	0	0	0	0
chr1	163800484	163800540	A_68_P20774807	Pigc	chr1:163800484-163800540	PROMOTER	0.273289	0	0	0	0.203066	0	0	0
chr1	163800694	163800750	A_68_P20774809	Pigc	chr1:163800694-163800750	PROMOTER	0	0	0	0	0	0	0	0
chr1	163800846	163800902	A_68_P20774811	Pigc	chr1:163800846-163800902	PROMOTER	0	0	0	0	0.0899512	0	NA	NA
chr1	163801023	163801071	A_68_P20774813	Pigc	chr1:163801023-163801071	PROMOTER	0	0	0	0	0.249191	0.159388	0.0815505	3
chr1	163801127	163801186	A_68_P20774814	Pigc	chr1:163801127-163801186	PROMOTER	0	0	0	0	0.13902	0.146156	0.099659	3
chr1	163801236	163801295	A_68_P20774815	Pigc	chr1:163801236-163801295	PROMOTER	0	0	0	0	0.0502568	0	0	0
chr1	163801399	163801458	A_68_P20774816	Pigc	chr1:163801399-163801458	PROMOTER	0	0	0	0	0	0	0	0
chr1	163801771	163801830	A_68_P20774820	Pigc	chr1:163801771-163801830	PROMOTER	0.32845	0	NA	NA	0	0	0	0
chr1	163802154	163802203	A_68_P20774825	Pigc	chr1:163802154-163802203	PROMOTER	0	0	0	0	0	0	0	0
chr1	163802270	163802317	A_68_P20774826	Pigc	chr1:163802270-163802317	PROMOTER	0	0	0	0	0	0	0	0
chr1	163802380	163802428	A_68_P20774827	Pigc	chr1:163802380-163802428	PROMOTER	0	0	0	0	0.5967	0	NA	NA
chr1	163802491	163802535	A_68_P20774828	Pigc	chr1:163802491-163802535	PROMOTER	0	0	0	0	0	0	0	0
chr1	163802625	163802684	A_68_P20774829	Pigc	chr1:163802625-163802684	PROMOTER	0	0	0	0	0	0	0	0
chr1	163802820	163802879	A_68_P20774831	Pigc	chr1:163802820-163802879	PROMOTER	0	0	0	0	0	0	0	0
chr1	163802990	163803049	A_68_P20774833	Pigc	chr1:163802990-163803049	PROMOTER	0.0734717	0	NA	NA	0	0	0	0
chr1	163803220	163803265	A_68_P20774835	Pigc	chr1:163803220-163803265	PROMOTER	0	0	0	0	0	0	0	0
chr1	163803348	163803407	A_68_P20774836	Pigc	chr1:163803348-163803407	PROMOTER	0	0	0	0	0.167354	0	NA	NA
chr1	163803530	163803589	A_68_P20774838	Pigc	chr1:163803530-163803589	PROMOTER	0	0	0	0	0	0	0	0
chr1	163803724	163803783	A_68_P20774840	Pigc	chr1:163803724-163803783	PROMOTER	0.922938	0	NA	NA	0.0683948	0	NA	NA
chr1	163803839	163803898	A_68_P20774841	Pigc	chr1:163803839-163803898	PROMOTER	1.11284	0	0	0	0.111206	0.242738	0.265759	3
chr1	163803980	163804036	A_68_P20774842	Pigc	chr1:163803980-163804036	PROMOTER	0	0	0	0	0.548614	0.359015	0.224439	3
chr1	163804116	163804175	A_68_P20774843	Pigc	chr1:163804116-163804175	PROMOTER	0	0	0	0	0.417225	0.373953	0.199841	3
chr1	163804249	163804308	A_68_P20774844	Pigc	chr1:163804249-163804308	PROMOTER	0	0	0	0	0.156021	0.239954	0.153594	3
chr1	163804527	163804571	A_68_P20774846	Pigc	chr1:163804527-163804571	PROMOTER	0.0729654	0	NA	NA	0.146616	0	0	0
chr1	163804692	163804749	A_68_P20774847	Pigc	chr1:163804692-163804749	PROMOTER	0	0	0	0	0	0	0	0
chr1	163805191	163805250	A_68_P20774849	Pigc	chr1:163805191-163805250	PROMOTER	0	0	0	0	0.119618	0	NA	NA
chr1	163805380	163805436	A_68_P20774850	Pigc	chr1:163805380-163805436	PROMOTER	0	0	0	0	0.251569	0.162779	0.0769044	3
chr1	163805549	163805593	A_68_P20774851	Pigc	chr1:163805549-163805593	PROMOTER	0.275182	0	NA	NA	0.117149	0	0	0
chr1	163805702	163805747	A_68_P20774852	Pigc	chr1:163805702-163805747	PROMOTER	0	0	0	0	0	0	0	0
chr1	163805891	163805935	A_68_P20774853	Pigc	chr1:163805891-163805935	INSIDE	2.65136	0	NA	NA	0.864043	0	NA	NA
chr1	163806054	163806098	A_68_P20774854	Pigc	chr1:163806054-163806098	INSIDE	1.11393	1.70335	0.829074	3	0.329663	0	0	0
chr1	163806306	163806365	A_68_P20774857	Pigc	chr1:163806306-163806365	INSIDE	1.34475	1.35364	0.244271	3	0	0	0	0
chr1	163806489	163806548	A_68_P20774859	Pigc	chr1:163806489-163806548	INSIDE	1.60223	1.24418	0.417526	3	0.093428	0	NA	NA
chr1	163806707	163806766	A_68_P20774862	Pigc	chr1:163806707-163806766	INSIDE	0.78555	0.992915	0.53658	3	0.0273293	0	0	0
chr1	163806849	163806908	A_68_P20774863	Pigc	chr1:163806849-163806908	INSIDE	0.590961	0	0	0	0	0	0	0
chr1	163806972	163807028	A_68_P20774864	Pigc	chr1:163806972-163807028	INSIDE	0	0	0	0	0.929559	0	NA	NA
chr1	163807099	163807153	A_68_P20774865	Pigc	chr1:163807099-163807153	INSIDE	0	0	0	0	0	0	0	0
chr1	163807242	163807290	A_68_P20774866	Pigc	chr1:163807242-163807290	INSIDE	0	0	0	0	0.645129	0	NA	NA
chr1	163807484	163807539	A_68_P20774868	Pigc	chr1:163807484-163807539	INSIDE	0	0	0	0	0	0	0	0
chr1	163807725	163807775	A_68_P20774871	Pigc	chr1:163807725-163807775	INSIDE	0	0	0	0	0	0	0	0
chr1	163807915	163807969	A_68_P20774873	Pigc	chr1:163807915-163807969	INSIDE	0.45808	0	NA	NA	0.189668	0	NA	NA
chr1	163808200	163808259	A_68_P20774875	Pigc	chr1:163808200-163808259	INSIDE	0	0	0	0	0	0	0	0
chr1	164732985	164733044	A_68_P20780313	Fmo2	chr1:164732985-164733044	INSIDE	0.0761383	0.239913	0.231613	2	0	0	0	0
chr1	164733163	164733222	A_68_P20780315	Fmo2	chr1:164733163-164733222	INSIDE	0.403688	0.391509	0.309461	3	0	0	0	0
chr1	164733286	164733345	A_68_P20780316	Fmo2	chr1:164733286-164733345	INSIDE	0.694701	0.512017	0.159118	3	0	0	0	0
chr1	164733831	164733890	A_68_P20780318	Fmo2	chr1:164733831-164733890	INSIDE	0.437662	0.500877	0.171206	3	0	0	0	0
chr1	164733939	164733998	A_68_P20780319	Fmo2	chr1:164733939-164733998	INSIDE	0.370266	0.680077	0.479428	3	0.099497	0	NA	NA
chr1	164734412	164734471	A_68_P20780321	Fmo2	chr1:164734412-164734471	INSIDE	1.2323	0	0	0	0	0	0	0
chr1	164734593	164734652	A_68_P20780322	Fmo2	chr1:164734593-164734652	INSIDE	0	0	0	0	0	0	0	0
chr1	164734717	164734776	A_68_P20780323	Fmo2	chr1:164734717-164734776	INSIDE	0	0	0	0	0	0	0	0
chr1	164735076	164735135	A_68_P20780327	Fmo2	chr1:164735076-164735135	INSIDE	0.409629	0	NA	NA	0.234986	0	NA	NA
chr1	164735213	164735265	A_68_P20780328	Fmo2	chr1:164735213-164735265	INSIDE	0.427275	0.604109	0.321688	3	0.111714	0	0	0
chr1	164735336	164735389	A_68_P20780329	Fmo2	chr1:164735336-164735389	INSIDE	0.975423	0.57198	0.354014	3	0	0	0	0
chr1	164735555	164735614	A_68_P20780331	Fmo2	chr1:164735555-164735614	PROMOTER	0.313242	0.837889	0.471184	3	0.479709	0	NA	NA
chr1	164735663	164735722	A_68_P20780332	Fmo2	chr1:164735663-164735722	PROMOTER	1.225	1.18065	0.846105	3	0.659384	0.480564	0.178395	3
chr1	164735772	164735831	A_68_P20780333	Fmo2	chr1:164735772-164735831	PROMOTER	2.00371	1.61436	0.550626	2	0.302598	0.480991	0.252286	2
chr1	164737247	164737298	A_68_P20780335	Fmo2	chr1:164737247-164737298	PROMOTER	0	0	0	0	0	0	0	0
chr1	164737407	164737464	A_68_P20780337	Fmo2	chr1:164737407-164737464	PROMOTER	0.602007	0	NA	NA	0	0	0	0
chr1	164737520	164737564	A_68_P20780338	Fmo2	chr1:164737520-164737564	PROMOTER	0.789289	0.527989	0.305118	3	0.142966	0	NA	NA
chr1	164737623	164737677	A_68_P20780339	Fmo2	chr1:164737623-164737677	PROMOTER	0.192671	0	0	0	0.425385	0	0	0
chr1	164737780	164737824	A_68_P20780340	Fmo2	chr1:164737780-164737824	PROMOTER	0	0	0	0	0	0	0	0
chr1	164737892	164737951	A_68_P20780341	Fmo2	chr1:164737892-164737951	PROMOTER	0	0	0	0	0.24452	0	NA	NA
chr1	164738020	164738076	A_68_P20780342	Fmo2	chr1:164738020-164738076	PROMOTER	0	0	0	0	0.0273933	0	0	0
chr1	164738230	164738289	A_68_P20780344	Fmo2	chr1:164738230-164738289	PROMOTER	0.301747	0	NA	NA	0	0	0	0
chr1	164738716	164738775	A_68_P20780346	Fmo2	chr1:164738716-164738775	PROMOTER	0	0	0	0	0.638308	0	NA	NA
chr1	164738877	164738926	A_68_P20780347	Fmo2	chr1:164738877-164738926	PROMOTER	0	0	0	0	0	0	0	0
chr1	164739400	164739459	A_68_P20780349	Fmo2	chr1:164739400-164739459	PROMOTER	0	0	0	0	0.0186309	0	NA	NA
chr1	164739515	164739565	A_68_P20780350	Fmo2	chr1:164739515-164739565	PROMOTER	0	0	0	0	0	0	0	0
chr1	164740077	164740136	A_68_P20780353	Fmo2	chr1:164740077-164740136	PROMOTER	0.422819	0	0	0	0	0	0	0
chr1	164740326	164740370	A_68_P20780355	Fmo2	chr1:164740326-164740370	PROMOTER	0	0	0	0	0.422449	0	NA	NA
chr1	165954955	165955014	A_68_P20787176	Selp	chr1:165954955-165955014	PROMOTER	0	0	0	0	0	0	0	0
chr1	165955283	165955342	A_68_P20787179	Selp	chr1:165955283-165955342	PROMOTER	1.17104	0	NA	NA	0.170206	0	NA	NA
chr1	165955882	165955941	A_68_P20787181	Selp	chr1:165955882-165955941	PROMOTER	0	0	0	0	0	0	0	0
chr1	165956079	165956138	A_68_P20787182	Selp	chr1:165956079-165956138	PROMOTER	0.403052	0	NA	NA	0	0	0	0
chr1	165956198	165956255	A_68_P20787183	Selp	chr1:165956198-165956255	PROMOTER	1.3021	0	0	0	0	0	0	0
chr1	165956359	165956418	A_68_P20787184	Selp	chr1:165956359-165956418	PROMOTER	0	0	0	0	0.0746185	0	NA	NA
chr1	165956994	165957053	A_68_P20787187	Selp	chr1:165956994-165957053	PROMOTER	0	0	0	0	0.347648	0.229201	0.167509	2
chr1	165957110	165957169	A_68_P20787188	Selp	chr1:165957110-165957169	PROMOTER	0	0	0	0	0.110755	0.171575	0.154894	3
chr1	165957362	165957409	A_68_P20787190	Selp	chr1:165957362-165957409	PROMOTER	0	0	0	0	0.056322	0.0566151	0.0539937	3
chr1	165957533	165957592	A_68_P20787191	Selp	chr1:165957533-165957592	PROMOTER	0.784706	0	NA	NA	0.00276858	0.0444523	0.0371975	3
chr1	165957709	165957768	A_68_P20787192	Selp	chr1:165957709-165957768	PROMOTER	0.558714	0.59805	0.170427	3	0.0742664	0	0	0
chr1	165957918	165957966	A_68_P20787194	Selp	chr1:165957918-165957966	PROMOTER	0.450731	0	0	0	0	0	0	0
chr1	165958091	165958147	A_68_P20787195	Selp	chr1:165958091-165958147	PROMOTER	0	0	0	0	0	0	0	0
chr1	165958347	165958403	A_68_P20787197	Selp	chr1:165958347-165958403	PROMOTER	0.465112	0	NA	NA	0	0	0	0
chr1	165958609	165958668	A_68_P20787199	Selp	chr1:165958609-165958668	PROMOTER	0	0	0	0	0.0254124	0	NA	NA
chr1	165958755	165958809	A_68_P20787200	Selp	chr1:165958755-165958809	PROMOTER	0	0	0	0	0	0	0	0
chr1	165958880	165958937	A_68_P20787201	Selp	chr1:165958880-165958937	PROMOTER	0	0	0	0	0.164582	0	NA	NA
chr1	165959091	165959150	A_68_P20787203	Selp	chr1:165959091-165959150	PROMOTER	0	0	0	0	0.072293	0.291582	0.303425	3
chr1	165959639	165959698	A_68_P20787205	Selp	chr1:165959639-165959698	PROMOTER	0	0	0	0	0.637871	0.269716	0.319111	3
chr1	165959771	165959827	A_68_P20787206	Selp	chr1:165959771-165959827	PROMOTER	0	0	0	0	0.0989827	0	0	0
chr1	165959884	165959943	A_68_P20787207	Selp	chr1:165959884-165959943	PROMOTER	0	0	0	0	0	0	0	0
chr1	165960034	165960093	A_68_P20787208	Selp	chr1:165960034-165960093	PROMOTER	0	0	0	0	0	0	0	0
chr1	165960176	165960235	A_68_P20787209	Selp	chr1:165960176-165960235	PROMOTER	0	0	0	0	0	0	0	0
chr1	165960322	165960381	A_68_P20787210	Selp	chr1:165960322-165960381	PROMOTER	0	0	0	0	0.292097	0	NA	NA
chr1	165960443	165960493	A_68_P20787211	Selp	chr1:165960443-165960493	INSIDE	0	0	0	0	0.348355	0.265335	0.0991472	3
chr1	165960587	165960637	A_68_P20787212	Selp	chr1:165960587-165960637	INSIDE	0.150987	0	NA	NA	0.155554	0	0	0
chr1	165960754	165960813	A_68_P20787213	Selp	chr1:165960754-165960813	INSIDE	0	0	0	0	0	0	0	0
chr1	165961082	165961141	A_68_P20787214	Selp	chr1:165961082-165961141	INSIDE	0	0	0	0	0.0203046	0	NA	NA
chr1	165961475	165961526	A_68_P20787216	Selp	chr1:165961475-165961526	INSIDE	0	0	0	0	0.224324	0	0	0
chr1	165961609	165961668	A_68_P20787218	Selp	chr1:165961609-165961668	INSIDE	0	0	0	0	0	0	0	0
chr1	165961894	165961953	A_68_P20787221	Selp	chr1:165961894-165961953	INSIDE	0	0	0	0	0.154931	0	NA	NA
chr1	165962156	165962215	A_68_P20787223	Selp	chr1:165962156-165962215	INSIDE	0	0	0	0	0.287571	0	0	0
chr1	165962417	165962468	A_68_P20787225	Selp	chr1:165962417-165962468	INSIDE	0.190542	0	NA	NA	0	0	0	0
chr1	165962797	165962856	A_68_P20787227	Selp	chr1:165962797-165962856	INSIDE	0.173115	0.181828	0.0123224	2	0.120103	0	NA	NA
chr1	165983608	165983660	A_68_P20787376	Selp	chr1:165983608-165983660	INSIDE	0	0	0	0	0	0	0	0
chr1	165983879	165983938	A_68_P20787378	Selp	chr1:165983879-165983938	INSIDE	0	0	0	0	0	0	0	0
chr1	165984038	165984097	A_68_P20787380	Selp	chr1:165984038-165984097	INSIDE	0	0	0	0	0	0	0	0
chr1	165984170	165984229	A_68_P20787381	Selp	chr1:165984170-165984229	INSIDE	0.490055	0	NA	NA	0.0300974	0	NA	NA
chr1	165984417	165984475	A_68_P20787383	Selp	chr1:165984417-165984475	INSIDE	1.51204	1.00478	0.511034	3	0.169424	0.141391	0.100261	3
chr1	165984541	165984600	A_68_P20787384	Selp	chr1:165984541-165984600	INSIDE	1.01225	1.25672	0.250072	3	0.224653	0.268001	0.125975	3
chr1	165984780	165984839	A_68_P20787386	Selp	chr1:165984780-165984839	INSIDE	1.24586	1.02345	0.217029	3	0.409927	0.253273	0.144486	3
chr1	165984959	165985012	A_68_P20787387	Selp	chr1:165984959-165985012	INSIDE	0.81224	0	0	0	0.125239	0	0	0
chr1	165985106	165985165	A_68_P20787388	Selp	chr1:165985106-165985165	INSIDE	0	0	0	0	0	0	0	0
chr1	165985225	165985284	A_68_P20787389	Selp	chr1:165985225-165985284	INSIDE	0.0112451	0	NA	NA	0	0	0	0
chr1	165985511	165985562	A_68_P20787392	Selp	chr1:165985511-165985562	INSIDE	0	0	0	0	0.863163	0	NA	NA
chr1	165985629	165985688	A_68_P20787393	Selp	chr1:165985629-165985688	INSIDE	0.301717	0	NA	NA	0	0	0	0
chr1	165985802	165985861	A_68_P20787395	Selp	chr1:165985802-165985861	INSIDE	0.252231	0	0	0	0.123669	0	NA	NA
chr1	165986191	165986244	A_68_P20787397	Selp	chr1:165986191-165986244	INSIDE	0	0	0	0	0	0	0	0
chr1	166292424	166292472	A_68_P20789344	Atp1b1	chr1:166292424-166292472	INSIDE	1.17623	1.28137	0.148692	2	0.0310644	0.483093	0.639265	2
chr1	166292531	166292588	A_68_P20789345	Atp1b1	chr1:166292531-166292588	INSIDE	1.38651	0	0	0	0.935122	0.331559	0.522702	3
chr1	166292669	166292713	A_68_P20789346	Atp1b1	chr1:166292669-166292713	INSIDE	0	0	0	0	0.0284911	0	0	0
chr1	166292801	166292860	A_68_P20789347	Atp1b1	chr1:166292801-166292860	INSIDE	0.809064	0	NA	NA	0	0	0	0
chr1	166293036	166293083	A_68_P20789349	Atp1b1	chr1:166293036-166293083	INSIDE	0.0360248	0	0	0	0	0	0	0
chr1	166293165	166293224	A_68_P20789350	Atp1b1	chr1:166293165-166293224	INSIDE	0	0	0	0	0	0	0	0
chr1	166293289	166293348	A_68_P20789351	Atp1b1	chr1:166293289-166293348	INSIDE	0	0	0	0	0.131667	0	NA	NA
chr1	166293409	166293458	A_68_P20789352	Atp1b1	chr1:166293409-166293458	INSIDE	0.354053	0	NA	NA	0.281827	0	0	0
chr1	166293675	166293734	A_68_P20789355	Atp1b1	chr1:166293675-166293734	INSIDE	0.495379	0.604336	0.319034	3	0	0	0	0
chr1	166293828	166293887	A_68_P20789356	Atp1b1	chr1:166293828-166293887	INSIDE	0.963575	0	0	0	0	0	0	0
chr1	166294007	166294065	A_68_P20789358	Atp1b1	chr1:166294007-166294065	INSIDE	0	0	0	0	0	0	0	0
chr1	166294176	166294222	A_68_P20789359	Atp1b1	chr1:166294176-166294222	INSIDE	0.537392	0	NA	NA	0.488868	0	NA	NA
chr1	166294357	166294401	A_68_P20789361	Atp1b1	chr1:166294357-166294401	INSIDE	0.79544	0.445914	0.403126	3	0.163984	0	0	0
chr1	166294505	166294549	A_68_P20789362	Atp1b1	chr1:166294505-166294549	INSIDE	0.00490981	0.427226	0.398032	3	0	0	0	0
chr1	166294669	166294713	A_68_P20789363	Atp1b1	chr1:166294669-166294713	INSIDE	0.481329	0.24845	0.238389	3	0.00537615	0	NA	NA
chr1	166295022	166295066	A_68_P20789365	Atp1b1	chr1:166295022-166295066	PROMOTER	0.259112	0	0	0	0	0	0	0
chr1	166295171	166295215	A_68_P20789366	Atp1b1	chr1:166295171-166295215	PROMOTER	0	0	0	0	0	0	0	0
chr1	166295618	166295662	A_68_P20789370	Atp1b1	chr1:166295618-166295662	PROMOTER	0.0500389	0	NA	NA	0.302892	0	NA	NA
chr1	166295771	166295815	A_68_P20789372	Atp1b1	chr1:166295771-166295815	PROMOTER	0	0	0	0	0.596437	0	0	0
chr1	166295978	166296026	A_68_P20789374	Atp1b1	chr1:166295978-166296026	PROMOTER	0	0	0	0	0	0	0	0
chr1	166296085	166296134	A_68_P20789375	Atp1b1	chr1:166296085-166296134	PROMOTER	0.426256	0	NA	NA	0.327692	0	NA	NA
chr1	166296188	166296245	A_68_P20789376	Atp1b1	chr1:166296188-166296245	PROMOTER	1.42494	1.06818	0.557072	3	0.380072	0.437162	0.146603	3
chr1	166296406	166296462	A_68_P20789378	Atp1b1	chr1:166296406-166296462	PROMOTER	1.35333	1.64147	0.438521	3	0.603721	0.511557	0.116894	3
chr1	166296605	166296664	A_68_P20789379	Atp1b1	chr1:166296605-166296664	PROMOTER	2.14614	1.18908	1.04888	3	0.550879	0.424372	0.266193	3
chr1	166296806	166296859	A_68_P20789380	Atp1b1	chr1:166296806-166296859	PROMOTER	0.0677562	0	0	0	0.118517	0	0	0
chr1	166297220	166297265	A_68_P20789382	Atp1b1	chr1:166297220-166297265	PROMOTER	0	0	0	0	0	0	0	0
chr1	166297359	166297404	A_68_P20789383	Atp1b1	chr1:166297359-166297404	PROMOTER	0	0	0	0	0.0904753	0	NA	NA
chr1	166297763	166297820	A_68_P20789386	Atp1b1	chr1:166297763-166297820	PROMOTER	0.245781	0	NA	NA	0	0	0	0
chr1	166298062	166298118	A_68_P20789389	Atp1b1	chr1:166298062-166298118	PROMOTER	1.08009	0	0	0	0.45061	0	NA	NA
chr1	166298192	166298242	A_68_P20789390	Atp1b1	chr1:166298192-166298242	PROMOTER	0	0	0	0	0.0658142	0.230999	0.198087	3
chr1	166298336	166298388	A_68_P20789391	Atp1b1	chr1:166298336-166298388	PROMOTER	0	0	0	0	0.176574	0.128134	0.0566695	3
chr1	166298488	166298532	A_68_P20789392	Atp1b1	chr1:166298488-166298532	PROMOTER	0	0	0	0	0.142014	0	0	0
chr1	166298603	166298647	A_68_P20789393	Atp1b1	chr1:166298603-166298647	PROMOTER	0	0	0	0	0	0	0	0
chr1	166298757	166298801	A_68_P20789395	Atp1b1	chr1:166298757-166298801	PROMOTER	0	0	0	0	0.391677	0	NA	NA
chr1	166298891	166298948	A_68_P20789396	Atp1b1	chr1:166298891-166298948	PROMOTER	0.134888	0	NA	NA	0.493578	0	0	0
chr1	166299056	166299115	A_68_P20789397	Atp1b1	chr1:166299056-166299115	PROMOTER	0.432417	0	0	0	0	0	0	0
chr1	166299247	166299306	A_68_P20789398	Atp1b1	chr1:166299247-166299306	PROMOTER	0	0	0	0	0.195701	0	NA	NA
chr1	166299357	166299416	A_68_P20789399	Atp1b1	chr1:166299357-166299416	PROMOTER	0.25188	0	NA	NA	0.545746	0	0	0
chr1	166299652	166299708	A_68_P20789402	Atp1b1	chr1:166299652-166299708	PROMOTER	0	0	0	0	0	0	0	0
chr1	166299813	166299872	A_68_P20789403	Atp1b1	chr1:166299813-166299872	PROMOTER	0.437207	0	NA	NA	0	0	0	0
chr1	166300315	166300374	A_68_P20789405	Atp1b1	chr1:166300315-166300374	PROMOTER	0.384514	0	0	0	1.01286	0	NA	NA
chr1	166300461	166300510	A_68_P20789406	Atp1b1	chr1:166300461-166300510	PROMOTER	0	0	0	0	0	0	0	0
chr1	167292903	167292960	A_68_P20794573	Brp44	chr1:167292903-167292960	PROMOTER	0	0	0	0	0.697054	0.609969	0.123157	2
chr1	167293043	167293102	A_68_P20794574	Brp44	chr1:167293043-167293102	PROMOTER	0	0	0	0	0.522884	0.452524	0.286271	3
chr1	167293198	167293257	A_68_P20794575	Brp44	chr1:167293198-167293257	PROMOTER	0	0	0	0	0.137633	0.330258	0.272414	2
chr1	167294366	167294425	A_68_P20794577	Brp44	chr1:167294366-167294425	PROMOTER	0	0	0	0	0.129331	0.246728	0.166025	2
chr1	167294725	167294784	A_68_P20794580	Brp44	chr1:167294725-167294784	PROMOTER	0	0	0	0	0.364126	0.283042	0.133185	3
chr1	167294914	167294973	A_68_P20794581	Brp44	chr1:167294914-167294973	PROMOTER	0.158815	0	NA	NA	0.355669	0.305194	0.0948436	3
chr1	167295108	167295167	A_68_P20794582	Brp44	chr1:167295108-167295167	PROMOTER	1.03406	0.443398	0.511637	3	0.195787	0.194444	0.1619	3
chr1	167295337	167295396	A_68_P20794585	Brp44	chr1:167295337-167295396	PROMOTER	0.137324	0.467085	0.493187	3	0.0318768	0	0	0
chr1	167295705	167295764	A_68_P20794588	Brp44	chr1:167295705-167295764	PROMOTER	0.229875	0.408124	0.391632	3	0	0	0	0
chr1	167295941	167296000	A_68_P20794591	Brp44	chr1:167295941-167296000	PROMOTER	0.857174	0.555306	0.314313	3	0.254891	0	NA	NA
chr1	167296111	167296170	A_68_P20794593	Brp44	chr1:167296111-167296170	PROMOTER	0.57887	1.05268	0.596116	3	0.127756	0.336842	0.259939	3
chr1	167296277	167296321	A_68_P20794594	Brp44	chr1:167296277-167296321	PROMOTER	1.722	0.977236	0.645509	3	0.627881	0.424213	0.262657	3
chr1	167296458	167296502	A_68_P20794596	Brp44	chr1:167296458-167296502	PROMOTER	0.630836	0.820817	0.82281	3	0.517003	0.450025	0.219159	3
chr1	167296553	167296597	A_68_P20794597	Brp44	chr1:167296553-167296597	PROMOTER	0.109615	0.258774	0.324318	3	0.205193	0	0	0
chr1	167296720	167296764	A_68_P20794598	Brp44	chr1:167296720-167296764	PROMOTER	0.03587	0	0	0	0	0	0	0
chr1	167296834	167296878	A_68_P20794599	Brp44	chr1:167296834-167296878	PROMOTER	0	0	0	0	0.134493	0	NA	NA
chr1	167296958	167297002	A_68_P20794600	Brp44	chr1:167296958-167297002	PROMOTER	0.0167069	0	NA	NA	0.0691685	0.0981738	0.0332709	3
chr1	167297109	167297157	A_68_P20794601	Brp44	chr1:167297109-167297157	PROMOTER	0.143833	0	0	0	0.0908597	0.210237	0.225813	3
chr1	167297316	167297360	A_68_P20794603	Brp44	chr1:167297316-167297360	PROMOTER	0	0	0	0	0.470682	0	0	0
chr1	167297681	167297726	A_68_P20794605	Brp44	chr1:167297681-167297726	PROMOTER	0.205276	0	NA	NA	0	0	0	0
chr1	167297980	167298024	A_68_P20794608	Brp44	chr1:167297980-167298024	INSIDE	0.887776	0.538602	0.341526	3	0	0	0	0
chr1	167298309	167298368	A_68_P20794611	Brp44	chr1:167298309-167298368	INSIDE	0.522754	0.612157	0.243553	3	0.976975	0	NA	NA
chr1	167298580	167298630	A_68_P20794613	Brp44	chr1:167298580-167298630	INSIDE	0.425939	0.370273	0.186648	3	0	0	0	0
chr1	167298728	167298787	A_68_P20794614	Brp44	chr1:167298728-167298787	INSIDE	0.162124	0.560619	0.480214	3	0	0	0	0
chr1	167298904	167298963	A_68_P20794615	Brp44	chr1:167298904-167298963	INSIDE	1.09379	0.816245	0.568645	3	0	0	0	0
chr1	167299054	167299113	A_68_P20794616	Brp44	chr1:167299054-167299113	INSIDE	1.19282	0.967905	0.30781	3	0	0	0	0
chr1	167299171	167299230	A_68_P20794617	Brp44	chr1:167299171-167299230	INSIDE	0.617106	0.735954	0.410551	3	0	0	0	0
chr1	167299663	167299722	A_68_P20794620	Brp44	chr1:167299663-167299722	INSIDE	0.397938	0.503052	0.109857	3	0	0	0	0
chr1	167299886	167299945	A_68_P20794622	Brp44	chr1:167299886-167299945	INSIDE	0.494113	0	0	0	0	0	0	0
chr1	167300254	167300313	A_68_P20794625	Brp44	chr1:167300254-167300313	INSIDE	0	0	0	0	0	0	0	0
chr1	167769270	167769329	A_68_P20797398	Pou2f1	chr1:167769270-167769329	INSIDE	0	0	0	0	0	0	0	0
chr1	167769396	167769455	A_68_P20797399	Pou2f1	chr1:167769396-167769455	INSIDE	0	0	0	0	0	0	0	0
chr1	167769617	167769676	A_68_P20797401	Pou2f1	chr1:167769617-167769676	INSIDE	0.196476	0	NA	NA	0	0	0	0
chr1	167769845	167769904	A_68_P20797403	Pou2f1	chr1:167769845-167769904	INSIDE	0	0	0	0	0.552262	0	NA	NA
chr1	167769974	167770033	A_68_P20797404	Pou2f1	chr1:167769974-167770033	INSIDE	0	0	0	0	0.507116	0.381651	0.257401	3
chr1	167770187	167770246	A_68_P20797406	Pou2f1	chr1:167770187-167770246	INSIDE	0.0403001	0	NA	NA	0.0855743	0.211984	0.256466	3
chr1	167770300	167770359	A_68_P20797407	Pou2f1	chr1:167770300-167770359	INSIDE	0.263906	0	0	0	0.0432604	0	0	0
chr1	167770577	167770636	A_68_P20797409	Pou2f1	chr1:167770577-167770636	INSIDE	0	0	0	0	0	0	0	0
chr1	167770688	167770747	A_68_P20797410	Pou2f1	chr1:167770688-167770747	INSIDE	0	0	0	0	0	0	0	0
chr1	167770859	167770918	A_68_P20797411	Pou2f1	chr1:167770859-167770918	INSIDE	0	0	0	0	0	0	0	0
chr1	167771117	167771176	A_68_P20797413	Pou2f1	chr1:167771117-167771176	INSIDE	0	0	0	0	0.135341	0	NA	NA
chr1	167771240	167771299	A_68_P20797414	Pou2f1	chr1:167771240-167771299	INSIDE	0	0	0	0	0.149338	0.160055	0.031472	3
chr1	167771409	167771468	A_68_P20797415	Pou2f1	chr1:167771409-167771468	INSIDE	0	0	0	0	0.195486	0	0	0
chr1	167771567	167771626	A_68_P20797416	Pou2f1	chr1:167771567-167771626	PROMOTER	0.897074	0	NA	NA	0	0	0	0
chr1	167771767	167771826	A_68_P20797417	Pou2f1	chr1:167771767-167771826	PROMOTER	0	0	0	0	0.14234	0	NA	NA
chr1	167771983	167772042	A_68_P20797419	Pou2f1	chr1:167771983-167772042	PROMOTER	0	0	0	0	0.239884	0	0	0
chr1	167772181	167772240	A_68_P20797421	Pou2f1	chr1:167772181-167772240	PROMOTER	0	0	0	0	0	0	0	0
chr1	167772444	167772503	A_68_P20797424	Pou2f1	chr1:167772444-167772503	PROMOTER	0.30263	0	NA	NA	0	0	0	0
chr1	167772625	167772684	A_68_P20797425	Pou2f1	chr1:167772625-167772684	PROMOTER	1.02747	0.822835	0.453913	3	0	0	0	0
chr1	167772744	167772803	A_68_P20797426	Pou2f1	chr1:167772744-167772803	PROMOTER	1.13841	1.08294	0.0784464	2	0	0	0	0
chr1	167774436	167774495	A_68_P20797429	Pou2f1	chr1:167774436-167774495	PROMOTER	0.0411411	0.229474	0.266343	2	0	0	0	0
chr1	167774557	167774616	A_68_P20797430	Pou2f1	chr1:167774557-167774616	PROMOTER	0.417807	0	0	0	0	0	0	0
chr1	167774723	167774781	A_68_P20797431	Pou2f1	chr1:167774723-167774781	PROMOTER	0	0	0	0	0	0	0	0
chr1	167775015	167775074	A_68_P20797434	Pou2f1	chr1:167775015-167775074	PROMOTER	1.08327	0	NA	NA	0	0	0	0
chr1	167775159	167775218	A_68_P20797435	Pou2f1	chr1:167775159-167775218	PROMOTER	1.03367	0.938473	0.209309	3	0.235924	0	NA	NA
chr1	167775290	167775349	A_68_P20797436	Pou2f1	chr1:167775290-167775349	PROMOTER	0.698486	0	0	0	0	0	0	0
chr1	167775764	167775823	A_68_P20797438	Pou2f1	chr1:167775764-167775823	PROMOTER	0	0	0	0	0	0	0	0
chr1	167775940	167775996	A_68_P20797439	Pou2f1	chr1:167775940-167775996	PROMOTER	0.649066	0	NA	NA	0	0	0	0
chr1	167776064	167776123	A_68_P20797440	Pou2f1	chr1:167776064-167776123	PROMOTER	0.853265	0.850505	0.200073	3	0.148254	0	NA	NA
chr1	167776179	167776238	A_68_P20797441	Pou2f1	chr1:167776179-167776238	PROMOTER	1.04918	0.951224	0.138535	2	0.149269	0.148761	0.000717475	2
chr1	167776753	167776812	A_68_P20797443	Pou2f1	chr1:167776753-167776812	PROMOTER	0.896739	0.697625	0.28159	2	0	0	0	0
chr1	167776894	167776953	A_68_P20797444	Pou2f1	chr1:167776894-167776953	PROMOTER	0.498511	0.697625	0.28159	2	0	0	0	0
chr1	167837090	167837149	A_68_P20797838	Pou2f1	chr1:167837090-167837149	INSIDE	0.0697387	0.37526	0.432073	2	0	0	0	0
chr1	167837286	167837334	A_68_P20797839	Pou2f1	chr1:167837286-167837334	INSIDE	0.680782	0	0	0	0	0	0	0
chr1	167837478	167837537	A_68_P20797840	Pou2f1	chr1:167837478-167837537	INSIDE	0	0	0	0	0.116775	0	NA	NA
chr1	167837623	167837679	A_68_P20797841	Pou2f1	chr1:167837623-167837679	INSIDE	0	0	0	0	0	0	0	0
chr1	167837921	167837980	A_68_P20797844	Pou2f1	chr1:167837921-167837980	INSIDE	0	0	0	0	0.183322	0	NA	NA
chr1	167838069	167838120	A_68_P20797845	Pou2f1	chr1:167838069-167838120	INSIDE	0	0	0	0	0	0	0	0
chr1	167838203	167838247	A_68_P20797846	Pou2f1	chr1:167838203-167838247	INSIDE	0	0	0	0	0	0	0	0
chr1	167838318	167838362	A_68_P20797847	Pou2f1	chr1:167838318-167838362	INSIDE	0	0	0	0	0.152869	0	NA	NA
chr1	167838692	167838736	A_68_P20797851	Pou2f1	chr1:167838692-167838736	INSIDE	0	0	0	0	0	0	0	0
chr1	167838810	167838860	A_68_P20797852	Pou2f1	chr1:167838810-167838860	INSIDE	0	0	0	0	0	0	0	0
chr1	167838995	167839039	A_68_P20797853	Pou2f1	chr1:167838995-167839039	INSIDE	0	0	0	0	0	0	0	0
chr1	167839117	167839176	A_68_P20797854	Pou2f1	chr1:167839117-167839176	INSIDE	0.782375	0	NA	NA	0.169728	0	NA	NA
chr1	167839268	167839319	A_68_P20797856	Pou2f1	chr1:167839268-167839319	PROMOTER	0.0260409	0	0	0	0	0	0	0
chr1	167839440	167839484	A_68_P20797857	Pou2f1	chr1:167839440-167839484	PROMOTER	0	0	0	0	0	0	0	0
chr1	167839543	167839596	A_68_P20797858	Pou2f1	chr1:167839543-167839596	PROMOTER	0.120399	0	NA	NA	0.146037	0	NA	NA
chr1	167839739	167839783	A_68_P20797860	Pou2f1	chr1:167839739-167839783	PROMOTER	0	0	0	0	0.0446842	0	0	0
chr1	167839890	167839934	A_68_P20797861	Pou2f1	chr1:167839890-167839934	PROMOTER	0.240181	0	NA	NA	0	0	0	0
chr1	167840026	167840070	A_68_P20797862	Pou2f1	chr1:167840026-167840070	PROMOTER	0.0300584	0.167644	0.119212	3	0	0	0	0
chr1	167840138	167840182	A_68_P20797863	Pou2f1	chr1:167840138-167840182	PROMOTER	0.232693	0	0	0	0.0527366	0	NA	NA
chr1	167840321	167840380	A_68_P20797865	Pou2f1	chr1:167840321-167840380	PROMOTER	0	0	0	0	0.123786	0	0	0
chr1	167840453	167840512	A_68_P20797866	Pou2f1	chr1:167840453-167840512	PROMOTER	0.427092	0	NA	NA	0	0	0	0
chr1	167840560	167840619	A_68_P20797867	Pou2f1	chr1:167840560-167840619	PROMOTER	0.0883318	0.236875	0.173182	3	0.135793	0	NA	NA
chr1	167840757	167840816	A_68_P20797868	Pou2f1	chr1:167840757-167840816	PROMOTER	0.195203	0.241513	0.18084	3	0.281686	0	0	0
chr1	167840888	167840947	A_68_P20797869	Pou2f1	chr1:167840888-167840947	PROMOTER	0.441004	0.359161	0.141993	3	0	0	0	0
chr1	167841054	167841113	A_68_P20797871	Pou2f1	chr1:167841054-167841113	PROMOTER	0.441278	0.486132	0.0779273	3	0	0	0	0
chr1	167841243	167841300	A_68_P20797872	Pou2f1	chr1:167841243-167841300	PROMOTER	0.576115	0.508696	0.0953442	2	0	0	0	0
chr1	167841951	167842010	A_68_P20797874	Pou2f1	chr1:167841951-167842010	PROMOTER	0.364385	0.195325	0.239086	2	0.248773	0.250771	0.00282603	2
chr1	167842222	167842281	A_68_P20797876	Pou2f1	chr1:167842222-167842281	PROMOTER	0.0262663	0.783838	1.03326	3	0.25277	0.218988	0.0550868	3
chr1	167842409	167842466	A_68_P20797877	Pou2f1	chr1:167842409-167842466	PROMOTER	1.96086	1.32482	1.12466	3	0.155421	0	0	0
chr1	167842549	167842608	A_68_P20797878	Pou2f1	chr1:167842549-167842608	PROMOTER	1.98733	1.6255	0.603937	3	0	0	0	0
chr1	167842761	167842820	A_68_P20797880	Pou2f1	chr1:167842761-167842820	PROMOTER	0.9283	1.18551	0.709111	3	0	0	0	0
chr1	167843083	167843142	A_68_P20797883	Pou2f1	chr1:167843083-167843142	PROMOTER	0.640903	0.580656	0.381354	3	0.0796536	0	NA	NA
chr1	167843629	167843688	A_68_P20797885	Pou2f1	chr1:167843629-167843688	PROMOTER	0.172764	0	0	0	0	0	0	0
chr1	167843773	167843827	A_68_P20797886	Pou2f1	chr1:167843773-167843827	PROMOTER	0	0	0	0	0	0	0	0
chr1	167844002	167844061	A_68_P20797888	Pou2f1	chr1:167844002-167844061	PROMOTER	0	0	0	0	0.0671256	0	NA	NA
chr1	167844618	167844677	A_68_P20797890	Pou2f1	chr1:167844618-167844677	PROMOTER	0	0	0	0	0	0	0	0
chr1	171582013	171582072	A_68_P20818329	Rgs4	chr1:171582013-171582072	INSIDE	0	0	0	0	0	0	0	0
chr1	171582131	171582190	A_68_P20818330	Rgs4	chr1:171582131-171582190	INSIDE	0	0	0	0	0.154846	0	NA	NA
chr1	171582290	171582339	A_68_P20818331	Rgs4	chr1:171582290-171582339	INSIDE	0	0	0	0	0	0	0	0
chr1	171582698	171582757	A_68_P20818334	Rgs4	chr1:171582698-171582757	INSIDE	0.260606	0	NA	NA	0.103271	0	NA	NA
chr1	171582975	171583034	A_68_P20818337	Rgs4	chr1:171582975-171583034	INSIDE	0	0	0	0	0.0626568	0.110639	0.0520587	3
chr1	171583095	171583149	A_68_P20818338	Rgs4	chr1:171583095-171583149	INSIDE	1.37056	0	NA	NA	0.165989	0.254854	0.24883	3
chr1	171583234	171583293	A_68_P20818339	Rgs4	chr1:171583234-171583293	INSIDE	0.791699	1.32014	0.50512	3	0.535917	0	0	0
chr1	171583424	171583483	A_68_P20818340	Rgs4	chr1:171583424-171583483	INSIDE	1.79816	1.18234	0.539695	3	0	0	0	0
chr1	171583697	171583756	A_68_P20818343	Rgs4	chr1:171583697-171583756	INSIDE	0.957154	1.17481	0.547962	3	0	0	0	0
chr1	171583823	171583881	A_68_P20818344	Rgs4	chr1:171583823-171583881	INSIDE	0.769116	0	0	0	0	0	0	0
chr1	171583944	171584003	A_68_P20818345	Rgs4	chr1:171583944-171584003	INSIDE	0	0	0	0	0	0	0	0
chr1	171584101	171584159	A_68_P20818346	Rgs4	chr1:171584101-171584159	INSIDE	0	0	0	0	0.141673	0	NA	NA
chr1	171584337	171584381	A_68_P20818349	Rgs4	chr1:171584337-171584381	PROMOTER	0	0	0	0	0	0	0	0
chr1	171584594	171584653	A_68_P20818352	Rgs4	chr1:171584594-171584653	PROMOTER	0.321894	0	NA	NA	0	0	0	0
chr1	171584860	171584919	A_68_P20818355	Rgs4	chr1:171584860-171584919	PROMOTER	0	0	0	0	0.307909	0	NA	NA
chr1	171585017	171585076	A_68_P20818356	Rgs4	chr1:171585017-171585076	PROMOTER	0	0	0	0	0.226592	0	0	0
chr1	171585410	171585462	A_68_P20818358	Rgs4	chr1:171585410-171585462	PROMOTER	0.00608793	0	NA	NA	0	0	0	0
chr1	171585525	171585584	A_68_P20818359	Rgs4	chr1:171585525-171585584	PROMOTER	0	0	0	0	0	0	0	0
chr1	171585716	171585770	A_68_P20818361	Rgs4	chr1:171585716-171585770	PROMOTER	0	0	0	0	0	0	0	0
chr1	171585865	171585924	A_68_P20818362	Rgs4	chr1:171585865-171585924	PROMOTER	0	0	0	0	0.081904	0	NA	NA
chr1	171585985	171586040	A_68_P20818363	Rgs4	chr1:171585985-171586040	PROMOTER	0	0	0	0	0.213858	0.244704	0.180214	3
chr1	171586100	171586159	A_68_P20818364	Rgs4	chr1:171586100-171586159	PROMOTER	0.662446	0	NA	NA	0.43835	0.262943	0.156738	3
chr1	171586216	171586275	A_68_P20818365	Rgs4	chr1:171586216-171586275	PROMOTER	0.518336	0	0	0	0.136622	0.223677	0.187014	3
chr1	171586392	171586451	A_68_P20818367	Rgs4	chr1:171586392-171586451	PROMOTER	0	0	0	0	0.0960609	0.134755	0.0377951	3
chr1	171586505	171586564	A_68_P20818368	Rgs4	chr1:171586505-171586564	PROMOTER	0	0	0	0	0.171582	0.194295	0.111341	3
chr1	171586895	171586950	A_68_P20818371	Rgs4	chr1:171586895-171586950	PROMOTER	0.116389	0	NA	NA	0.315241	0	0	0
chr1	171587045	171587099	A_68_P20818372	Rgs4	chr1:171587045-171587099	PROMOTER	0.704844	0.279921	0.371232	3	0	0	0	0
chr1	171587159	171587204	A_68_P20818373	Rgs4	chr1:171587159-171587204	PROMOTER	0.0185305	0	0	0	0	0	0	0
chr1	171587302	171587361	A_68_P20818374	Rgs4	chr1:171587302-171587361	PROMOTER	0	0	0	0	0	0	0	0
chr1	171587446	171587505	A_68_P20818375	Rgs4	chr1:171587446-171587505	PROMOTER	0.0279293	0	NA	NA	0.423883	0	NA	NA
chr1	171587557	171587616	A_68_P20818376	Rgs4	chr1:171587557-171587616	PROMOTER	0	0	0	0	0.23428	0.39993	0.155066	3
chr1	171587830	171587889	A_68_P20818379	Rgs4	chr1:171587830-171587889	PROMOTER	0.575493	0	NA	NA	0.541625	0	0	0
chr1	171588033	171588087	A_68_P20818380	Rgs4	chr1:171588033-171588087	PROMOTER	0.696422	0.444064	0.337824	3	0	0	0	0
chr1	171588141	171588200	A_68_P20818381	Rgs4	chr1:171588141-171588200	PROMOTER	0.0602777	0	0	0	0	0	0	0
chr1	171588423	171588482	A_68_P20818384	Rgs4	chr1:171588423-171588482	PROMOTER	0	0	0	0	0	0	0	0
chr1	171588600	171588659	A_68_P20818385	Rgs4	chr1:171588600-171588659	PROMOTER	0	0	0	0	0	0	0	0
chr1	171588755	171588800	A_68_P20818386	Rgs4	chr1:171588755-171588800	PROMOTER	0	0	0	0	0	0	0	0
chr1	171588919	171588978	A_68_P20818388	Rgs4	chr1:171588919-171588978	PROMOTER	0	0	0	0	0	0	0	0
chr1	171589057	171589116	A_68_P20818389	Rgs4	chr1:171589057-171589116	PROMOTER	0	0	0	0	0	0	0	0
chr1	171589427	171589486	A_68_P20818392	Rgs4	chr1:171589427-171589486	PROMOTER	0.270369	0	NA	NA	0	0	0	0
chr1	171589669	171589728	A_68_P20818395	Rgs4	chr1:171589669-171589728	PROMOTER	0.309549	0.289959	0.0277047	2	0	0	0	0
chr1	172987507	172987554	A_68_P20826335	Mpz	chr1:172987507-172987554	INSIDE	1.6749	1.18419	0.4269	3	0.101027	0	NA	NA
chr1	172987685	172987738	A_68_P20826336	Mpz	chr1:172987685-172987738	INSIDE	0.898244	1.21268	0.408875	3	0.22208	0	0	0
chr1	172987806	172987850	A_68_P20826337	Mpz	chr1:172987806-172987850	INSIDE	1.06489	0.681901	0.525686	3	0	0	0	0
chr1	172988053	172988112	A_68_P20826340	Mpz	chr1:172988053-172988112	INSIDE	0.0825659	0.45463	0.532726	3	0	0	0	0
chr1	172988230	172988289	A_68_P20826342	Mpz	chr1:172988230-172988289	INSIDE	0.21643	0.213951	0.130163	3	0	0	0	0
chr1	172988512	172988563	A_68_P20826344	Mpz	chr1:172988512-172988563	INSIDE	0.342856	0.279643	0.0893968	2	0	0	0	0
chr1	172989237	172989296	A_68_P20826346	Mpz	chr1:172989237-172989296	INSIDE	0.11147	0.739587	0.888291	2	0	0	0	0
chr1	172989589	172989648	A_68_P20826348	Mpz	chr1:172989589-172989648	INSIDE	1.3677	0.542525	0.714864	3	0.910913	0	NA	NA
chr1	172989936	172989994	A_68_P20826349	Mpz	chr1:172989936-172989994	INSIDE	0.148401	0.758053	0.862177	2	0.043764	0.477338	0.613167	2
chr1	172990523	172990578	A_68_P20826351	Mpz	chr1:172990523-172990578	INSIDE	1.69471	0.943444	1.06245	2	0	0	0	0
chr1	172991054	172991107	A_68_P20826353	Mpz	chr1:172991054-172991107	INSIDE	0.192178	0	0	0	0	0	0	0
chr1	172991192	172991247	A_68_P20826354	Mpz	chr1:172991192-172991247	INSIDE	0	0	0	0	0	0	0	0
chr1	172991351	172991401	A_68_P20826355	Mpz	chr1:172991351-172991401	INSIDE	0	0	0	0	0.403943	0	NA	NA
chr1	172991475	172991534	A_68_P20826356	Mpz	chr1:172991475-172991534	INSIDE	0.132461	0	NA	NA	0	0	0	0
chr1	172991654	172991710	A_68_P20826358	Mpz	chr1:172991654-172991710	INSIDE	0	0	0	0	0	0	0	0
chr1	172991867	172991921	A_68_P20826360	Mpz	chr1:172991867-172991921	INSIDE	0	0	0	0	0.0353866	0	NA	NA
chr1	172992156	172992202	A_68_P20826363	Mpz	chr1:172992156-172992202	INSIDE	0	0	0	0	0	0	0	0
chr1	172992472	172992530	A_68_P20826366	Mpz	chr1:172992472-172992530	INSIDE	0	0	0	0	0	0	0	0
chr1	172992701	172992760	A_68_P20826368	Mpz	chr1:172992701-172992760	INSIDE	0	0	0	0	0	0	0	0
chr1	173246918	173246977	A_68_P20827827	Usf1	chr1:173246918-173246977	PROMOTER	0.108674	0.60181	0.499031	3	0	0	0	0
chr1	173247062	173247121	A_68_P20827828	Usf1	chr1:173247062-173247121	PROMOTER	0.590219	0	0	0	0	0	0	0
chr1	173247556	173247615	A_68_P20827830	Usf1	chr1:173247556-173247615	PROMOTER	0	0	0	0	0.742845	0	NA	NA
chr1	173247784	173247843	A_68_P20827832	Usf1	chr1:173247784-173247843	PROMOTER	0.771471	0	NA	NA	0.245169	0.413791	0.284998	3
chr1	173248031	173248076	A_68_P20827834	Usf1	chr1:173248031-173248076	PROMOTER	0.335396	0.472288	0.259411	3	0.253358	0.229995	0.033624	3
chr1	173248244	173248288	A_68_P20827836	Usf1	chr1:173248244-173248288	PROMOTER	0.309997	0.633576	0.538609	3	0.191459	0.280261	0.104874	3
chr1	173248525	173248569	A_68_P20827839	Usf1	chr1:173248525-173248569	INSIDE	1.25534	1.0156	0.621442	3	0.395966	0.34265	0.132818	3
chr1	173248661	173248718	A_68_P20827840	Usf1	chr1:173248661-173248718	INSIDE	1.48147	1.2729	0.200368	3	0.440527	0.287495	0.227561	3
chr1	173248973	173249032	A_68_P20827843	Usf1	chr1:173248973-173249032	INSIDE	1.08189	1.48495	0.40482	3	0.0259928	0.168867	0.235369	3
chr1	173249118	173249177	A_68_P20827845	Usf1	chr1:173249118-173249177	INSIDE	1.8915	1.01794	0.907232	3	0.0400825	0.0531627	0.0355624	3
chr1	173249391	173249444	A_68_P20827847	Usf1	chr1:173249391-173249444	INSIDE	0.0804251	0.752707	0.991579	3	0.0934129	0.0767423	0.0317917	3
chr1	173249553	173249612	A_68_P20827848	Usf1	chr1:173249553-173249612	INSIDE	0.286192	0	0	0	0.0967316	0	0	0
chr1	173249861	173249920	A_68_P20827850	Usf1	chr1:173249861-173249920	INSIDE	0	0	0	0	0	0	0	0
chr1	173249983	173250029	A_68_P20827851	Usf1	chr1:173249983-173250029	INSIDE	0	0	0	0	0	0	0	0
chr1	173250668	173250714	A_68_P20827855	Usf1	chr1:173250668-173250714	INSIDE	0	0	0	0	0	0	0	0
chr1	173334752	173334811	A_68_P20828208	Refbp2	chr1:173334752-173334811	PROMOTER	0	0	0	0	0.114005	0	0	0
chr1	173335182	173335230	A_68_P20828210	Refbp2	chr1:173335182-173335230	PROMOTER	0.263892	0	NA	NA	0	0	0	0
chr1	173335833	173335892	A_68_P20828212	Refbp2	chr1:173335833-173335892	PROMOTER	0.184412	0.211452	0.0382403	2	0	0	0	0
chr1	173336125	173336184	A_68_P20828215	Refbp2	chr1:173336125-173336184	PROMOTER	0.238492	0.236606	0.0512771	3	0.068928	0	NA	NA
chr1	173336359	173336418	A_68_P20828217	Refbp2	chr1:173336359-173336418	PROMOTER	0.286914	0	0	0	0.00143641	0.0483662	0.0407459	3
chr1	173336523	173336578	A_68_P20828218	Refbp2	chr1:173336523-173336578	PROMOTER	0	0	0	0	0.0747342	0.0380853	0.0518293	2
chr1	173337671	173337730	A_68_P20828220	Refbp2	chr1:173337671-173337730	PROMOTER	0.236857	0.236857	NA	1	0	0	0	0
chr1	173338288	173338346	A_68_P20828222	Refbp2	chr1:173338288-173338346	PROMOTER	0	0	0	0	0.209106	0.355115	0.206488	2
chr1	173338402	173338456	A_68_P20828223	Refbp2	chr1:173338402-173338456	PROMOTER	0.231522	0	NA	NA	0.501124	0	0	0
chr1	173338512	173338559	A_68_P20828224	Refbp2	chr1:173338512-173338559	PROMOTER	1.32169	1.18325	0.890611	3	0	0	0	0
chr1	173338618	173338671	A_68_P20828225	Refbp2	chr1:173338618-173338671	PROMOTER	1.99653	1.15157	0.941612	3	0.269508	0	NA	NA
chr1	173338959	173339018	A_68_P20828227	Refbp2	chr1:173338959-173339018	PROMOTER	0.136499	0.936694	0.956811	3	0.511056	0	0	0
chr1	173339135	173339188	A_68_P20828228	Refbp2	chr1:173339135-173339188	PROMOTER	0.677054	0.467563	0.29006	3	0	0	0	0
chr1	173339546	173339604	A_68_P20828230	Refbp2	chr1:173339546-173339604	PROMOTER	0.589135	0.50335	0.228983	3	0	0	0	0
chr1	173340004	173340063	A_68_P20828233	Refbp2	chr1:173340004-173340063	PROMOTER	0.243861	0.514017	0.241523	3	0	0	0	0
chr1	173340158	173340208	A_68_P20828235	Refbp2	chr1:173340158-173340208	INSIDE	0.709054	0.476458	0.328941	2	0	0	0	0
[truncated: 35,808 more rows]
