# Supplementary material for: Foxp2 Regulates Gene Networks Implicated in Neurite Outgrowth in the Developing Brain
Source: PLoS Genet. 2011 Jul 7;7(7):e1002145. doi: 10.1371/journal.pgen.1002145 (PMC3131290; doi:10.1371/journal.pgen.1002145)
Supplement: Table S2 — Foxp2-ChIP putative target promoters (curated long list n = 1164, window score ≥0.97). (XLS) [file pgen.1002145.s010.xls]

## Sheet: Foxp2-ChIP full list
Table S2. Foxp2-ChIP putative target promoters (curated long list n=1164, window score >0.97).
Gene Symbol	Accession number	locus link id	Alternative symbols	Gene Name/alias	Gene location (chr-position-(strand))	Protein name/alias	Associated gene ontology terms	KEGG pathways
0610006I08Rik	NM_025791	66836		RIKEN cDNA 0610006I08 gene	19-8838040-8839520(+)	RIKEN cDNA 0610006I08 gene	integral to membrane
0610007P08Rik	NM_023507///NM_023507	76251	RAD26L///1700019D06Rik	RIKEN cDNA 0610007P08 gene	13-63824555-63878873(+)///13-63824555-63878873(+)	AF217319///Fragment	ATP binding///ATP-dependent helicase activity///DNA binding///helicase activity///nucleic acid binding
0610007P14Rik	NM_021446	58520	C77855///1190004E09Rik///ORF11///AU019315	RIKEN cDNA 0610007P14 gene	12-86704560-86713648(-)		molecular function unknown///lipid biosynthesis///steroid biosynthesis///sterol biosynthesis///endoplasmic reticulum///integral to membrane///membrane
1110005A03Rik	NM_028865	74319	4933424L15Rik///1500035B17Rik	RIKEN cDNA 1110005A03 gene	11-116659689-116665819(+)		methyltransferase activity///transferase activity
1110006G06Rik	NM_028661	73833	AI836081///B230110F21Rik///AV026483	RIKEN cDNA 1110006G06 gene	7-28861271-28864943(-)
1110007F12Rik	NM_197986	68487		RIKEN cDNA 1110007F12 gene	6-34793297-34805098(+)
1110008J03Rik	NM_029096	100764	C86297///AI853657	RIKEN cDNA 1110008J03 gene	5-120869679-120873186(-)	RIKEN cDNA 1110008J03 gene
1110064P04Rik	NM_172391	268390	AI450991///FLJ36626	RIKEN cDNA 1110064P04 gene	11-23387881-23397946(-)	AHA1 p38 HSPC322	protein folding///response to unfolded protein
1190005F20Rik	NM_026876	98685	MGC70241///C1orf25///AW226554	RIKEN cDNA 1190005F20 gene	1-153190865-153220377(+)	Fragment///Isoform 1	DNA binding///RNA binding///metal ion binding///methyltransferase activity///nucleic acid binding///nucleus///tRNA (guanine-N2-)-methyltransferase activity///transferase activity///zinc ion binding///regulation of transcription, DNA-dependent///tRNA processing///transcription///intracellular
1200002N14Rik	NM_027878	71712	Dram	RIKEN cDNA 1200002N14 gene	10-87752602-87786874(-)		nucleic acid binding
1300010M03Rik	NM_026501///NM_028933	67998	AI551748///4933404C01Rik	RIKEN cDNA 1300010M03 gene	11-100912411-100935933(-)///11-100912605-100935914(-)	Fragment///RIKEN cDNA 1300010M03 gene
1300018I05Rik	NM_028791	74157	AI451264///mKIAA0082	RIKEN cDNA 1300018I05 gene	17-29387612-29430371(+)		cell division///intracellular///methyltransferase activity///nucleic acid binding///transferase activity
1500003O03Rik	NM_019769	56398	Chp///Cahp///AI046351///AA960066///Sid470p	RIKEN cDNA 1500003O03 gene	2-119239147-119278456(+)	Calcium-binding protein CHP///Sid 470	calcium ion binding///biological process unknown///cellular component unknown	Axon guidance///B cell receptor signaling pathway///Natural killer cell mediated cytotoxicity///Calcium signaling pathway///Wnt signaling pathway///MAPK signaling pathway///T cell receptor signaling pathway///Long-term potentiation///Apoptosis///VEGF signaling pathway
1500004A08Rik	NM_178149	216505	Crkd///RP23-191E3.6///Hgfl	RIKEN cDNA 1500004A08 gene	11-3230733-3242973(+)	Calcineurin-regulated kringle domain protein///Fragment///L protein, full insert sequence Novel protein///S protein Novel protein///L
1700009P03Rik
1700012B09Rik	NM_029306	69325	MGC107243///1700007P19Rik	RIKEN cDNA 1700012B09 gene	9-14508592-14521423(-)	RIKEN cDNA 1700012B09 gene
1700018C11Rik		75524		RIKEN cDNA 1700018C11 gene		RIKEN cDNA 1700018C11 gene Novel protein
1700023E05Rik	NM_027970	71868		RIKEN cDNA 1700023E05 gene	5-78090797-78136297(+)	RIKEN cDNA 1700023E05 gene
1700036D21Rik	NM_148940	73336	79H19A///AU043597///TESSP4///TESSP-4///AU043574	RIKEN cDNA 1700036D21 gene	9-110658823-110662813(+)		hydrolase activity///peptidase activity///serine-type endopeptidase activity///proteolysis
1700037C18Rik	NM_028484	73261	2810022L20Rik	RIKEN cDNA 1700037C18 gene	16-3821028-3823886(-)		hydrolase activity///peptidase activity///serine-type endopeptidase activity
1700052N19Rik	NM_024261	73419	MGC102037	RIKEN cDNA 1700052N19 gene	10-5891401-5913936(-)		metal ion binding///oxidoreductase activity///electron transport
1700054O13Rik	NM_026096	67334		RIKEN cDNA 1700054O13 gene	X-9003905-9004459(+)	Huntingtin yeast partner M	DNA binding///chromosome organization and biogenesis (sensu Eukaryota)///nucleosome assembly///nucleosome///nucleus
1700060E18Rik	NM_198224	73466	Ms4a13///Tetm4.2	RIKEN cDNA 1700060E18 gene	19-11236465-11263768(-)		integral to membrane
1810011O10Rik	NM_026931	69068	AW121743///1110065B09Rik///AW321058	RIKEN cDNA 1810011O10 gene	8-25903160-25904491(-)
1810020G14Rik	NM_025461	66272	1810055I05Rik///MGC118423///BB388670	RIKEN cDNA 1810020G14 gene	12-82389551-82403958(-)		protein binding
1810022C23Rik	NM_026947	69123		RIKEN cDNA 1810022C23 gene	13-34954078-34971274(-)		acyl-CoA binding///catalytic activity///isomerase activity///metabolism
1810026J23Rik	NM_178619	69773		RIKEN cDNA 1810026J23 gene	9-21343123-21346348(+)	RIKEN cDNA 1810026J23 gene
1810032O08Rik		66293		RIKEN cDNA 1810032O08 gene		RIKEN cDNA 1810032O08 gene
1810034K20Rik	NM_023397	67881	AI035604///Mdp1	RIKEN cDNA 1810034K20 gene	14-54611980-54614485(-)	Mdp1///EC 3.1.3.48 MDP-1	hydrolase activity///magnesium ion binding///metal ion binding///phosphoprotein phosphatase activity///protein tyrosine phosphatase activity
1810037C20Rik	NM_025473	66294	Fam3A///MGC30343	RIKEN cDNA 1810037C20 gene	X-70637463-70645994(-)
1810042K04Rik	NM_025604	66506	AI303239///4930403H09Rik	RIKEN cDNA 1810042K04 gene	5-140076067-140079301(-)	RIKEN cDNA 1810042K04 gene 1810042K04Rik protein
2010012O05Rik	NM_025563	66439	AI467257///4930569L17Rik///AI413851	RIKEN cDNA 2010012O05 gene	19-46743216-46756691(+)
2010200O16Rik	NM_026198	67495		RIKEN cDNA 2010200O16 gene	3-108684482-108690435(-)	Fragment///2010200O16Rik protein
2010309E21Rik	NM_025591	66488	MGC117903///AW124904	RIKEN cDNA 2010309E21 gene	6-86331316-86335691(+)	Fragment///Novel gene similar to D. melanogaster CG5327	mitochondrion
2010321M09Rik	NM_175153	69882		RIKEN cDNA 2010321M09 gene	9-64758942-64784714(+)	Hypothetical integrin A///Fragment///or I	integrin-mediated signaling pathway
2200002K05Rik	NM_026955	69137		RIKEN cDNA 2200002K05 gene	9-14989437-15009806(+)	RIKEN cDNA 2200002K05 gene	integral to membrane
2210010L05Rik	NM_133829///NM_178081	98682	9630025I22Rik///AI836200///AW212394	RIKEN cDNA 2210010L05 gene	1-52602001-52653705(-)///1-52604530-52671863(-)
2300008B03Rik
2310003L22Rik	NM_027093	69487		RIKEN cDNA 2310003L22 gene	2-139862470-139895073(+)	2310003L22Rik protein
2310008H04Rik	NM_146068	224008	MGC30630///MGC115787	RIKEN cDNA 2310008H04 gene	16-15802804-16060411(-)	B
2310009E04Rik		75578		RIKEN cDNA 2310009E04 gene			kinase activity///ribulokinase activity///carbohydrate metabolism
2310028H24Rik	NM_027993	71901		RIKEN cDNA 2310028H24 gene	4-41707599-41758180(-)
2310044G17Rik	NM_173735	217732	AI842544///mKIAA1737///AI853744	RIKEN cDNA 2310044G17 gene	12-87836513-87852906(+)
2310045A20Rik	NM_172710	231238	AI429585///mKIAA0746	RIKEN cDNA 2310045A20 gene	5-53395404-53501567(-)	Fragment	binding///sugar binding
2310057D15Rik	NM_026421	67870	C81437///BB183658	RIKEN cDNA 2310057D15 gene	5-100280315-100309064(+)	MASA homolog	magnesium ion binding///phosphoglycolate phosphatase activity///metabolism///catalytic activity///hydrolase activity
2310057M21Rik	NM_026655	68277	AI429544///3110040E10Rik	RIKEN cDNA 2310057M21 gene	7-131133865-131153846(-)		identical protein binding
2310061I09Rik
2310079F23Rik	NM_030208	78890		RIKEN cDNA 2310079F23 gene	5-35874198-35891921(-)	Fragment
2410002O22Rik	NM_025879	66975	AU017229///2610524F24Rik///AI451892	RIKEN cDNA 2410002O22 gene	13-105263698-105298802(-)
2410137M14Rik	NM_029747	76797		RIKEN cDNA 2410137M14 gene	17-36585753-36589290(-)		antigen binding///receptor activity///integral to membrane///membrane
2510048L02Rik	NM_025977	67119		RIKEN cDNA 2510048L02 gene	9-21677872-21686274(+)		3'-5'-exoribonuclease activity///RNA binding///RNA processing
2610312B22Rik	NM_026934	69082	Ierepo4///1810012H02Rik///FM22///1700006A17Rik	RIKEN cDNA 2610312B22 gene	2-83445416-83465453(+)	Fragment	molecular function unknown///cytokine and chemokine mediated signaling pathway///cellular component unknown
2700059D21Rik	NM_001007589	433693	AA522011///AU019887///AA114675///MGC90611	RIKEN cDNA 2700059D21 gene	4-34739501-34755794(+)
2810002I04Rik	NM_172414	72350	AV046379	RIKEN cDNA 2810002I04 gene	12-86177757-86188461(+)
2810403A07Rik	NM_028814	74200	AI451678///AI256352///A430106P18Rik	RIKEN cDNA 2810403A07 gene	3-88771744-88798849(+)	Fragment
2810417H13Rik	NM_026515	68026	AA409629///Ns5atp9///Ns5apt9///p15(PAF)///mKIAA0101///MGC29306	RIKEN cDNA 2810417H13 gene	9-65688328-65701557(+)	p15PAF	mitochondrion///nucleus
2810430M08Rik	NM_026041	67223	5430437H21Rik	RIKEN cDNA 2810430M08 gene	1-188421879-188450097(-)	2810430M08Rik protein, full insert sequence
2810457I06Rik	NM_176860	72828	BB125008///p70	RIKEN cDNA 2810457I06 gene	9-40764709-40908563(-)	Sts-1	catalytic activity///metabolism///nucleus
2810458H16Rik
2900002H16Rik		75695		RIKEN cDNA 2900002H16 gene		clone 29C9 RIKEN cDNA 2900002H16 gene
2900010M23Rik	NM_026063	67267		RIKEN cDNA 2900010M23 gene	17-26850253-26861480(-)
2900041A09Rik	NM_182839	72948	AI849835///Tppp	RIKEN cDNA 2900041A09 gene	13-74475479-74501754(+)	TPPP	electron carrier activity///heme binding///iron ion binding///electron transport
3110043J09Rik	NM_028455	73167	AI430858	RIKEN cDNA 3110043J09 gene	15-84547867-84599967(+)		GTPase activator activity///signal transduction///intracellular
3200002M19Rik		75430		RIKEN cDNA 3200002M19 gene
3632451O06Rik	NM_026142	67419	AU067705	RIKEN cDNA 3632451O06 gene	14-48603510-48705279(-)		integral to membrane
3930401K13Rik	NM_028720	74022	2810419J22Rik///Npac///AW545332	RIKEN cDNA 3930401K13 gene	16-4929257-4965170(-)		phosphogluconate dehydrogenase (decarboxylating) activity///pentose-phosphate shunt
4631426H08Rik
4632428N05Rik	NM_028732	74048		RIKEN cDNA 4632428N05 gene	10-59742260-59768041(+)		receptor activity///extracellular space///integral to membrane///membrane
4733401H21Rik	NM_027568	70831	AI506529	RIKEN cDNA 4733401H21 gene	11-99724009-99724980(+)		keratin filament
4833426J09Rik	NM_001024606	382051	Pdp2///KIAA1348///mKIAA1348///Gm1705	RIKEN cDNA 4833426J09 gene	8-107480596-107485972(+)	Fragment	hydrolase activity///magnesium ion binding///metal ion binding///phosphoprotein phosphatase activity///protein serine/threonine phosphatase activity///protein amino acid dephosphorylation///protein serine/threonine phosphatase complex
4833436C18Rik	NM_177377	329831		RIKEN cDNA 4833436C18 gene	4-43448119-43450234(-)
4921511C04Rik	NM_027580	70853		RIKEN cDNA 4921511C04 gene	1-37098389-37132150(+)
4921511C20Rik	NM_207250	245598	Gm383	RIKEN cDNA 4921511C20 gene	X-122861887-122863459(+)		RNA binding///regulation of transcription, DNA-dependent///transcription
4921521F21Rik	NM_027582	70861	AI503553///AI451536	RIKEN cDNA 4921521F21 gene	1-64946964-64967023(-)		oxidoreductase activity
4921537D05Rik	NM_029852	77048	5730513H21Rik///2600001G24Rik	RIKEN cDNA 4921537D05 gene	10-94118452-94219844(+)		protein binding
4922503N01Rik	NM_153392	230603	MGC37599	RIKEN cDNA 4922503N01 gene	4-108905054-108942675(+)	Fragment	nucleic acid binding
4930408O21Rik	NM_001040136///NM_001040137	67983		RIKEN cDNA 4930408O21 gene	7-120450444-120461492(-)///7-120450502-120461399(-)	also known as DHR or GLGF	protein binding
4930506M07Rik	NM_175172	71653	KIAA1598///mKIAA1598	RIKEN cDNA 4930506M07 gene	19-59026607-59129319(-)	Fragment
4930544G11Rik	NM_026294	67653	MGC130070///MGC130069	RIKEN cDNA 4930544G11 gene	6-65882186-65883592(+)		GTP binding///nucleotide binding///small GTPase mediated signal transduction///intracellular///membrane
4930563M21Rik		75258		RIKEN cDNA 4930563M21 gene			peroxidase activity///response to oxidative stress
4931407G18Rik	NM_027631	70977	AI428159	RIKEN cDNA 4931407G18 gene	5-89054011-89056102(+)
4931420C21Rik
4932441K18Rik	NM_178935	353170	Lrp///Fiat	RIKEN cDNA 4932441K18 gene	X-158123023-158173504(-)	Fragment	cytokine activity///extracellular space
4933403F05Rik	NM_153794	108654	AW491926///AA987140///MGC48232///AV134576	RIKEN cDNA 4933403F05 gene	18-68392046-68425589(-)	Fragment
4933403G14Rik	NM_028908	74393	KIAA1383///AI835009///mKIAA1383	RIKEN cDNA 4933403G14 gene	8-128555955-128559446(+)	Fragment	extracellular space
4933405O20Rik	NM_172901	243996	AV046776	RIKEN cDNA 4933405O20 gene	7-50467208-50468547(+)	NAD+///RIKEN cDNA 4933405O20 gene	isocitrate dehydrogenase (NAD+) activity///oxidoreductase activity///oxidoreductase activity, acting on NADH or NADPH, NAD or NADP as acceptor///metabolism///tricarboxylic acid cycle///mitochondrion
4933425O20Rik	NM_025753	66766		RIKEN cDNA 4933425O20 gene	2-130097962-130099235(+)	RIKEN cDNA 4933425O20 gene
4933434I20Rik	NM_026233	67555		RIKEN cDNA 4933434I20 gene	8-86238575-86269507(+)		transferase activity, transferring hexosyl groups///carbohydrate metabolism///extracellular space///membrane
5330418N22Rik
5730469M10Rik	NM_027464	70564	AU040822	RIKEN cDNA 5730469M10 gene	14-39902452-39922488(-)
5730521E12Rik	NM_025684	66650		RIKEN cDNA 5730521E12 gene	10-52080022-52093019(+)	Nephrocan	transferase activity///extracellular space
5830418K08Rik	NM_176976	319675	Gm1131///5832426L23Rik	RIKEN cDNA 5830418K08 gene	9-15067309-15083892(-)	Fragment
6330406I15Rik	NM_027519	70717	MGC143803///MGC143804	RIKEN cDNA 6330406I15 gene	5-149680184-149700082(+)	Fragment
6330412F12Rik
6330416L11Rik	NM_027518	70713		RIKEN cDNA 6330416L11 gene	14-44141593-44144820(+)	Fragment	integral to membrane
6330530A05Rik	NM_172383	230678	AV223516///MGC48203	RIKEN cDNA 6330530A05 gene	4-118038873-118041660(-)		integral to membrane
6430548M08Rik	NM_172286	234797	AW049007///mKIAA0513	RIKEN cDNA 6430548M08 gene	8-123031205-123049395(+)
6430601A21Rik	NM_175466	228491		RIKEN cDNA 6430601A21 gene	2-113884905-113892873(-)	Fragment	metal ion binding///nucleic acid binding///zinc ion binding///intracellular///nucleus
6720416L17Rik	NM_207266	399588		RIKEN cDNA 6720416L17 gene	2-74549260-74551345(-)
8030451F13Rik	NM_175418	109272		RIKEN cDNA 8030451F13 gene	10-87948080-88034813(-)
8430410K20Rik	NM_145609	78100		RIKEN cDNA 8430410K20 gene	9-4383536-4386863(+)
8430419L09Rik	NM_028982	74525	mKIAA1467///KIAA1467	RIKEN cDNA 8430419L09 gene	6-135163744-135200715(+)	Fragment	cell adhesion///cell-matrix adhesion///integrin complex
9130211I03Rik	NM_030060	381319	Snft	RIKEN cDNA 9130211I03 gene	1-192799028-192809558(+)	RIKEN cDNA 9130211I03 gene	DNA binding///protein dimerization activity///sequence-specific DNA binding///transcription factor activity///regulation of transcription, DNA-dependent///nucleus
9230117E20Rik
9430022F06Rik	NM_153086	225152	Cx39///connexin 39	RIKEN cDNA 9430022F06 gene	18-9278604-9282807(-)		connexon channel activity///cell communication///connexon complex///gap junction///integral to membrane///plasma membrane
9630054F20Rik	NM_173784	327900	AI645720///4930571L24	RIKEN cDNA 9630054F20 gene	11-32355371-32418709(+)	Fragment	protein modification
A030001H23Rik	NM_177668	230613	Gm570	RIKEN cDNA A030001H23 gene	4-112209078-112272757(-)
A130033B22
A230052G05Rik	NM_001002766	442796		RIKEN cDNA A230052G05 gene	8-73792115-73794417(+)
A2bp1
A330102K23Rik	NM_153409	77771	taip-2	RIKEN cDNA A330102K23 gene	2-65646680-65824298(+)	TAIP-2	apoptosis///nucleus
A330104H05Rik	NM_029972	77767	KIAA1189///mKIAA1189///ermin///AI854460///MGC107206	RIKEN cDNA A330104H05 gene	2-57860500-57868138(-)	Fragment///Ermin	cytoskeletal protein binding///cytoplasm///membrane
A530082C11Rik	NM_177186	320541	AI957035///SLC35E2	RIKEN cDNA A530082C11 gene	4-154445215-154467138(+)	A///RIKEN cDNA A530082C11 gene
A730085E03Rik	NM_207256	328983	Gm752	RIKEN cDNA A730085E03 gene	18-69323489-69324369(+)
A830053O21Rik	NM_177182	320522	RP23-343C18.1	RIKEN cDNA A830053O21 gene	11-76488664-76489871(+)	bHLH	DNA binding///protein binding///transcription regulator activity///regulation of transcription///nucleus
A930001M12Rik	NM_177175	320500		RIKEN cDNA A930001M12 gene	4-40660850-40664324(+)
A930002I21Rik	NM_175410	109226		RIKEN cDNA A930002I21 gene	3-107218935-107226457(+)
A930017N06Rik	NM_175522	243312	AI197272	RIKEN cDNA A930017N06 gene	5-140160416-140227196(+)	RIKEN cDNA A930017N06 gene///Fragment	integral to membrane///peroxidase activity///transferase activity
Aak1	NM_001040106///NM_177762	269774	C79663///MGC40785///AU067724///mKIAA1048///9630042K20///D6Ertd245e///BC028270///R75501///AU067726///5530400K14Rik	AP2 associated kinase 1	6-86815150-86957498(+)///6-86815150-86957498(+)	Fragment	protein serine/threonine kinase activity///transferase activity///biological process unknown///protein amino acid phosphorylation///cellular component unknown///ATP binding///kinase activity///molecular function unknown///nucleotide binding///protein kinase activity
Aard	NM_175503	239435	A5D3///AV328152///MGC107188	alanine and arginine rich domain containing protein	15-51870180-51875795(+)		molecular function unknown///biological process unknown///cellular component unknown
Abca6	NM_147218///NM_147218	76184	6330565N06Rik	ATP-binding cassette, sub-family A (ABC1), member 6	11-109992913-110067818(-)///11-109992913-110067818(-)		ATP binding///ATPase activity///molecular function unknown///nucleotide binding///biological process unknown///cellular component unknown///ATP binding///ATPase activity///molecular function unknown///nucleotide binding///biological process unknown///cellular component unknown	ABC transporters - General
Abi3	NM_025659	66610	2210414K06Rik///NESH///AI987680	ABI gene family, member 3	11-95648482-95658250(-)	New molecule including SH3 Nesh	molecular function unknown///regulation of cell migration///cellular component unknown
Acin1	NM_019567///NM_023190	56215	Acinus///2610036I19Rik///ACN///C79325///acinusS///acinusL///2610510L13Rik///mKIAA0670	apoptotic chromatin condensation inducer 1	14-53596372-53607821(-)///14-53596372-53641136(-)	Acinus///Fragment	ATPase activity///DNA binding///enzyme binding///nucleotide binding///apoptosis///apoptotic chromosome condensation///apoptotic program///erythrocyte differentiation///positive regulation of monocyte differentiation///nucleolus///nucleus
Acsm2	NM_146197	233799	AI315615///BC031140///MGC37245	acyl-CoA synthetase medium-chain family member 2	7-119352859-119387740(+)	KS///Fragment	catalytic activity///molecular function unknown///biological process unknown///metabolism///cellular component unknown
Acvr2a	NM_007396	11480	ActRIIa///Acvr2///tActRII	activin receptor IIA	2-48636165-48724172(+)	Fragment///ACTR-IIA	ATP binding///activin binding///growth factor binding///kinase activity///magnesium ion binding///manganese ion binding///metal ion binding///nucleotide binding///protein kinase activity///protein serine/threonine kinase activity///protein-tyrosine kinase activity///receptor activity///receptor signaling protein serine/threonine kinase activity///transferase activity///transforming growth factor …	Cytokine-cytokine receptor interaction///TGF-beta signaling pathway
Acyp1	NM_025421	66204	AI325944///1110039O14Rik	acylphosphatase 1, erythrocyte (common) type	12-86161508-86169538(-)	Acylphosphate phosphohydrolase 1///Common///Fragment///common///Acylphosphatase, organ-common type isozyme	acylphosphatase activity///hydrolase activity	Glycolysis / Gluconeogenesis///Pyruvate metabolism///Benzoate degradation via CoA ligation
Acyp2		75572		acylphosphatase 2, muscle type		Acylphosphate phosphohydrolase 2///Acylphosphatase, muscle type isozyme	acylphosphatase activity///calcium ion binding///hydrolase activity	Benzoate degradation via CoA ligation///Pyruvate metabolism///Glycolysis / Gluconeogenesis
Adam1a	NM_172126	280668	Ftna///Adam1	a disintegrin and metallopeptidase domain 1a	5-121779220-121782312(-)	Fertilin alpha 1a subunit///Fragment	hydrolase activity///metal ion binding///metalloendopeptidase activity///metallopeptidase activity///peptidase activity///protein binding///zinc ion binding///binding of sperm to zona pellucida///fusion of sperm to egg plasma membrane///integrin-mediated signaling pathway///proteolysis///integral to membrane///lipid raft///membrane
Adcy1	NM_009622	432530	KIAA4070///I-AC///AC1///mKIAA4070///D11Bwg1392e///brl	adenylate cyclase 1	11-6963491-7078506(+)	Fragment///Adenylate cyclase type I///Adenylyl cyclase 1 Ca2+	adenylate cyclase activity///calmodulin binding///guanylate cyclase activity///lyase activity///magnesium ion binding///metal ion binding///phosphorus-oxygen lyase activity///adenylate cyclase activation///cAMP biosynthesis///cyclic nucleotide biosynthesis///intracellular signaling cascade///integral to membrane///membrane///plasma membrane	Purine metabolism///Long-term potentiation///Gap junction///GnRH signaling pathway///Calcium signaling pathway
Adh7	NM_009626	11529	Adh3-e///Adh-3t///AI325182///Adh-3///Adh4///Adh-3e///Adh3-t///Adh3///Adt-1	alcohol dehydrogenase 7 (class IV), mu or sigma polypeptide	3-138155148-138169421(+)	Gastric alcohol dehydrogenase ADH-C2 Alcohol dehydrogenase 7///Class IV, mu or sigma polypeptide Alcohol dehydrogenase class 4///Retinol dehydrogenase///class IV	alcohol dehydrogenase activity///metal ion binding///oxidoreductase activity///zinc ion binding	Glycolysis / Gluconeogenesis///1- and 2-Methylnaphthalene degradation///Glycerolipid metabolism///Fatty acid metabolism///Metabolism of xenobiotics by cytochrome P450///Bile acid biosynthesis///Tyrosine metabolism
Ahsg	NM_013465	11625	fetuin-A	alpha-2-HS-glycoprotein	16-22807375-22814772(+)	Fetuin-A Countertrypin	cysteine protease inhibitor activity///kinase inhibitor activity///acute-phase response///negative regulation of bone mineralization///negative regulation of insulin receptor signaling pathway///ossification///pinocytosis///positive regulation of phagocytosis///regulation of inflammatory response///extracellular space
AI428795
AI447904	NM_175026	236312	MGC130358///MGC130359///4930422C14	expressed sequence AI447904	1-175467542-175482931(+)	Expressed sequence AI447904///Fragment///Mus musculus
AI452372
AI987662	NM_178899	101202		expressed sequence AI987662	6-3407088-3444498(-)		integral to membrane
AK162044	NM_177597	211147	9630025C22	cDNA sequence AK162044	15-26253772-26257096(+)
Akap10	NM_019921	56697	D-AKAP2///1500031L16Rik///B130049N18Rik	A kinase (PRKA) anchor protein 10	11-61687501-61746421(-)	PRKA10///D-AKAP-2///PRKA	kinase activity///protein binding///protein kinase A binding///signal transducer activity///protein localization///mitochondrion
Akp3	NM_007432	11648	IAP///Akp-3	alkaline phosphatase 3, intestine, not Mn requiring	1-88956178-88959081(+)	Fragment	GPI anchor binding///alkaline phosphatase activity///hydrolase activity///magnesium ion binding///metal ion binding///zinc ion binding///metabolism///extracellular space///membrane	Folate biosynthesis///gamma-Hexachlorocyclohexane degradation
Akr1c21	NM_029901	77337	9430025F20Rik///MGC102401///AI315367	aldo-keto reductase family 1, member C21	13-4573320-4585787(+)	17alpha-hydroxysteroid dehydrogenase///317	aldo-keto reductase activity///oxidoreductase activity///steroid biosynthesis///cellular component unknown
Akr1d1	NM_145364	208665	MGC25814	aldo-keto reductase family 1, member D1	6-37459780-37498000(+)	Delta4	3-oxo-5-beta-steroid 4-dehydrogenase activity///oxidoreductase activity///bile acid biosynthesis///bile acid catabolism///lipid metabolism///steroid metabolism///cellular component unknown	Bile acid biosynthesis///Androgen and estrogen metabolism///C21-Steroid hormone metabolism
Alcam	NM_009655	11658	DM-GRASP///SC1///AI853494///BEN///MuSC///CD166///MGC27910	activated leukocyte cell adhesion molecule	16-52170260-52373422(-)	Fragment///ALCAM DM-GRASP protein///Activated leukocyte-cell adhesion molecule	protein binding///axon guidance///cell adhesion///motor axon guidance///axon///cell soma///external side of plasma membrane///integral to membrane///membrane	Cell adhesion molecules (CAMs)
Alg2	NM_019998	56737	CDGIi///ALPG2///MNCb-5081///1300013N08Rik///1110018A23Rik	asparagine-linked glycosylation 2 homolog (yeast, alpha-1,3-mannosyltransferase)	4-47490933-47495425(-)	Yeast, alpha-1,3-mannosyltransferase///1GlcNAc2-PP-dolichol mannosyltransferase	molecular function unknown///transferase activity///transferase activity, transferring glycosyl groups///biological process unknown///biosynthesis///cellular component unknown///integral to membrane///membrane	N-Glycan biosynthesis///Glycan structures - biosynthesis 1
Alkbh5	NM_172943	268420	AW050020///Abh5///E130207K11///Ofoxd	alkB, alkylation repair homolog 5 (E. coli)	11-60354172-60372092(+)
Alox12e	NM_145684	11685	8-LOX///Alox12-ps2///e-LOX1///Aloxe///Alox12-ps1///AW259591	arachidonate lipoxygenase, epidermal	11-70131807-70138713(-)	12-LOX	arachidonate 12-lipoxygenase activity///iron ion binding///lipoxygenase activity///metal ion binding///oxidoreductase activity///oxidoreductase activity, acting on single donors with incorporation of molecular oxygen, incorporation of two atoms of oxygen///electron transport///leukotriene biosynthesis///leukotriene metabolism	Arachidonic acid metabolism
Als2cr11	NM_175200	73463	1700052H20Rik	amyotrophic lateral sclerosis 2 (juvenile) chromosome region, candidate 11 (human)	1-58995051-59039446(-)
Als2cr13	NM_001003946///NM_001037725	72750	6330416D14Rik///2810425F24Rik///MGC90831	amyotrophic lateral sclerosis 2 (juvenile) chromosome region, candidate 13 (human)	1-59857551-59929892(+)///1-59858156-59929892(+)	Juvenile///Human	molecular function unknown///biological process unknown///cellular component unknown
Ampd3	NM_009667	11717		AMP deaminase 3	7-110563780-110603571(+)	AMP deaminase isoform E///Heart-type AMPD///Fragment	AMP deaminase activity///deaminase activity///hydrolase activity///nucleotide metabolism///purine ribonucleoside monophosphate biosynthesis	Purine metabolism
Anapc10	NM_026904	68999	APC10///A830003M23Rik///1500026N15Rik	anaphase promoting complex subunit 10	8-82607891-82673392(+)	APC10 Cyclosome subunit 10	protein binding///cell cycle///cell division///mitosis///regulation of mitotic metaphase/anaphase transition///ubiquitin cycle///anaphase-promoting complex	Cell cycle
Angptl7	NM_001039554	654812		angiopoietin-like 7	4-147339079-147344260(-)	Angiopoietin-like 7
Ankmy2	NM_146033///NM_178910	217473	MGC18754///ZMYND20///AI035571	ankyrin repeat and MYND domain containing 2	12-36667455-36698479(+)///12-36667455-36707557(+)		metal ion binding///zinc ion binding
Ankrd23	NM_153502	78321	2310041C05Rik///AI853437///1110058D09Rik///Darp///MARP3	ankyrin repeat domain 23	1-36475081-36480275(-)		molecular function unknown///fatty acid metabolism///nucleus
Ap1gbp1	NM_194341	217030	AF007009///SYNG///L71-5///C76297	AP1 gamma subunit binding protein 1	11-83780665-83858272(+)	Gamma-synergin	calcium ion binding///molecular function unknown///biological process unknown///endocytosis///protein transport///transport///cellular component unknown///membrane
Ap3b1	NM_009680	11774	rim2///pe///C78395///AU015684///Hps2///pearl	adaptor-related protein complex 3, beta 1 subunit	13-95459729-95667014(+)	Clathrin assembly protein complex 3 beta-1 large chain///Fragment///Beta3A-adaptin	binding///antigen processing and presentation///antigen processing and presentation, exogenous lipid antigen via MHC class Ib///endocytosis///intracellular protein transport///positive regulation of NK T cell differentiation///protein targeting to lysosome///protein transport///transport///vesicle-mediated transport///Golgi trans face///coated pit
Aptx	NM_001025444///NM_025545	66408	2410016G21Rik///AA388047	aprataxin	4-40870748-40891858(-)///4-40870748-40891587(-)	Fragment///FHA-HIT	metal ion binding///nucleic acid binding///zinc ion binding///DNA repair///biological process unknown///response to DNA damage stimulus///intracellular///nucleoplasm///nucleus
Arg1	NM_007482	11846	Arg-1///PGIF///AI///AI256583///arginase I	arginase 1, liver	10-24604640-24616854(-)	Type I arginase Liver-type arginase///Fragment	arginase activity///hydrolase activity///hydrolase activity, acting on carbon-nitrogen (but not peptide) bonds, in linear amidines///manganese ion binding///metal ion binding///arginine catabolism///arginine metabolism///urea cycle	Urea cycle and metabolism of amino groups///Arginine and proline metabolism
Arg2	NM_009705	11847	AU022422///AII	arginase type II	12-80049663-80075135(+)	Arginase II///Kidney-type arginase	arginase activity///hydrolase activity///hydrolase activity, acting on carbon-nitrogen (but not peptide) bonds, in linear amidines///manganese ion binding///metal ion binding///protein binding///arginine catabolism///arginine metabolism///striated muscle contraction///urea cycle///mitochondrion	Arginine and proline metabolism///Urea cycle and metabolism of amino groups
Arhgap23	NM_021493	58996	A330041B18Rik///4933428G20Rik	Rho GTPase activating protein 23	11-97266249-97318490(+)	Fragment	molecular function unknown///biological process unknown///signal transduction///cellular component unknown///intracellular
Arhgap25	NM_001037727///NM_175476	232201	A130039I20Rik	Rho GTPase activating protein 25	6-87425025-87461941(-)///6-87425025-87498876(-)		biological process unknown///signal transduction///cellular component unknown///intracellular///GTPase activator activity///molecular function unknown
Arhgap28	NM_172964	268970	E130310N06///AW550892///AU044757	Rho GTPase activating protein 28	17-67747657-67909003(-)	Fragment	release of virus from host///signal transduction///intracellular///membrane
Arid5b	NM_023598	71371	Desrt///Mrf2///Mrf2beta///5430435G07Rik///AI467247///Mrf2alpha///4930580B11	AT rich interactive domain 5B (Mrf1 like)	10-67490949-67674083(-)	MRF-2///Mrf1 like///MRF1-like	DNA binding///regulation of transcription, DNA-dependent///transcription///intracellular///nucleus
Arl11	NM_177337	219144	C730007L20Rik///ARLTS1	ADP-ribosylation factor-like 11	14-60263862-60266046(+)		GTP binding///nucleotide binding///rRNA processing///ribosome biogenesis///small GTPase mediated signal transduction///intracellular
Armc1	NM_028840	74252	AA409258///2310016N05Rik///C330014L16Rik///AW048872///Arcp///3110009G21Rik///2900046P06Rik	armadillo repeat containing 1	3-19324297-19355216(-)		binding///molecular function unknown///biological process unknown///cellular component unknown
Arpm1
Arpp19	NM_021548	59046	19kDa///ARPP-19///Arpp12///AW559096	cAMP-regulated phosphoprotein 19	9-74824336-74846916(+)	ARPP-19	cellular component unknown///molecular function unknown///biological process unknown
Arrdc2	NM_027560	70807	4632416I05Rik///Ilad1	arrestin domain containing 2	8-73764126-73768709(-)	Fragment	molecular function unknown///biological process unknown///cellular component unknown
Arx	NM_007492	11878		aristaless related homeobox gene (Drosophila)	X-89539364-89551072(+)	Aristaless-related homeobox	DNA binding///sequence-specific DNA binding///transcription factor activity///development///forebrain development///neuron migration///regulation of cell proliferation///regulation of transcription///regulation of transcription, DNA-dependent///transcription///nucleus///transcription factor complex
Asb2	NM_023049	65256	1110008E15Rik	ankyrin repeat and SOCS box-containing protein 2	12-103722193-103757051(-)	ASB-2	DNA binding///catalytic activity///sugar binding///transcription factor activity///intracellular signaling cascade///regulation of transcription, DNA-dependent///ubiquitin cycle///cellular component unknown
Ash2l	NM_011791	23808		ash2 (absent, small, or homeotic)-like (Drosophila)	8-27282420-27306314(-)	absent, small, or homeotic-like Drosophila///absent, small, or homeotic///Drosophila, full insert sequence.///Drosophila, full insert sequence. Fragment///Drosophila	DNA binding///metal ion binding///protein binding///transcription regulator activity///zinc ion binding///hemopoiesis///regulation of transcription, DNA-dependent///transcription///histone methyltransferase complex
Ass1	NM_007494	11898	ASS///AA408052///Ass-1///MGC103151	argininosuccinate synthetase 1	2-31292278-31342679(+)		ATP binding///argininosuccinate synthase activity///ligase activity///nucleotide binding///amino acid biosynthesis///arginine biosynthesis///urea cycle///mitochondrion	Alanine and aspartate metabolism///Urea cycle and metabolism of amino groups///Arginine and proline metabolism
Atg7	NM_028835	74244	Agp7///Atg7l///1810013K23Rik///Apg7l	autophagy-related 7 (yeast)	6-114608743-114825555(+)	APG7-like///mAGP7///S. cerevisiae	autophagy///positive regulation of protein modification///protein amino acid lipidation///protein transport///transport///ubiquitin cycle///catalytic activity///protein binding///ubiquitin activating enzyme activity	Regulation of autophagy
Atp1a3	NM_144921	232975	MGC39036///Atpa-2///MGC38713///MGC27631///MGC38914	ATPase, Na+/K+ transporting, alpha 3 polypeptide	7-24686926-24714655(-)	Fragment///Sodium pump 3 Na+/K+ ATPase 3 AlphaIII	cation transport///hydrogen ion homeostasis///ion transport///metabolism///monovalent inorganic cation transport///potassium ion transport///sodium ion transport///sperm motility///transport///cytoplasm///integral to membrane///membrane///nucleus///plasma membrane///sodium:potassium-exchanging ATPase complex///ATP binding///ATPase activity, coupled to transmembrane movement of ions, phosphorylati…
Atp1b1	NM_009721	11931	Atpb-1///Atpb	ATPase, Na+/K+ transporting, beta 1 polypeptide	1-166273941-166295030(-)	Fragment	potassium ion transport///sodium ion transport///transport///basolateral plasma membrane///potassium ion binding///sodium ion binding///sodium:potassium-exchanging ATPase activity///ion transport///integral to membrane///membrane///plasma membrane
Atp5a1	NM_007505	11946	AI035633///Atpm///AL022851///D18Ertd206e///AL023067	ATP synthase, H+ transporting, mitochondrial F1 complex, alpha subunit, isoform 1	18-77978096-77986942(+)		proton transport///transport///extracellular space///mitochondrial inner membrane///mitochondrion///proton-transporting ATP synthase complex, catalytic core F(1)///proton-transporting two-sector ATPase complex///ATP binding///hydrogen ion transporter activity///hydrogen-transporting ATP synthase activity, rotational mechanism///hydrogen-transporting ATPase activity, rotational mechanism///hydrola…	Oxidative phosphorylation
Atp6v1d	NM_023721	73834	Atp6m///Vma8///1110004P10Rik///VATD	ATPase, H+ transporting, lysosomal V1 subunit D	12-79761828-79780478(-)	Fragment///Vacuolar proton pump D subunit V-ATPase 28 kDa accessory protein///V-ATPase D subunit	hydrogen ion transporter activity///hydrogen-transporting ATP synthase activity, rotational mechanism///hydrogen-transporting ATPase activity, rotational mechanism///hydrolase activity///metal ion binding///ATP biosynthesis///ATP synthesis coupled proton transport///ion transport///proton transport///transport///proton-transporting two-sector ATPase complex	Oxidative phosphorylation
Atpbd4	NM_025675	66632	5730421E18Rik	ATP binding domain 4	2-114207858-114346369(-)
AU020772	NM_001017985	277939		expressed sequence AU020772	7-100248500-100344232(+)	Fragment
Aup1	NM_007517	11993	AA589454	ancient ubiquitous protein	6-83020310-83023338(+)		acyltransferase activity///metabolism///integral to membrane
AY616753	NM_001018019	433899	Grxcr1	cDNA sequence, AY616753	5-68310969-68445531(+)		electron carrier activity///protein disulfide oxidoreductase activity///cell redox homeostasis
B430319F04Rik	NM_001033810	619306		RIKEN cDNA B430319F04 gene	7-110557853-110560522(-)
Bag1	NM_009736	12017	Rap46	Bcl2-associated athanogene 1	4-41125089-41136908(-)	Fragment///BAG-1	protein binding///apoptosis///neuron differentiation///protein folding///protein modification///regulation of apoptosis///cytosol///nucleus
Bard1	NM_007525	12021		BRCA1 associated RING domain 1	1-70963574-71036126(-)	BARD-1	transcription factor activity///ubiquitin-protein ligase activity///zinc ion binding///cell cycle arrest///negative regulation of apoptosis///negative regulation of mRNA 3'-end processing///negative regulation of protein export from nucleus///positive regulation of apoptosis///positive regulation of protein catabolism///protein ubiquitination///regulation of phosphorylation///regulation of transc…
Bat1a	NM_019693	53817	Bat1///D6S81Eh///MGC19235///MGC38799///0610030D10Rik///Bat-1///D17H6S81E///AI428441///D17H6S81E-1	HLA-B-associated transcript 1A	17-34849921-34861733(+)	56 kDa U2AF65-associated protein HLA-B-associated transcript 1///DEAD box protein UAP56	ATP binding///ATP-dependent RNA helicase activity///ATP-dependent helicase activity///ATPase activity///RNA binding///helicase activity///hydrolase activity///nucleic acid binding///nucleotide binding///mRNA processing///nuclear mRNA splicing, via spliceosome///nucleus///spliceosome complex
Bat2	NM_020027	53761	Bat-2///KIAA4178///mKIAA4178///G2///Wbp12///3110039B05Rik///D17H6S51E	HLA-B associated transcript 2	17-34757143-34771104(-)	HLA-B-associated transcript 2///Fragment	molecular function unknown///biological process unknown///cellular component unknown///nucleus
Bat5	NM_178592	193742	MGC19234///NG26///Bat-5///AI326074///D17H6S82E	HLA-B associated transcript 5	17-34697346-34711041(+)	HLA-B-associated transcript 5	integral to membrane///membrane
Batf2	NM_028967	74481	4933430F08Rik	basic leucine zipper transcription factor, ATF-like 2	19-6164457-6172473(+)	bZIP	DNA binding///protein dimerization activity///sequence-specific DNA binding///transcription factor activity///regulation of transcription, DNA-dependent///nucleus
Bax	NM_007527	12028		Bcl2-associated X protein	7-45329743-45334862(-)		protein binding///apoptosis///apoptotic mitochondrial changes///caspase activation via cytochrome c///induction of apoptosis///induction of apoptosis by extracellular signals///induction of apoptosis by intracellular signals///negative regulation of fibroblast proliferation///nervous system development///nuclear fragmentation///protein homooligomerization///protein insertion into mitochondrial me…	Amyotrophic lateral sclerosis (ALS)///Neurodegenerative Disorders///Apoptosis///Colorectal cancer
Baz2b	NM_001001182	407823	D2Ertd794e///5830435C13Rik///BC053917	bromodomain adjacent to zinc finger domain, 2B	2-59700205-59926579(-)	Fragment	DNA binding
BB288505
BC005471	NM_145612	235050	MGC6652	cDNA sequence BC005471	9-22027150-22058040(-)		metal ion binding///nucleic acid binding///zinc ion binding///regulation of transcription, DNA-dependent///intracellular///nucleus
BC016579	NM_145389	212998	MGC27720	cDNA sequence, BC016579	16-45546179-45573450(-)		endoplasmic reticulum///extracellular space///integral to membrane///membrane
BC018462
BC019537		228993	MGC28538///1700019H03Rik	cDNA sequence BC019537			transporter activity///transport///integral to membrane///membrane
BC021381	NM_145382	212483	MGC29235///MGC39032///MGC38018	cDNA sequence BC021381	13-55548940-55580742(-)	Fragment
BC021442
BC021611	NM_144932	257633	BB101783///MGC37904	cDNA sequence BC021611	8-125661594-125703970(+)		catalytic activity///ligase activity///metabolism
BC022623	NM_177632	224093		cDNA sequence BC022623	16-30519469-30522500(+)
BC031901	NM_153568	231296	MGC38937	cDNA sequence BC031901	5-73885777-73911556(-)		transferase activity
BC035954	NM_177569	194162	MGC31683	cDNA sequence BC035954	4-147794971-147797113(+)		metal ion binding///nucleic acid binding///zinc ion binding///intracellular///nucleus
BC037393	NM_201369	381695	MGC25830	cDNA sequence BC037393	5-150916590-150933956(-)	NOVEL PROTEIN homolog Fragment
BC038286	NM_170755	227298	MGC47289	cDNA sequence BC038286	1-75025996-75031116(+)		integral to membrane///membrane
BC043934	NM_177770	270185	MGC49691///MGC31404///D030022H06	cDNA sequence BC043934	9-96245155-96247490(-)	CDNA sequence BC043934
BC049762	NM_177567	193286	4930503F14	cDNA sequence BC049762	11-51097073-51106374(-)	Novel protein BC049762 protein
BC049806	NM_172513	213056	D630010C10	cDNA sequence BC049806	1-58471801-58530787(-)
BC050188	NM_177742	244448	4933403D14	cDNA sequence BC050188	8-44628623-44640303(-)		metal ion binding///protein binding///zinc ion binding
BC053749	NM_183321	333193	MGC59495	cDNA sequence BC053749	7-30247895-30261032(-)
BC068171	NM_001030307	245474	MGC107501	cDNA sequence BC068171	X-71348635-71362489(+)		RNA binding///pseudouridylate synthase activity///RNA processing
Bcl2l11	NM_009754///NM_207680///NM_207681	12125	Bod///1500006F24Rik///Bim	BCL2-like 11 (apoptosis facilitator)	2-127817478-127853987(+)///2-127817478-127853987(+)///2-127817478-127853987(+)	Bcl2-interacting mediator of cell death///apoptosis facilitator///apoptosis facilitator, full insert sequence///Fragment	protein binding///apoptosis///positive regulation of apoptosis///regulation of apoptosis///membrane
Bet1	NM_009748	12068	AW555236///Bet-1	blocked early in transport 1 homolog (S. cerevisiae)	6-4026903-4036927(-)	S. cerevisiae///mBET1///Golgi vesicular membrane-trafficking protein p18	molecular function unknown///ER to Golgi vesicle-mediated transport///protein transport///transport///vesicle-mediated transport///Golgi membrane///endoplasmic reticulum///integral to membrane///membrane	SNARE interactions in vesicular transport
Birc5	NM_001012273///NM_009689	11799	survivin40///AAC-11///Api4///TIAP	baculoviral IAP repeat-containing 5	11-117665326-117671833(+)///11-117665326-117671833(+)	Apoptosis inhibitor 4 TIAP///TIAP	caspase inhibitor activity///cofactor binding///cysteine protease inhibitor activity///endopeptidase inhibitor activity///metal ion binding///microtubule binding///protein binding///protein heterodimerization activity///protein homodimerization activity///zinc ion binding///G2/M transition of mitotic cell cycle///anti-apoptosis///apoptosis///cell cycle///cell division///cytokinesis///embryonic de…	Colorectal cancer
Blmh	NM_178645	104184	MGC36899///MGC37104///MGC39026///BH///BMH///AI035728	bleomycin hydrolase	11-76761952-76803569(+)	BLM hydrolase BMH BH	bleomycin hydrolase activity///cysteine-type endopeptidase activity///cysteine-type peptidase activity///hydrolase activity///peptidase activity///proteolysis///response to drug///response to toxin///soluble fraction
Bmp7	NM_007557	12162	OP1	bone morphogenetic protein 7	2-172512626-172583232(-)	OP-1///BMP-7 Osteogenic protein 1	cytokine activity///growth factor activity///protein binding///BMP signaling pathway///axon guidance///branching morphogenesis of a tube///cartilage development///cell development///cell differentiation///development///eye morphogenesis (sensu Mammalia)///growth///kidney development///mesoderm formation///odontogenesis (sensu Vertebrata)///organ morphogenesis///ossification///pattern specificatio…	Hedgehog signaling pathway///TGF-beta signaling pathway///Cytokine-cytokine receptor interaction
Boc	NM_172506	117606	DKFZp434L072///mFLJ00376///4732455C11	biregional cell adhesion molecule-related/down-regulated by oncogenes (Cdon) binding protein	16-44404376-44478202(-)	Protein BOC	protein binding///cell adhesion///regulation of striated muscle development///smoothened signaling pathway///integral to membrane///integral to plasma membrane///membrane
Bpil1	NM_025631	66557	AV089125///MGC144836///2310034L21Rik///RYSR///2310069A01Rik///LPLUNC2///MGC144837	bactericidal/permeability-increasing protein-like 1	2-153566513-153586711(+)		lipid binding
Brd4	NM_020508///NM_198094	57261	MCAP///Brd5///HUNK1///WI-11513	bromodomain containing 4	17-31924980-32013849(-)///17-31935376-32013849(-)	MCAP///Fragment	DNA binding///kinase activity///protein binding///transferase activity///positive regulation of DNA binding///protein amino acid phosphorylation///nucleolus///nucleus
Brp44	NM_027430	70456	2010002I07Rik///2610205H19Rik///AA108335///0610006C01Rik///ESTM43	brain protein 44	1-167297882-167317889(+)		molecular function unknown///mitochondrion
Brs3	NM_009766	12209	BRS-3///MGC129147///MGC129146	bombesin-like receptor 3	X-53389857-53395542(+)	BRS-3	G-protein coupled receptor activity///bombesin receptor activity///neuropeptide Y receptor activity///receptor activity///rhodopsin-like receptor activity///signal transducer activity///G-protein coupled receptor protein signaling pathway///signal transduction///integral to membrane///membrane	Neuroactive ligand-receptor interaction
Btg4	NM_019493	56057	C86116///PC3B	B-cell translocation gene 4	9-50868230-50871930(+)	PC3b///Fragment	molecular function unknown///negative regulation of progression through mitotic cell cycle///cellular component unknown
Btla	NM_001037719///NM_177584	208154	MGC124217///A630002H24///MGC124218	B and T lymphocyte associated	16-45143668-45172227(+)///16-45143668-45172227(+)	CD272 antigen	protein binding///receptor activity///immune response///negative regulation of B cell proliferation///negative regulation of T cell proliferation///integral to membrane///integral to plasma membrane///membrane
Bub1b	NM_009773	12236	BUBR1///MGC36092///AU045529	budding uninhibited by benzimidazoles 1 homolog, beta (S. cerevisiae)	2-118289696-118333031(+)	MAD3/BUB1-related protein kinase///Fragment///S. cerevisiae	ATP binding///kinase activity///nucleotide binding///protein kinase activity///protein serine/threonine kinase activity///transferase activity///cell cycle///cell division///mitosis///protein amino acid phosphorylation///kinetochore///nucleus///outer kinetochore of condensed chromosome	Cell cycle
C1qtnf2	NM_026979	69183	1810033K05Rik///RP23-26M1.6///CTRP2	C1q and tumor necrosis factor related protein 2	11-43324316-43334947(+)	C1qTNF2 Novel protein///COMPLEMENT-C1Q TUMOR NECROSIS FACTOR-RELATED PROTEIN 2	receptor binding///activation of MAPK activity///phosphate transport///positive regulation of fatty acid oxidation///positive regulation of glucose import///positive regulation of glycogen biosynthesis///protein homooligomerization///cytoplasm///extracellular space
C1qtnf7	NM_175425	109323	5530401N20Rik///CTRP7///8430425G24Rik	C1q and tumor necrosis factor related protein 7	5-43803835-43907047(+)	C1qTNF7	molecular function unknown///phosphate transport///protein homooligomerization///cytoplasm///extracellular space
C78339	NM_001033192	97863		expressed sequence C78339	13-46680493-46686745(+)	Similar to family with sequence similarity 8, member A1
Cacna1a	NM_007578	12286	la///tg///alpha1A///APCA///HPCA///Cav2.1///FHM///Caca1a///rkr///leaner///Cacnl1a4///tottering///MHP///MHP1///EA2///Ccha1a///SCA6///nmf352///rocker	calcium channel, voltage-dependent, P/Q type, alpha 1A subunit	8-87305468-87530354(+)	Brain calcium channel I BI	DNA binding///calcium channel activity///calcium ion binding///ion channel activity///protein binding///voltage-gated calcium channel activity///voltage-gated ion channel activity///calcium ion transport///cellular physiological process///elevation of cytosolic calcium ion concentration///ion transport///regulation of transcription, DNA-dependent///transport///integral to membrane///membrane///nu…	Long-term depression///Type II diabetes mellitus///Calcium signaling pathway///Taste transduction///MAPK signaling pathway
Cacna1f	NM_019582	54652	Cav1.4///Sfc17///A930034B14	calcium channel, voltage-dependent, alpha 1F subunit	X-6764061-6792154(+)	Fragment	calcium channel activity///calcium ion binding///cation channel activity///ion channel activity///voltage-gated calcium channel activity///voltage-gated ion channel activity///voltage-gated potassium channel activity///calcium ion transport///cation transport///ion transport///potassium ion transport///response to stimulus///transport///visual perception///integral to membrane///membrane///voltag…	GnRH signaling pathway///Calcium signaling pathway///MAPK signaling pathway
Cacna2d1	NM_009784	12293	Cchl2a///MGC141430///Cacna2	calcium channel, voltage-dependent, alpha2/delta subunit 1	5-15446611-15882873(+)		voltage-gated ion channel activity///calcium ion transport///ion transport///transport///extracellular space///integral to membrane///membrane///calcium channel activity///calcium ion binding///ion channel activity	MAPK signaling pathway
Cacnb3	NM_001044741///NM_007581	12297	Beta3///Cchb3	calcium channel, voltage-dependent, beta 3 subunit	15-98460253-98472564(+)///15-98462797-98472564(+)	CAB3///Calcium channel voltage-dependent subunit beta 3 CCHB3	calcium channel activity///calcium ion binding///high voltage-gated calcium channel activity///ion channel activity///voltage-gated calcium channel activity///voltage-gated ion channel activity///calcium ion transport///ion transport///transport///voltage-gated calcium channel complex	MAPK signaling pathway
Calm2	NM_007589	12314	AL024017///1500001E21Rik	calmodulin 2	17-87341743-87355169(-)	A///Fragment///CaM	calcium ion binding///protein binding///G-protein coupled receptor protein signaling pathway///cell cycle///cytoplasm///plasma membrane	Long-term potentiation///GnRH signaling pathway///Huntington's disease///Calcium signaling pathway///Phosphatidylinositol signaling system///Insulin signaling pathway///Glioma///Olfactory transduction
Calu	NM_007594///NM_184053	12321	9530075H20Rik	calumenin	6-29298154-29326677(+)///6-29298190-29324693(+)	Crocalbin///Fragment	calcium ion binding///endoplasmic reticulum
Cask	NM_009806	12361	Pals3///DXRib1///MGC7449///LIN-2///DXPri1///mLin-2	calcium/calmodulin-dependent serine protein kinase (MAGUK family)	X-12678005-13003515(-)	Calcium/calmodulin-dependent serine protein kinase///Fragment	ATP binding///calmodulin binding///kinase activity///nucleotide binding///protein binding///protein kinase activity///protein serine/threonine kinase activity///protein-tyrosine kinase activity///transferase activity///positive regulation of transcription from RNA polymerase II promoter///protein amino acid phosphorylation///basolateral plasma membrane///cytosol///membrane///synapse///synaptosome	Tight junction
Casq2	NM_009814	12373	ESTM52///AA033488///AW146219///MGC115896	calsequestrin 2	3-102215705-102275310(+)	Calsequestrin, cardiac muscle isoform	calcium ion binding///heart development///regulation of muscle contraction///striated muscle contraction///extracellular space///sarcoplasmic reticulum///smooth endoplasmic reticulum
Catsper3	NM_029772	76856	MGC107210///CACRC///4921522D01Rik	cation channel, sperm associated 3	13-55794200-55818620(+)		membrane///ion channel activity///ion transport///integral to membrane
Cbln1	NM_019626	12404	AI323299	cerebellin 1 precursor protein	8-90358972-90362401(-)	Fragment///Precerebellin Brain protein D3	extracellular space///membrane///synapse///synaptosome
Cbln2	NM_172633	12405	6330593N19Rik///A730004O05	cerebellin 2 precursor protein	18-86847240-86852476(+)	Fragment	molecular function unknown///biological process unknown///cellular component unknown
Cbx1	NM_007622	12412	E430007M08Rik///Cbx///M31///HP1B///MOD1///Cbx-rs2	chromobox homolog 1 (Drosophila HP1 beta)	11-96605248-96624730(+)	HP1 beta Modifier 1 protein M31 Heterochromatin protein p25///Heterochromatin protein 1 homolog beta///Drosophila HP1 beta	chromatin binding///identical protein binding///protein binding///chromatin assembly or disassembly///centric heterochromatin///chromatin///chromosome, pericentric region///female pronucleus///male pronucleus///nuclear heterochromatin///nucleoplasm///nucleus///polytene chromosome chromocenter
Cbx6	NM_028763	494448		chromobox homolog 6	15-79651153-79661588(-)	Chromobox homolog 6	chromatin binding///molecular function unknown///biological process unknown///chromatin assembly or disassembly///chromatin modification///regulation of transcription, DNA-dependent///transcription///cellular component unknown///chromatin///nucleus
Ccdc22	NM_138603	54638	AI481216///Sfc22///DXImx40e	coiled-coil domain containing 22	X-6750769-6762351(-)
Ccdc69	NM_177471	52570	D11Ertd461e///2210021E03Rik	coiled-coil domain containing 69	11-54893160-54921554(-)	Ccdc69 protein
Ccdc84	NM_201372	382073	Gm1114///D630044F24Rik///MGC106805	coiled-coil domain containing 84	9-44161160-44169002(-)	Ccdc84 protein///Fragment
Ccdc91	NM_025911	67015	AW555238///1700086G08Rik///AU045683///1810060J02Rik	coiled-coil domain containing 91	6-147433040-147589782(+)	GGA-binding partner	identical protein binding///protein transport///transport///membrane
Cck	NM_031161	12424		cholecystokinin	9-121338524-121344360(-)	CCK33///CCK8///CCK12	hormone activity///neuropeptide hormone activity///axonogenesis///eating behavior///neuron migration///axon///extracellular region///extracellular space	Neuroactive ligand-receptor interaction
Ccnl2	NM_207678	56036	AW261738///HCLA-150///1700010A01Rik///1810019L15Rik///2010319M22Rik///Pcee///MGC21593///SB138///Ania-6b///AA409936	cyclin L2	4-154656288-154668343(+)	PCEE///Cyclin Ania-6b Paneth cell-enhanced expression protein	molecular function unknown///biological process unknown///regulation of progression through cell cycle///regulation of transcription, DNA-dependent///transcription///cellular component unknown///nucleus
Ccr4	NM_009916	12773	Sdf1r///Cmkbr4///MGC151418///LESTR	chemokine (C-C motif) receptor 4	9-114340322-114345242(-)	C-C motif///C-C CKR-4 CC-CKR-4 CCR-4 CCR4///CD194 antigen	C-C chemokine receptor activity///G-protein coupled receptor activity///angiotensin type II receptor activity///receptor activity///rhodopsin-like receptor activity///signal transducer activity///G-protein coupled receptor protein signaling pathway///chemotaxis///inflammatory response///neuron migration///signal transduction///integral to membrane///membrane	Cytokine-cytokine receptor interaction
Ccrl2	NM_017466	54199	CCR11///Cmkbr1l2///L-CCR///1810047I05Rik///E01	chemokine (C-C motif) receptor-like 2	9-110899650-110902086(-)	L-CCR///Chemokine receptor CCR11	C-C chemokine receptor activity///G-protein coupled receptor activity///receptor activity///rhodopsin-like receptor activity///signal transducer activity///G-protein coupled receptor protein signaling pathway///signal transduction///integral to membrane///membrane
Cd200r1	NM_021325	57781	CD200R///OX2R///Mox2r	CD200 receptor 1	16-44685121-44714310(+)		protein binding///receptor activity///external side of plasma membrane///integral to membrane///membrane
Cd2ap	NM_009847	12488	METS-1///AL024079///C78928	CD2-associated protein	17-42256434-42339873(-)	METS-1	protein binding///biological process unknown///cytoplasm
Cd53	NM_007651	12508	Ox-44///Tspan25///AI323659	CD53 antigen	3-106887989-106918108(-)	Cell surface glycoprotein CD53	integral to membrane///membrane///plasma membrane
Cd59a	NM_007652	12509	protectin///Cd59///AA987121	CD59a antigen	2-103896691-103916188(+)	MACIF MAC-inhibitory protein MAC-IP Protectin	GPI anchor binding///extracellular space///membrane///plasma membrane	Complement and coagulation cascades///Hematopoietic cell lineage
Cdc16	NM_027276	69957	2700071J12Rik///2810431D22Rik	CDC16 cell division cycle 16 homolog (S. cerevisiae)	8-13757666-13781859(+)	APC6 Cyclosome subunit 6///S. cerevisiae, full insert sequence///Fragment	binding///protein binding///cell cycle///cell division///mitosis///ubiquitin cycle///centrosome///nucleus///spindle microtubule	Cell cycle
Cdc2l6	NM_198164	78334	CDK11///AI845279///AW228747///mKIAA1028///2700084L06Rik	cell division cycle 2-like 6 (CDK8-like)	10-40038752-40171561(+)	Fragment	ATP binding///kinase activity///nucleotide binding///protein kinase activity///protein serine/threonine kinase activity///transferase activity///protein amino acid phosphorylation
Cdh12	NM_001008420	215654	CDHB///MGC92959	cadherin 12	15-21056176-21534257(+)		calcium ion binding///molecular function unknown///protein binding///biological process unknown///cell adhesion///homophilic cell adhesion///cellular component unknown///integral to membrane///membrane
Cdk2ap2	NM_026373	52004	Doc-1r///5830466O21Rik///D19Ertd144e	CDK2-associated protein 2	19-4097350-4099017(+)	DOC-1-related protein DOC-1R
Cdk8	NM_153599	264064	MGC37111	cyclin-dependent kinase 8	5-146535908-146607106(+)	Fragment	ATP binding///cyclin-dependent protein kinase activity///protein kinase activity///cell cycle///protein amino acid phosphorylation///mediator complex///nucleus
Cdk9	NM_130860	107951	PITALRE	cyclin-dependent kinase 9 (CDC2-related kinase)	2-32529449-32534794(-)	EC 2.7.11.23	ATP binding///DNA binding///cyclin-dependent protein kinase activity///kinase activity///nucleic acid binding///nucleotide binding///protein binding///protein kinase activity///protein serine/threonine kinase activity///protein-tyrosine kinase activity///snRNA binding///transferase activity///RNA elongation from RNA polymerase II promoter///cell cycle///cell proliferation///protein amino acid pho…
Cdyl2		75796		chromodomain protein, Y chromosome-like 2		Fragment	catalytic activity///chromatin binding///isomerase activity///molecular function unknown///biological process unknown///chromatin assembly or disassembly///metabolism///chromatin///nucleus
Celsr3	NM_080437	107934	mKIAA0812	cadherin EGF LAG seven-pass G-type receptor 3	9-108683542-108710186(+)	Fragment	homophilic cell adhesion///neuropeptide signaling pathway///signal transduction///extracellular space///integral to membrane///membrane///G-protein coupled receptor activity///calcium ion binding///receptor activity///signal transducer activity///G-protein coupled receptor protein signaling pathway///axonal fasciculation///development
Cenph	NM_021886	26886	ENP///1700021I11Rik///2610042E16Rik///CENP-H///AU044255///2410018A12Rik///2810046K12Rik	centromere protein H	13-101859942-101876156(-)	CENP-H	kinetochore binding///protein binding///chromosome segregation///kinetochore organization and biogenesis///mitosis///chromosome///chromosome, pericentric region///kinetochore///nucleus
Ces2	NM_145603	234671	ces2A3	carboxylesterase 2	8-107736214-107743596(+)	Carboxylesterase ML3 precursor	carboxylic ester hydrolase activity///catalytic activity///hydrolase activity///serine esterase activity///endoplasmic reticulum///extracellular space
Ces3	NM_053200	104158	TGH	carboxylesterase 3	8-96055200-96086907(-)	TGH///Triacylglycerol hydrolase	serine esterase activity///acyl-CoA metabolism///response to toxin///endoplasmic reticulum///extracellular space///carboxylesterase activity///carboxylic ester hydrolase activity///catalytic activity///hydrolase activity	Alkaloid biosynthesis II
Ces6	NM_133960	102022	AI266984///9130231C15Rik	carboxylesterase 6	8-107623136-107630759(+)	Expressed sequence AI266984///Fragment	carboxylesterase activity///carboxylic ester hydrolase activity///catalytic activity///hydrolase activity///serine esterase activity///endoplasmic reticulum///extracellular space
Cga	NM_009889	12640	HCG///LHA///alphaGSU///alpha-GSU///Tsha///aGSU///GPHA1///alphaSU///FSHA///GPHalpha///CG-alpha///MGC107283	glycoprotein hormones, alpha subunit	4-35082665-35096261(+)	Follitropin alpha chain///Thyroid-stimulating hormone alpha chain TSH-alpha///Follicle-stimulating hormone alpha chain FSH-alpha///Luteinizing hormone alpha chain LSH-alpha	hormone activity///extracellular region///extracellular space	GnRH signaling pathway///Neuroactive ligand-receptor interaction
Chaf1a	NM_013733	27221	AL024058///CAF-1///Cac1p///AL023013	chromatin assembly factor 1, subunit A (p150)	17-55633708-55661319(+)	CAF-1 subunit A///CAF-I 150 kDa subunit CAF-Ip150///p150///p150, full insert sequence. Fragment	protein binding///DNA repair///DNA replication///cell cycle///protein folding///regulation of transcription, DNA-dependent///response to DNA damage stimulus///transcription///nucleus
Ches1	NM_183186	71375	Ches1l///5430426H20Rik///AW556347///AA589593///MGC36260///MGC107530///HTLFL1	checkpoint suppressor 1	12-99596143-99851124(-)	Forkhead box protein N3	DNA binding///sequence-specific DNA binding///transcription factor activity///cell cycle///regulation of transcription, DNA-dependent///transcription///nucleus
Chic1	NM_009767	12212	Brx	cysteine-rich hydrophobic domain 1	X-99559274-99592761(+)	Brain X-linked protein	molecular function unknown///biological process unknown///cellular component unknown///membrane
Chmp2b	NM_026879	68942	1190006E07Rik	chromatin modifying protein 2B	16-65457392-65480957(-)	CHMP2b	protein transport///transport
Chrac1	NM_053068	93696	2410152E03Rik///YCL1///2810406L04Rik	chromatin accessibility complex 1	15-72917667-72921331(+)	YC-like protein 1 YCL1 NF-YC-like protein///CHRAC-1	sequence-specific DNA binding///transferase activity///chromatin remodeling///chromatin accessibility complex///epsilon DNA polymerase complex///intracellular///nucleus///DNA binding///DNA-directed DNA polymerase activity///epsilon DNA polymerase activity///nucleotidyltransferase activity///protein binding
Chrna1	NM_007389	11435	Acra///AI385656///AI608266///Achr-1	cholinergic receptor, nicotinic, alpha polypeptide 1 (muscle)	2-73364119-73381145(-)	Muscle///muscle, full insert sequence. Fragment	extracellular ligand-gated ion channel activity///ion channel activity///neurotransmitter receptor activity///nicotinic acetylcholine-activated cation-selective channel activity///receptor activity///ion transport///transport///Golgi apparatus///extracellular space///integral to membrane///membrane///plasma membrane///postsynaptic membrane
Chrnb4	NM_148944	108015	Acrb-4///Acrb4	cholinergic receptor, nicotinic, beta polypeptide 4	9-54826294-54846681(-)	Fragment	GABA-A receptor activity///extracellular ligand-gated ion channel activity///ion channel activity///neurotransmitter receptor activity///nicotinic acetylcholine-activated cation-selective channel activity///receptor activity///ion transport///synaptic transmission///synaptic transmission, cholinergic///transport///extracellular space///integral to membrane///membrane///membrane fraction///postsyn…
Ciapin1	NM_134141	109006	AA617265///AU021794///anamorsin///MGC29983///2810413N20Rik	cytokine induced apoptosis inhibitor 1	8-97708949-97727469(-)	Cytokine-induced apoptosis inhibitor 1	anti-apoptosis///apoptosis///hemopoiesis///cytoplasm
Cit	NM_007708	12704	CRIK///Cit-k///C030025P15Rik///CRIK-SK	citron	5-116106654-116267338(+)	CRIK	ATP binding///diacylglycerol binding///kinase activity///metal ion binding///nucleotide binding///protein binding///protein kinase activity///protein serine/threonine kinase activity///protein-tyrosine kinase activity///small GTPase regulator activity///transferase activity///zinc ion binding///cell cycle///cell differentiation///cell division///cytokinesis///dendrite development///development///…
Cited2	NM_010828	17684	p35srj///AI835299///Mrg1///Msg2///ER154-like	Cbp/p300-interacting transactivator, with Glu/Asp-rich carboxy-terminal domain, 2	10-17412661-17415065(+)	MSG-related protein 1 MRG-1	protein binding///transcription cofactor activity///transcription factor activity///transcription regulator activity///adrenal gland development///blood vessel development///central nervous system development///determination of left/right symmetry///heart development///positive regulation of progression through cell cycle///positive regulation of transcription, DNA-dependent///positive regulation…
Ciz1	NM_028412	68379	0610038H21Rik///2900056O04Rik///LSFR1///ZNF356	CDKN1A interacting zinc finger protein 1	2-32185242-32200306(+)	Fragment	DNA binding///electron carrier activity///heme binding///metal ion binding///nucleic acid binding///zinc ion binding///electron transport///regulation of transcription, DNA-dependent///transcription///intracellular///nucleus
Clasp2	NM_029633	76499	mKIAA0627///1500004F14Rik///C77448///8030404L10Rik///CLASP2beta	CLIP associating protein 2	9-113661283-113767152(+)	Cytoplasmic linker-associated protein 2///Fragment	binding///microtubule binding///protein binding///cell cycle///cell division///mitosis///negative regulation of microtubule depolymerization///Golgi apparatus///cytoplasmic microtubule///cytoskeleton///microtubule
Clca3	NM_017474	23844	gob5///gob-5///Clca2///MGC143984///MGC143985	chloride channel calcium activated 3	3-144941923-144970145(-)	Gob-5 protein///Chloride channel calcium activated 3	chloride transport///integral to membrane///membrane///secretory granule///chloride channel activity///hydrogen-transporting ATPase activity, rotational mechanism///voltage-gated chloride channel activity	Olfactory transduction
Clca5	NM_178697	229933	AI586120///4732440A06	chloride channel calcium activated 5	3-145007650-145036427(-)	Chloride channel calcium activated 5 Chloride channel	chloride channel activity///ligand-gated ion channel activity///voltage-gated chloride channel activity///chloride transport///integral to membrane///plasma membrane	Olfactory transduction
Clcc1	NM_145543	229725	Mclc	chloride channel CLIC-like 1	3-108782302-108806065(+)		chloride channel activity///chloride transport///Golgi apparatus///cytoplasm///endoplasmic reticulum///microsome///mitochondrion///nucleus
Clcn1	NM_013491	12723	adr///myotonia///MGC124486///Clc-1///mto///SMCC1///nmf355///Clc1	chloride channel 1	6-42216291-42244263(+)	ClC-1///Chloride channel protein 1///Fragment///CHLORIDE CHANNEL PROTEIN 1 CLC-1	chloride channel activity///chloride ion binding///ion channel activity///transporter activity///voltage-gated chloride channel activity///voltage-gated ion channel activity///chloride transport///ion transport///transport///integral to membrane///membrane
Cldn14	NM_019500	56173	AI851731	claudin 14	16-93807572-93897377(-)		identical protein binding///structural molecule activity///calcium-independent cell-cell adhesion///extracellular space///integral to membrane///membrane///tight junction	Tight junction///Leukocyte transendothelial migration///Cell adhesion molecules (CAMs)
Clec2d	NM_053109	93694	Clrb///Ocil///Clr-b///MGC123478	C-type lectin domain family 2, member d	6-129146220-129152133(+)	C-type lectin domain family 2, member d///Osteoclast inhibitory lectin	natural killer cell lectin-like receptor binding///protein binding///sugar binding///transmembrane receptor activity///cellular defense response///negative regulation of osteoclast differentiation///protection from natural killer cell mediated cytotoxicity///external side of plasma membrane///integral to plasma membrane
Clic4	NM_013885	29876	mtCLIC///TU-74///D0Jmb3///mc3s5	chloride intracellular channel 4 (mitochondrial)	4-134486044-134544836(-)	mitochondrial///mitochondrial, full insert sequence.///mitochondrial, full insert sequence Clic4 protein///mitochondrial, full insert sequence///mc3s5/mtCLIC///Fragment	chloride channel activity///chloride ion binding///ion channel activity///protein binding///voltage-gated chloride channel activity///voltage-gated ion channel activity///cell differentiation///chloride transport///ion transport///negative regulation of cell migration///transport///actin cytoskeleton///cytoplasm///integral to membrane///membrane///microvillus///mitochondrion///soluble fraction
Clk1	NM_001042634///NM_009905	12747	STY	CDC-like kinase 1	1-58356546-58368634(-)///1-58356546-58368634(-)	CDC-like kinase 1///Protein kinase STY	ATP binding///kinase activity///nucleotide binding///protein kinase activity///protein serine/threonine kinase activity///protein-tyrosine kinase activity///transferase activity///peptidyl-serine phosphorylation///peptidyl-threonine phosphorylation///peptidyl-tyrosine phosphorylation///protein amino acid autophosphorylation///protein amino acid phosphorylation///nucleus
Clk2	NM_007712	12748	AU041688	CDC-like kinase 2	3-89251009-89262522(+)	Fragment	ATP binding///kinase activity///nucleotide binding///protein kinase activity///protein serine/threonine kinase activity///protein-tyrosine kinase activity///transferase activity///peptidyl-tyrosine phosphorylation///protein amino acid autophosphorylation///protein amino acid phosphorylation///nucleus
Cmya3	NM_001024618	241431	AI452089///A530024P18Rik///2310008C07Rik///XIN2///2310003D02Rik///Gm352	cardiomyopathy associated 3	2-67246840-67327444(+)	Fragment	metal ion binding///molecular function unknown///zinc ion binding///biological process unknown///cellular component unknown
Cnbp2		75064		cellular nucleic acid binding protein 2		CNBP Cellular nucleic acid binding-like protein	4 iron, 4 sulfur cluster binding///electron carrier activity///iron ion binding///molecular function unknown///nucleic acid binding///zinc ion binding///biological process unknown///electron transport///transport///cellular component unknown
Cngb3	NM_013927	30952	CNG6///CCNC2///Cngbeta2	cyclic nucleotide gated channel beta 3	4-19207996-19437768(+)	CNG channel beta 3///Cyclic nucleotide-gated channel subunit CNG6///Cyclic nucleotide-gated channel beta 3	cGMP binding///intracellular cGMP activated cation channel activity///ion channel activity///nucleotide binding///potassium channel activity///protein binding///cyclic nucleotide metabolism///ion transport///potassium ion transport///response to stimulus///transport///visual perception///integral to membrane///membrane///photoreceptor outer segment///plasma membrane
Cnih4	NM_030131	98417	D530030D03Rik///HSPC163///AW050376///AI647760///E430023H19Rik	cornichon homolog 4 (Drosophila)	1-182987661-183003098(+)		intracellular signaling cascade///integral to membrane///membrane
Cnksr2	NM_177751	245684	mKIAA0902///Cnk2///C030004A01///Ksr2	connector enhancer of kinase suppressor of Ras 2	X-153165678-153387215(-)	CNK2///Fragment	protein kinase cascade///regulation of signal transduction///cytoplasm///membrane///plasma membrane///protein binding///protein kinase binding
Cnnm4	NM_033570	94220	5430430O18Rik///Acdp4	cyclin M4	1-36416530-36451495(+)	Fragment	molecular function unknown///biological process unknown///cellular component unknown
Cnr2	NM_009924	12802	CB2///CB2-R	cannabinoid receptor 2 (macrophage)	4-135167558-135192283(+)	macrophage///CB2 CB-2	G-protein coupled receptor activity///cannabinoid receptor activity///receptor activity///rhodopsin-like receptor activity///signal transducer activity///G-protein coupled receptor protein signaling pathway///signal transduction///integral to membrane///membrane
Col23a1	NM_153393	237759	2810458L13Rik///AI429655	procollagen, type XXIII, alpha 1	11-51133342-51424533(+)	XXIII	molecular function unknown///structural molecule activity///biological process unknown///phosphate transport///cytoplasm///extracellular matrix (sensu Metazoa)///integral to membrane///membrane
Col24a1	NM_027770	71355	MGC107332///5430404K19Rik	procollagen, type XXIV, alpha 1	3-145229857-145489391(+)	Fragment	cell adhesion///phosphate transport///cellular component unknown///collagen///cytoplasm///extracellular matrix (sensu Metazoa)///extracellular matrix structural constituent///molecular function unknown///structural molecule activity///biological process unknown
Col25a1	NM_029838///NM_198711	77018	2700062B08Rik	procollagen, type XXV, alpha 1	3-130170032-130584287(+)///3-130170032-130585572(+)	CLAC	molecular function unknown///biological process unknown///phosphate transport///cytoplasm///extracellular region///integral to plasma membrane
Col3a1	NM_009930	12825	MMS10-W///AW550625///KIAA4231///Ms10w///Col3a-1///mKIAA4231	procollagen, type III, alpha 1	1-45256191-45293564(+)	III///Fragment	extracellular matrix structural constituent///extracellular matrix structural constituent conferring tensile strength///structural molecule activity///cell adhesion///phosphate transport///collagen///cytoplasm///extracellular matrix (sensu Metazoa)	Focal adhesion///Cell Communication///ECM-receptor interaction
Cops7a	NM_012003	26894	D6Ertd35e	COP9 (constitutive photomorphogenic) homolog, subunit 7a (Arabidopsis thaliana)	6-124924439-124930985(-)	JAB1-containing signalosome subunit 7a///Signalosome subunit 7a SGN7a	molecular function unknown///biological process unknown///cellular component unknown///nucleus///signalosome complex
Cox7c	NM_007749	12867	COXVIIc///MGC102143///Cox7c1	cytochrome c oxidase, subunit VIIc	13-86518184-86520182(-)	Fragment///Cytochrome c oxidase polypeptide VIIc	cytochrome-c oxidase activity///oxidoreductase activity///electron transport///integral to membrane///membrane///mitochondrial inner membrane///mitochondrion	Oxidative phosphorylation
Cox8b	NM_007751	12869	MGC107661///COX8H	cytochrome c oxidase, subunit VIIIb	7-140750262-140751743(-)	Cytochrome c oxidase subunit 8-1	cytochrome-c oxidase activity///oxidoreductase activity///electron transport///integral to membrane///membrane///mitochondrion	Oxidative phosphorylation
Crabp1	NM_013496	12903	Crabp-1///CrabpI///Rbp-5///AI326249	cellular retinoic acid binding protein I	9-54562944-54571246(+)	CRABP-I	binding///lipid binding///retinal binding///retinoid binding///transporter activity///transport
Creb3l2	NM_178661	208647	C530025K05Rik///BBF2H7	cAMP responsive element binding protein 3-like 2	6-37260626-37371747(-)	Fragment///Basic-leucine zipper///CAMP responsive element binding protein 3-like 2	DNA binding///protein dimerization activity///sequence-specific DNA binding///transcription factor activity///regulation of transcription, DNA-dependent///nucleus
Creb3l3	NM_145365	208677	D10Bur1e///CREB-H///BC010786	cAMP responsive element binding protein 3-like 3	10-80487461-80502001(-)	LZIP-beta transcription factor	DNA binding///protein dimerization activity///sequence-specific DNA binding///transcription factor activity///regulation of transcription, DNA-dependent///nucleus
Creg2	NM_170597	263764	A830098L22Rik	cellular repressor of E1A-stimulated genes 2	1-39562951-39595728(-)		ATP binding///aminoacyl-tRNA ligase activity///tRNA aminoacylation for protein translation///Golgi apparatus///endoplasmic reticulum
Crsp7	NM_027485	70625	AI414941///5730493L18Rik///AW495270	cofactor required for Sp1 transcriptional activation, subunit 7	8-75423551-75477259(-)	Fragment	protein binding///defense response///transcription
Crsp9	NM_025426	66213	Crsp33///1110063B05Rik	cofactor required for Sp1 transcriptional activation, subunit 9	11-46280396-46285013(+)		receptor activity///transcription coactivator activity///transcription regulator activity///positive regulation of transcription///regulation of transcription from RNA polymerase II promoter///regulation of transcription, DNA-dependent///transcription///nucleus///transcription factor complex
Cryga	NM_007774	12964	DGcry-4///Cryg-4	crystallin, gamma A	1-65034666-65037639(-)	Gamma crystallin 4	structural constituent of eye lens///eye development///sensory organ development///cytoplasm
Cs	NM_026444	12974	Cis///2610511A05Rik///9030605P22Rik	citrate synthase	10-127740780-127765429(+)	Fragment	citrate (Si)-synthase activity///protein binding///transferase activity///transferase activity, transferring acyl groups, acyl groups converted into alkyl on transfer///main pathways of carbohydrate metabolism///tricarboxylic acid cycle///cytoplasm///mitochondrion	Citrate cycle (TCA cycle)///Glyoxylate and dicarboxylate metabolism
Csde1	NM_144901	229663	AA960392///MGC19174///mKIAA0885///unr///D3Jfr1///BC016898	cold shock domain containing E1, RNA binding	3-103149691-103187239(+)	Fragment	DNA binding///RNA binding///nucleic acid binding///peroxidase activity///regulation of transcription, DNA-dependent///mitochondrial inner membrane
Csmd1	NM_053171	94109	KIAA1890///B930082H09///mKIAA1890	CUB and Sushi multiple domains 1	8-15895479-17535258(-)	Fragment	molecular function unknown///biological process unknown///extracellular space///integral to membrane///membrane
Csna
Cst11	NM_030059	78240	CRES2///mCST E1///BB067629///9230101F08Rik	cystatin 11	2-148460058-148462938(-)	Cystatin 11	cysteine protease inhibitor activity///endopeptidase inhibitor activity///extracellular space
Cstf2t	NM_031249	83410	64kDa///tCstF-64///C77975	cleavage stimulation factor, 3' pre-RNA subunit 2, tau	19-31149000-31152587(+)	CF-1 64 kDa subunit, tau variant TauCstF-64	RNA binding///nucleic acid binding///nucleotide binding///protein binding///mRNA polyadenylylation///mRNA processing///cellular component unknown///nucleus
Cstf3	NM_001037326///NM_145529///NM_177253	228410	C79532///MGC6373///4732468G05Rik	cleavage stimulation factor, 3' pre-RNA, subunit 3	2-104391361-104466257(+)///2-104391378-104412245(+)///2-104391456-104410268(+)	Fragment///Cstf3 protein///CstF-77///CSTF 77 kDa subunit	binding///molecular function unknown///RNA processing///biological process unknown///mRNA processing///cellular component unknown///intracellular///nucleus
Ctnnd1	NM_007615	12388	AA409437///P120///Catns///Ctnnd///AU019353///mKIAA0384	catenin (cadherin associated protein), delta 1	2-84401621-84451512(-)	p120 catenin p120ctn///CAS p120cas///Catenin Cadherin associated protein, delta 1///Fragment	membrane fraction///nucleus///binding///protein binding///structural molecule activity///Wnt receptor signaling pathway///cell adhesion///regulation of transcription, DNA-dependent///transcription///cytoskeleton///lamellipodium	Leukocyte transendothelial migration///Adherens junction
Ctrb1	NM_025583	66473	Prt-2///AI504462///Ctrb///2200008D09Rik	chymotrypsinogen B1	8-114573193-114577683(-)	Chymotrypsinogen B1	chymotrypsin activity///hydrolase activity///peptidase activity///serine-type endopeptidase activity///trypsin activity///digestion///proteolysis///extracellular space
Ctrl	NM_023182	109660	Ctra1///AV005227///mFLJ00366///0910001G08Rik///Ctra-1///FLJ00366///1810004D15Rik	chymotrypsin-like	8-108821122-108822991(-)	MFLJ00366 protein Chymotrypsin-like	chymotrypsin activity///hydrolase activity///peptidase activity///serine-type endopeptidase activity///trypsin activity///digestion///proteolysis///extracellular space
Ctse	NM_007799	13034	CE///A430072O03Rik///C920004C08Rik///CatE	cathepsin E	1-133465859-133503046(+)		aspartic-type endopeptidase activity///cathepsin E activity///hydrolase activity///neutrophil collagenase activity///pepsin A activity///peptidase activity///protein homodimerization activity///structural molecule activity///antigen processing and presentation of exogenous peptide antigen via MHC class II///proteolysis///endosome///extracellular space///viral capsid///viral envelope
Cul1	NM_012042	26965		cullin 1	6-47383909-47455723(+)	CUL-1///Fragment	protein binding///ubiquitin-protein ligase activity///apoptosis///cell cycle///cell proliferation///organ morphogenesis///ubiquitin cycle///SCF ubiquitin ligase complex	Wnt signaling pathway///TGF-beta signaling pathway///Cell cycle
Cul4a	NM_146207	99375	2810470J21Rik///AW495282///MGC36573	cullin 4A	8-13105719-13147752(+)	CUL-4A///A///Fragment	protein binding///G1/S transition of mitotic cell cycle///cell cycle///cell cycle arrest///induction of apoptosis by intracellular signals///negative regulation of cell proliferation///ubiquitin cycle
Cutl1	NM_009986///NM_198602	13047	mKIAA4047///CDP///Cux///AA407197///Cux1///Phox2///MGC102214///Cux-1///KIAA4047	cut-like 1 (Drosophila)	5-136558873-136852058(-)///5-136532762-136852032(-)	Drosophila///A///cux///Homeobox protein Cux///CCAAT displacement protein CDP///Fragment	DNA binding///chromatin binding///sequence-specific DNA binding///transcription factor activity///transcriptional repressor activity///auditory receptor cell differentiation///development///lung development///negative regulation of transcription from RNA polymerase II promoter///regulation of transcription///regulation of transcription, DNA-dependent///transcription///transport///integral to memb…
Cwf19l2	NM_027545	244672	9030209E10///3230401L03Rik	CWF19-like 2, cell cycle control (S. pombe)	9-3404084-3479236(+)	Fragment///S. pombe	molecular function unknown///biological process unknown///cellular component unknown
Cxx1a	NM_024170	66158	Mar8.2A/B///1110012O05Rik///Mart8b	CAAX box 1 homolog A (human)	X-49837117-49838309(-)	CAAX box 1 homolog B///Human CAAX box 1 homolog A
Cycs	NM_007808	13063		cytochrome c, somatic	6-50492148-50496060(-)		electron carrier activity///heme binding///iron ion binding///metal ion binding///caspase activation via cytochrome c///electron transport///positive regulation of apoptosis///transport///cytosol///mitochondrial electron transport chain///mitochondrion///soluble fraction	Colorectal cancer///Apoptosis
Cyfip1	NM_011370	20430	mKIAA0068///Shyc///KIAA0068///Sra-1///E030028J09Rik///P140SRA-1	cytoplasmic FMR1 interacting protein 1	7-55710293-55798490(+)	Specifically Rac-associated protein///Fragment	profilin binding///lamellipodium biogenesis///lamellipodium	Regulation of actin cytoskeleton
Cyp2b10	NM_009998///NM_009999	13088	p16///Cyp2b20///Cyp2b	cytochrome P450, family 2, subfamily b, polypeptide 10	7-25606423-25635381(+)///7-25606435-25635319(+)	CYPIIB20 P24 Fragment///CYPIIB10///P450-16-alpha Clone PF3/46	heme binding///iron ion binding///metal ion binding///monooxygenase activity///oxidoreductase activity///oxidoreductase activity, acting on paired donors, with incorporation or reduction of molecular oxygen, reduced flavin or flavoprotein as one donor, and incorporation of one atom of oxygen///unspecific monooxygenase activity///electron transport///endoplasmic reticulum///membrane///microsome	Metabolism of xenobiotics by cytochrome P450///Arachidonic acid metabolism
Cyp2b19	NM_007814	13090		cytochrome P450, family 2, subfamily b, polypeptide 19	7-26465946-26481389(+)	CYPIIB19	heme binding///iron ion binding///metal ion binding///monooxygenase activity///oxidoreductase activity///oxidoreductase activity, acting on paired donors, with incorporation or reduction of molecular oxygen, reduced flavin or flavoprotein as one donor, and incorporation of one atom of oxygen///unspecific monooxygenase activity///electron transport///endoplasmic reticulum///extracellular space///m…	Metabolism of xenobiotics by cytochrome P450///Arachidonic acid metabolism
Cyp4a14	NM_007822	13119	AI314743///MGC107660	cytochrome P450, family 4, subfamily a, polypeptide 14	4-114984077-114994064(-)	CYPIVA14///P450-LA-omega 3	alkane 1-monooxygenase activity///heme binding///iron ion binding///metal ion binding///monooxygenase activity///oxidoreductase activity///electron transport///endoplasmic reticulum///membrane///microsome	Arachidonic acid metabolism///PPAR signaling pathway///Fatty acid metabolism
Cyr61	NM_010516	16007	CCN1///Igfbp10///AI325051	cysteine rich protein 61	3-145584362-145587367(-)	Cysteine-rich, angiogenic inducer, 61///Insulin-like growth factor-binding protein 10 3CH61	growth factor binding///heparin binding///insulin-like growth factor binding///protein binding///cell adhesion///chemotaxis///patterning of blood vessels///regulation of cell growth///extracellular region///extracellular space
D030041N04Rik	NM_173012	270035	6030453H13	RIKEN cDNA D030041N04 gene	8-27057204-27063041(-)	Fragment
D11Ertd730e	NM_148673///NM_198936	193116	AU018913///MGC31026///RP23-26M1.8///D3Bwg0878e	DNA segment, Chr 11, ERATO Doi 730, expressed	11-43277153-43291404(+)///11-43277153-43291404(+)	Fragment	nucleic acid binding///zinc ion binding
D14Ertd500e	NM_145462	219072	9430093H08Rik///AU016300	DNA segment, Chr 14, ERATO Doi 500, expressed	14-53495990-53508541(-)
D330045A20Rik	NM_175326	102871	AI132325	RIKEN cDNA D330045A20 gene	X-134826806-134900944(+)		nucleic acid binding
D4Wsu114e	NM_001025365	28010	AA553001///AI853621	DNA segment, Chr 4, Wayne State University 114, expressed	4-146704591-146712347(-)
D4Wsu53e	NM_023665	27981	2700043I21Rik///D4Ucla2	DNA segment, Chr 4, Wayne State University 53, expressed	4-134195715-134199450(+)	Similar to DJ465N24.2.1 D4Wsu53e protein///D4Wsu53e protein Hypothetical protein homolog///Hypothetical protein, full insert sequence///NPD014///ISOFORM 1 Fragment
D5Ertd135e	NM_172490	211006	9130208G10///AA986712	DNA segment, Chr 5, ERATO Doi 135, expressed	5-52931654-52957949(-)		cytoplasm///nucleus///protein binding///tRNA binding///selenocysteine incorporation
D730048I06Rik	NM_026593	68171		RIKEN cDNA D730048I06 gene	9-35537720-35539783(-)	RIKEN cDNA D730048I06 gene	extracellular space
D830007B15Rik	NM_001033415	330096		RIKEN cDNA D830007B15 gene	5-67887017-67891407(+)	RIKEN cDNA D830007B15 gene///Fragment
Dach1	NM_007826///NM_001038610	13134	Dac///Dach///AI182278///E130112M23Rik	dachshund 1 (Drosophila)	14-96669980-97052677(-)///14-96669980-97052677(-)	Drosophila///Dach1///Fragment	DNA binding///protein binding///transcription factor activity///development///regulation of transcription///regulation of transcription, DNA-dependent///transcription///nucleus///transcription factor complex
Dag1	NM_010017	13138	DG///D9Wsu13e///Dp427///Dp71	dystroglycan 1	9-108064058-108121837(-)	Dystrophin-associated glycoprotein 1	calcium ion binding///protein binding///morphogenesis of an epithelial sheet///cytoskeleton///dystroglycan complex///insoluble fraction///integral to membrane///membrane///plasma membrane	ECM-receptor interaction
Dcamkl3	NM_172928	245038	BC056929///C730036H08	doublecortin and CaM kinase-like 3	9-111283928-111333927(+)	CLICK-I and II-related CLr	ATP binding///kinase activity///nucleotide binding///protein serine/threonine kinase activity///transferase activity///intracellular signaling cascade///protein amino acid phosphorylation
Dcps	NM_027030	69305	AA408441///1700001E16Rik	decapping enzyme, scavenger	9-34874084-34925658(-)	Histidine triad protein member 5///HINT-5///DCS-1	hydrolase activity///mRNA catabolism, nonsense-mediated decay///nucleus
Dcun1d5	NM_029775	76863	4833420K19Rik///3110001A18Rik	DCN1, defective in cullin neddylation 1, domain containing 5 (S. cerevisiae)	9-7184565-7207031(+)	DCUN1 domain-containing protein 5
Ddb1	NM_015735	13194	AA408517///127kDa///p127-Ddb1	damage specific DNA binding protein 1	19-10672669-10696861(+)	Damage specific DNA binding protein 1///Fragment	nucleic acid binding///nucleus
Ddef1	NM_010026	13196	s19///AV239055///mKIAA1249///Asap1///PAP	development and differentiation enhancing	15-63918213-64212592(-)	Development and differentiation-enhancing factor 1///Differentiation-enhancing factor 1 DEF-1///PIP2-dependent ARF1 GAP///Fragment	transcription factor activity///zinc ion binding///regulation of GTPase activity///regulation of transcription, DNA-dependent///membrane///nucleus///DNA binding///GTPase activator activity///metal ion binding///protein binding
Ddhd1	NM_001039106///NM_001042719///NM_176845	114874	9630061G18Rik///C85251///mKIAA1705///4921528E07Rik	DDHD domain containing 1	14-44515050-44580020(-)///14-44515050-44580020(-)///14-44515050-44580020(-)	Phosphatidic acid-preferring phospholipase A1 homolog PA-PLA1///DDHD domain protein 1///Fragment///PA-PLA1	hydrolase activity///metal ion binding///lipid catabolism	2,4-Dichlorobenzoate degradation///Butanoate metabolism///Alkaloid biosynthesis II
Ddit4l	NM_030143	73284	RTP801L///1700037B15Rik///REDD2///Smhs1///1700108M02Rik	DNA-damage-inducible transcript 4-like	3-137561122-137565719(+)	DNA-damage-inducible transcript 4-like///Fragment	molecular function unknown///biological process unknown///cellular component unknown
Ddx52	NM_030096	78394	2700029C06Rik///ROK1	DEAD (Asp-Glu-Ala-Asp) box polypeptide 52	11-83758372-83778385(+)	ATP-dependent RNA helicase ROK1-like///Fragment///Asp-Glu-Ala-Asp	ATP binding///ATP-dependent helicase activity///RNA binding///helicase activity///hydrolase activity///nucleic acid binding///nucleotide binding///nucleus	Folate biosynthesis///Starch and sucrose metabolism
Ddx58	NM_172689	230073	RIG-I///6430573D20Rik///C330021E21	DEAD (Asp-Glu-Ala-Asp) box polypeptide 58	4-40394460-40428372(-)	Asp-Glu-Ala-Asp///Retinoic acid-inducible gene 1 protein RIG-1 RIG-I///Fragment	ATP binding///ATP-dependent helicase activity///RNA binding///helicase activity///hydrolase activity///nucleic acid binding///nucleotide binding///protein binding///immune response///innate immune response///regulation of apoptosis///response to virus///intracellular
Ddx59	NM_026500///NM_178052	67997	4833411G06Rik///1210002B07Rik	DEAD (Asp-Glu-Ala-Asp) box polypeptide 59	1-138231681-138256562(+)///1-138231727-138234203(+)	Fragment///DEAD Asp-Glu-Ala-Asp	ATP binding///ATP-dependent helicase activity///helicase activity///hydrolase activity///nucleic acid binding
Deb1	NM_026794	26901	AI463209///1110020I04Rik	differentially expressed in B16F10 1	9-121559086-121561619(+)	Fragment
Depdc1a		76131		DEP domain containing 1a			intracellular signaling cascade///intracellular
Dgat2	NM_026384	67800	0610010B06Rik///DGAT-2	diacylglycerol O-acyltransferase 2	7-99028859-99057905(-)		2-acylglycerol O-acyltransferase activity///acyltransferase activity///diacylglycerol O-acyltransferase activity///transferase activity///glycerol metabolism///lipid biosynthesis///lipid metabolism///triacylglycerol biosynthesis///endoplasmic reticulum///integral to membrane///membrane///membrane fraction
Dhrs9	NM_175512	241452	C730025I08Rik///Rdh15	dehydrogenase/reductase (SDR family) member 9	2-69181300-69203925(+)	3alpha-HSD///SDR family	oxidoreductase activity///metabolism///extracellular space///membrane
Diap2	NM_017398	54004	DIA3///E430022I22Rik	diaphanous homolog 2 (Drosophila)	X-125096142-125675204(+)	Drosophila///mDia3///Fragment///Diaphanous-related formin-2 DRF2	Rho GTPase binding///actin binding///kinase activity///transferase activity///actin cytoskeleton organization and biogenesis///actin filament polymerization///cell differentiation///cell organization and biogenesis///development///oogenesis	Regulation of actin cytoskeleton
Diap3	NM_019670	56419	p134MDia2///4930417P13Rik///mKIAA4117///Dia2///mDia2///KIAA4117	diaphanous homolog 3 (Drosophila)	14-85488071-85972861(-)	Fragment///A///Drosophila///Diaphanous-related formin-3 DRF3///mDIA2 p134mDIA2	Rho GTPase binding///actin binding///nucleic acid binding///pancreatic ribonuclease activity///actin cytoskeleton organization and biogenesis///cell organization and biogenesis	Regulation of actin cytoskeleton
Dicer1	NM_148948	192119	1110006F08Rik///D12Ertd7e///mKIAA0928	Dicer1, Dcr-1 homolog (Drosophila)	12-105092488-105153002(-)	Drosophila///Fragment	ATP binding///ATP-dependent helicase activity///RNA binding///double-stranded RNA binding///endonuclease activity///helicase activity///hydrolase activity///nuclease activity///nucleic acid binding///nucleotide binding///ribonuclease III activity///RNA interference, production of siRNA///RNA interference, targeting of mRNA for destruction///RNA processing///branching morphogenesis of a tube///emb…
Dlat	NM_145614	235339	DLTA///6332404G05Rik///PDC-E2	dihydrolipoamide S-acetyltransferase (E2 component of pyruvate dehydrogenase complex)	9-50386864-50412010(-)	Fragment	acyltransferase activity///dihydrolipoyllysine-residue acetyltransferase activity///lipoic acid binding///protein binding///transferase activity///acetyl-CoA biosynthesis from pyruvate///glycolysis///metabolism///mitochondrion///pyruvate dehydrogenase complex///pyruvate dehydrogenase complex (sensu Eukaryota)	Glycolysis / Gluconeogenesis///Pyruvate metabolism///Alanine and aspartate metabolism
Dlg7	NM_144553	218977	mKIAA0008///Hurp///C86398///C77459	discs, large homolog 7 (Drosophila)	14-46309656-46340284(-)	Drosophila///Hepatoma up-regulated protein homolog HURP	phosphoprotein phosphatase activity///protein binding///M phase of mitotic cell cycle///cell cycle///cell proliferation///cell-cell signaling///mitotic chromosome movement towards spindle pole///positive regulation of mitotic metaphase/anaphase transition///nucleus///spindle pole centrosome
Dlgap1	NM_027712///NM_177639	224997	BB075781///mKIAA4162///9630002F18///Sapap1///AI845682///GKPA/SAPAP///D17Bwg0511e///Gkap///KIAA4162///4933422O14Rik///AI848168	discs, large (Drosophila) homolog-associated protein 1	17-70329695-70724642(+)///17-70420923-70723090(+)	DAP-1///SAP90/PSD-95-associated protein 1 SAPAP1///hGKAP SAP90/PSD-95-associated protein 1///Guanylate kinase-associated protein hGKAP///Fragment///SAPAP1 PSD- 95/SAP90 binding protein 1	kinase activity///cell-cell signaling///synaptic transmission///membrane///synapse
Dmbt1	NM_007769	12945	gp300///CRP-[a]///CRP-[b]///CRP///DBMT1///MUCLIN///hensin///ebnerin///Crpd	deleted in malignant brain tumors 1	7-130823223-130912774(+)	Vomeroglandin///CRP-ductin	scavenger receptor activity///blastocyst development///inner cell mass cell proliferation///positive regulation of epithelial cell differentiation///extracellular matrix (sensu Metazoa)///integral to membrane///intracellular///membrane
Dmgdh	NM_028772	74129	MGC107623///AI787269///1200014D15Rik	dimethylglycine dehydrogenase precursor	13-94775190-94853576(+)	ME2GLYDH	aminomethyltransferase activity///dimethylglycine dehydrogenase activity///oxidoreductase activity///electron transport///glycine catabolism///protein targeting///cytoplasm///mitochondrion	Glycine, serine and threonine metabolism
Dmrta1	NM_175647	242523	Dmrt4	doublesex and mab-3 related transcription factor like family A1	4-89180215-89186784(+)		DNA binding///metal ion binding///molecular function unknown///transcription factor activity///zinc ion binding///biological process unknown///cell differentiation///regulation of transcription, DNA-dependent///sex differentiation///transcription///cellular component unknown///nucleus
Dnajc18	NM_029669	76594	2700075B01Rik	DnaJ (Hsp40) homolog, subfamily C, member 18	18-35799800-35829095(-)		DNA binding///N-methyltransferase activity///heat shock protein binding///unfolded protein binding///DNA methylation///protein folding///integral to membrane///membrane
Dnm1	NM_010065	13429	Dnm///AI838169///KIAA4093///mKIAA4093	dynamin 1	2-32130481-32175313(-)	Fragment	GTP binding///GTPase activity///hydrolase activity///motor activity///nucleotide binding///protein binding///endocytosis///membrane coat///microtubule
Dnmbp	NM_028029	71972	2410003M15Rik///TUBA///2410003L07Rik	dynamin binding protein	19-43901277-43965703(-)	Scaffold protein Tuba///SH3	Rho guanyl-nucleotide exchange factor activity///guanyl-nucleotide exchange factor activity///protein binding///intracellular signaling cascade///regulation of Rho protein signal transduction///cytoplasm///cytoskeleton///intracellular
Dock8		76088		dedicator of cytokinesis 8		Fragment	GTP binding///GTPase binding///guanyl-nucleotide exchange factor activity
Dolpp1	NM_020329	57170	AB030189///LSFR2///0610011H20Rik	dolichyl pyrophosphate phosphatase 1	2-30214424-30222536(+)	Protein 2-23	dolichyldiphosphatase activity///hydrolase activity///protein amino acid N-linked glycosylation///endoplasmic reticulum///integral to endoplasmic reticulum membrane///integral to membrane///membrane	N-Glycan biosynthesis
Dppa4	NM_001018002///NM_028610	73693	C76608///2410091M23Rik	developmental pluripotency associated 4	16-48203356-48213914(+)///16-48203356-48213914(+)		nucleus
Dtna	NM_010087///NM_207650	13527	A0///Dtn///a-DB-1///2210407P21Rik///adbn	dystrobrevin alpha	18-23558424-23747240(+)///18-23558424-23802724(+)	Alpha-dystrobrevin	protein binding///zinc ion binding///dystrobrevin complex///microsome///sarcolemma///synapse///calcium ion binding///metal ion binding
Dtnb	NM_007886	13528	dtn-b	dystrobrevin, beta	12-3572522-3781505(+)	Fragment///Beta-dystrobrevin DTN-B MDTN-B	calcium ion binding///metal ion binding///protein binding///zinc ion binding///cytoplasm///synapse
Dusp16	NM_001048054///NM_130447	70686	D6Ertd213e///MKP7///3830417M17Rik///AW558566///Mkpm///MKP-7	dual specificity phosphatase 16	6-134681166-134758321(-)///6-134681166-134758321(-)	Fragment	phosphoric monoester hydrolase activity///protein binding///inactivation of MAPK activity///protein amino acid dephosphorylation///cytoplasm///nucleus///MAP kinase phosphatase activity///hydrolase activity///kinase activity	MAPK signaling pathway
Dusp6	NM_026268	67603	MKP-3///PYST1///1300019I03Rik///MKP3///MGC98540	dual specificity phosphatase 6	10-98692918-98697172(+)	EC 3.1.3.16///MKP-3///Mitogen-activated protein kinase phosphatase 3	MAP kinase phosphatase activity///hydrolase activity///phosphoprotein phosphatase activity///protein binding///protein tyrosine phosphatase activity///protein tyrosine/serine/threonine phosphatase activity///protein amino acid dephosphorylation	MAPK signaling pathway
E130309F12Rik	NM_178756	272031	PRG-3///KIAA4247///mKIAA4247	RIKEN cDNA E130309F12 gene	4-49080561-49361359(+)	Plasticity-related protein 3///Fragment	integral to membrane
Ebf2	NM_010095	13592	O/E-3///D14Ggc1e///Mmot1	early B-cell factor 2	14-66187401-66383877(+)	Early B-cell factor 2 EBF-2///OE-3 O/E-3///MET-mesencephalon-olfactory TF1	DNA binding///metal ion binding///protein binding///transcription regulator activity///zinc ion binding///development///positive regulation of transcription///regulation of transcription, DNA-dependent///transcription///nucleus
Ebp	NM_007898	13595	mSI///Td///Pabp///AI255399	phenylalkylamine Ca2+ antagonist (emopamil) binding protein	X-7342291-7350471(-)	8,Delta7-isomerase ///Cholestenol Delta-isomerase Delta8-Delta7 sterol isomerase///D8-D7 sterol isomerase Emopamil-binding protein	C-8 sterol isomerase activity///cholestenol delta-isomerase activity///isomerase activity///cholesterol biosynthesis///hemopoiesis///lipid biosynthesis///steroid biosynthesis///sterol biosynthesis///sterol metabolism///endoplasmic reticulum///endoplasmic reticulum membrane///integral to membrane///membrane	Biosynthesis of steroids
Echdc1	NM_025855	52665	1700028A24Rik///D10Ertd667e///AI930038///AI314462	enoyl Coenzyme A hydratase domain containing 1	10-29003021-29036077(+)	B///ISOFORM 1///Fragment	catalytic activity///metabolism
Eda2r	NM_175540	245527	TNFRSF27///MGC124099///9430060M22Rik///Xedar	ectodysplasin A2 isoform receptor	X-93538639-93579891(-)	human///EDA-A2 receptor	membrane///protein binding///receptor activity///tumor necrosis factor receptor activity///activation of NF-kappaB transcription factor///cell differentiation///development///embryonic development///epidermis development///positive regulation of JNK cascade///programmed cell death///integral to membrane	Cytokine-cytokine receptor interaction
Edil3	NM_001037987///NM_010103	13612	Del1	EGF-like repeats and discoidin I-like domains 3	13-89295716-89794753(+)///13-89295845-89797065(+)	Developmentally-regulated endothelial cell locus 1 protein///EGF-like repeats and discoidin I-like domains protein 3///Integrin-binding protein DEL1///Edil3 protein	calcium ion binding///protein binding///cell adhesion///development///extracellular space
Ednra	NM_010332	13617	ET-AR///ETa///Gpcr10	endothelin receptor type A	8-80559102-80620524(-)	Endothelin A receptor ET-A///ET-A	G-protein coupled receptor activity///endothelin receptor activity///endothelin-A receptor activity///phosphoinositide phospholipase C activity///protein binding///protein-tyrosine kinase activity///receptor activity///rhodopsin-like receptor activity///signal transducer activity///G-protein coupled receptor protein signaling pathway///adenylate cyclase activation///blood pressure regulation///ce…	Neuroactive ligand-receptor interaction///Calcium signaling pathway
Ednrb	NM_007904	13618	ETb///ET-B///s///ET>B<///Sox10m1///AU022549	endothelin receptor type B	14-102700304-102729375(-)	ET-B	G-protein coupled receptor activity///endothelin receptor activity///endothelin-B receptor activity///neuropeptide Y receptor activity///protein binding///receptor activity///rhodopsin-like receptor activity///signal transducer activity///G-protein coupled receptor protein signaling pathway///blood pressure regulation///melanocyte differentiation///neural crest cell migration///peripheral nervous…	Neuroactive ligand-receptor interaction///Calcium signaling pathway
Eef1b2	NM_018796	55949	Eef1b///2810017J07Rik	eukaryotic translation elongation factor 1 beta 2	1-63111406-63113928(+)	EF-1-beta	translation elongation factor activity///protein biosynthesis///translational elongation///eukaryotic translation elongation factor 1 complex
Eef2k	NM_007908	13631	eEF-2K///C86191	eukaryotic elongation factor-2 kinase	7-120634031-120695143(+)	eEF-2 kinase eEF-2K///Calcium/calmodulin-dependent eukaryotic elongation factor 2 kinase	ATP binding///binding///calcium ion binding///calmodulin binding///kinase activity///nucleotide binding///protein serine/threonine kinase activity///transferase activity///translation elongation factor activity///protein amino acid phosphorylation
Efnb2	NM_010111	13642	ELF-2///Eplg5///Htk-L///Lerk5///NLERK-1///Epl5///LERK-5	ephrin B2	8-8617405-8660734(-)	EPH-related receptor tyrosine kinase ligand 5///LERK-5 HTK ligand HTK-L ELF-2	protein binding///cell differentiation///development///lymph vessel development///nervous system development///organ morphogenesis///integral to membrane///membrane///plasma membrane	Axon guidance
Eif1a	NM_010120	13664	C76390///Eif4c///eIF-1A///Ef1a///Eftu	eukaryotic translation initiation factor 1A	18-46723034-46735539(+)	eIF-1A eIF-4C///B	RNA binding///nucleic acid binding///translation initiation factor activity///transporter activity///protein biosynthesis///translational initiation///transport///membrane
Eif3s10	NM_010123	13669	A830012B05Rik///Csma///mKIAA0139///Eif3	eukaryotic translation initiation factor 3, subunit 10 (theta)	19-60815785-60845306(-)	Fragment///theta, full insert sequence. Fragment///Centrosomin///A///eIF-3 theta///eIF3 p167 eIF3 p180 eIF3 p185 eIF3a p162 protein	translation initiation factor activity///protein biosynthesis///nucleus
Elac1	NM_053255	114615	8430417G19Rik	elaC homolog 1 (E. coli)	18-73860407-73879848(-)	RNase Z 1 tRNase Z 1 tRNA 3 endonuclease 1	endonuclease activity///hydrolase activity///metal ion binding///nuclease activity///zinc ion binding///tRNA processing///nucleus
Elavl4	NM_010488	15572	Hud///PNEM	ELAV (embryonic lethal, abnormal vision, Drosophila)-like 4 (Hu antigen D)	4-109701669-109784766(-)	Embryonic lethal, abnormal vision, Drosophila-like 4///Paraneoplastic encephalomyelitis antigen HuD///Hu antigen D///Hu-antigen D	RNA binding///nucleic acid binding///nucleotide binding
Elk3	NM_013508///NM_205536	13713	Erp///Net///Etrp///Sap-2///D430049E23Rik	ELK3, member of ETS oncogene family	10-92678683-92740836(-)///10-92679125-92740697(-)	ETS-RELATED PROTEIN ERP///ETS-related protein NET	DNA binding///sequence-specific DNA binding///transcription factor activity///angiogenesis///cellular physiological process///regulation of progression through cell cycle///regulation of transcription, DNA-dependent///transcription///wound healing///nucleus
Elmod1	NM_177769	270162	4831417L10	ELMO domain containing 1	9-53709596-53773438(-)	Fragment	molecular function unknown///biological process unknown///phagocytosis///cellular component unknown///cytoskeleton
Elovl6	NM_130450	170439	C77826///FAE///LCE///MGC107467	ELOVL family member 6, elongation of long chain fatty acids (yeast)	3-129524407-129630513(+)	yeast///Yeast Elovl6 protein Long-chain fatty-acyl elongase///Myelination associated SUR4-like protein	transferase activity, transferring groups other than amino-acyl groups///fatty acid elongation///integral to endoplasmic reticulum membrane///integral to membrane
Enpp2	NM_015744	18606	Npps2///Pdnp2///PD-Ialpha///Autotaxin///ATX	ectonucleotide pyrophosphatase/phosphodiesterase 2	15-54668983-54750085(-)	EC 3.6.1.9 NPPase///E-NPP 2///Phosphodiesterase I/nucleotide pyrophosphatase 2///NPPase	catalytic activity///endonuclease activity///hydrolase activity///nucleic acid binding///nucleotide diphosphatase activity///phosphodiesterase I activity///nucleotide metabolism///extracellular space///integral to membrane///integral to plasma membrane///membrane	Starch and sucrose metabolism///Pantothenate and CoA biosynthesis///Nicotinate and nicotinamide metabolism///Riboflavin metabolism///Purine metabolism
Entpd7	NM_053103	93685	Lysal2///1810020C02Rik///2810003F23Rik///LALP1///1810012B13Rik	ectonucleoside triphosphate diphosphohydrolase 7	19-43743135-43787008(+)	Fragment///A	hydrolase activity///nucleoside-diphosphatase activity///nucleoside-triphosphatase activity///ribonucleoside diphosphate catabolism///ribonucleoside triphosphate catabolism///nucleus
Epha6	NM_007938	13840	m-ehk2///Ehk2///Hek12	Eph receptor A6	16-59595744-60547503(-)	Fragment///EPH homology kinase 2	ATP binding///ephrin receptor activity///kinase activity///nucleotide binding///protein kinase activity///protein serine/threonine kinase activity///protein-tyrosine kinase activity///receptor activity///transferase activity///protein amino acid phosphorylation///transmembrane receptor protein tyrosine kinase signaling pathway///extracellular space///integral to membrane///membrane	Axon guidance
Epsti1	NM_029495///NM_178825	108670	2310046K10Rik///5033415K03Rik///BRESI1	epithelial stromal interaction 1 (breast)	14-76638545-76736805(+)///14-76638561-76698331(+)	Breast///Epithelial stromal interaction 1 isoform a	molecular function unknown///biological process unknown///cellular component unknown
Esr1	NM_007956	13982	ESR///Nr3a1///ERa///AA420328///ERalpha///Estr///ER[a]///AU041214///ER-alpha///Estra	estrogen receptor 1 (alpha)	10-5342779-5734495(-)	alpha///ER Estradiol receptor ER-alpha	DNA binding///estrogen receptor activity///ligand-dependent nuclear receptor activity///lipid binding///metal ion binding///nitric-oxide synthase regulator activity///protein binding///receptor activity///sequence-specific DNA binding///steroid binding///steroid hormone receptor activity///transcription factor activity///transcription regulator activity///zinc ion binding///cell growth///estrogen…
Etv1	NM_007960	14009	Etsrp81///ER81	ets variant gene 1	12-39290732-39378626(+)	ER81 protein	DNA binding///sequence-specific DNA binding///transcription factor activity///transcriptional activator activity///axon guidance///mechanosensory behavior///muscle development///positive regulation of transcription///regulation of transcription, DNA-dependent///transcription///nucleus
Etv2	NM_007959	14008	Etsrp71	ets variant gene 2	7-30342377-30344612(-)	Ets-related protein 71	DNA binding///sequence-specific DNA binding///transcription factor activity///regulation of transcription, DNA-dependent///nucleus
Etv5	NM_023794	104156	1110005E01Rik///ERM///8430401F14Rik	ets variant gene 5	16-22296569-22354826(-)		DNA binding///sequence-specific DNA binding///transcription factor activity///transcriptional activator activity///organ morphogenesis///positive regulation of transcription///regulation of transcription, DNA-dependent///nucleus
Eva1	NM_007962	14012	Mpzl2///Eva	epithelial V-like antigen 1	9-44793551-44805004(+)	A	protein binding///cell adhesion///extracellular space///integral to membrane///membrane
Exosc9	NM_019393	50911	Pmscl1///p6///RRP45///p5///PM/Scl-75	exosome component 9	3-36744191-36757274(+)	Polymyositis/scleroderma autoantigen 1 Autoantigen PM/Scl 1///Polymyositis/scleroderma autoantigen 75 kDa PM/Scl-75///Exosome component 9	3'-5'-exoribonuclease activity///RNA binding///exonuclease activity///hydrolase activity///molecular function unknown///nuclease activity///RNA processing///biological process unknown///rRNA processing///exosome (RNase complex)///nucleolus///nucleus
Eya1	NM_010164	14048	bor	eyes absent 1 homolog (Drosophila)	1-14154172-14295413(-)	Drosophila///Fragment	catalytic activity///hydrolase activity///magnesium ion binding///phosphoprotein phosphatase activity///protein tyrosine phosphatase activity///cell fate commitment///development///inner ear morphogenesis///metabolism///metanephros development///negative regulation of apoptosis///organ morphogenesis///protein amino acid dephosphorylation///regulation of neuron differentiation///regulation of tran…
Ezh2	NM_007971	14056	Enx-1///KIAA4065///Enx1h///MGC90723///mKIAA4065	enhancer of zeste homolog 2 (Drosophila)	6-47459866-47524606(-)	ENX-1///Drosophila, full insert sequence. Fragment///Drosophila///Fragment	DNA binding///chromatin binding///histone methyltransferase activity///protein binding///histone methylation///negative regulation of striated muscle cell differentiation///regulation of transcription, DNA-dependent///transcription///ESC/E(Z) complex///nucleus///pronucleus
F930015N05Rik		654805		RIKEN cDNA F930015N05 gene		glucosamine	transferase activity
Fahd1	NM_023480	68636	1110025H10Rik///AV002085	fumarylacetoacetate hydrolase domain containing 1	17-24576495-24577902(-)		calcium ion binding///catalytic activity///hydrolase activity///isomerase activity///magnesium ion binding///metal ion binding///metabolism///mitochondrial inner membrane///mitochondrion
Fbxl12	NM_001002846///NM_013911	30843	Fbl12///3110048D16Rik	F-box and leucine-rich repeat protein 12	9-20388190-20393208(-)///9-20388190-20395169(-)	F-box and leucine-rich repeat protein 12///F-box protein FBL12	molecular function unknown///ubiquitin cycle///ubiquitin-dependent protein catabolism///cytoplasm///ubiquitin ligase complex
Fbxl13	NM_177076	320118	4921539K22Rik	F-box and leucine-rich repeat protein 13	5-20995671-21157429(-)		transferase activity///ubiquitin cycle
Fbxl4	NM_172988	269514	4732456I21///AI836810///FBL4///FBL5	F-box and leucine-rich repeat protein 4	4-22448399-22524874(+)		transferase activity
Fbxo39	NM_001037713	327959	RP24-450M24.4	F-box protein 39	11-72117859-72124963(+)	ZAP-1	molecular function unknown///biological process unknown///cellular component unknown
Fchsd2	NM_199012	207278	Sh3md3///R74866///BC034086///mKIAA0769	FCH and double SH3 domains 2	7-100982899-101158492(+)	Fragment	endocytosis
Fech	NM_007998	14151	Fcl///fch///AI894116	ferrochelatase	18-64581918-64614435(-)	Heme synthetase///Fragment	2 iron, 2 sulfur cluster binding///ferrochelatase activity///iron ion binding///iron-sulfur cluster binding///lyase activity///metal ion binding///detection of UV///heme biosynthesis///porphyrin biosynthesis///mitochondrial inner membrane///mitochondrion	Porphyrin and chlorophyll metabolism
Ffar1	NM_194057	233081	Gpr40	free fatty acid receptor 1	7-30569327-30570230(-)	G-protein coupled receptor 40	G-protein coupled receptor activity///lipid binding///receptor activity///rhodopsin-like receptor activity///signal transducer activity///G-protein coupled receptor protein signaling pathway///signal transduction///integral to membrane///membrane
Fgf1	NM_010197	14164	Fam///Dffrx///Fgf-1///Fgfa	fibroblast growth factor 1	18-38965153-39044673(-)	HBGF-1///Fragment///aFGF	fibroblast growth factor receptor binding///growth factor activity///heparin binding///angiogenesis///cell differentiation///cell proliferation///development///induction of an organ///lung development///regulation of progression through cell cycle///signal transduction///extracellular matrix (sensu Metazoa)///extracellular space	Regulation of actin cytoskeleton///MAPK signaling pathway
Flt1	NM_010228	14254	VEGFR1///VEGFR-1///sFlt1///Flt-1///AI323757	FMS-like tyrosine kinase 1	5-147872544-148036337(-)	VEGFR-1 Tyrosine-protein kinase receptor FLT FLT-1///Fragment	ATP binding///identical protein binding///kinase activity///nucleotide binding///protein binding///protein kinase activity///protein serine/threonine kinase activity///protein-tyrosine kinase activity///receptor activity///transferase activity///transmembrane receptor protein tyrosine kinase activity///vascular endothelial growth factor receptor activity///angiogenesis///cell adhesion///cell diff…	Cytokine-cytokine receptor interaction///Focal adhesion
Fmo2	NM_018881	55990	2310008D08Rik///AW107733///MGC28212///2310042I22Rik	flavin containing monooxygenase 2	1-164711723-164735387(-)	Pulmonary flavin-containing monooxygenase 2 FMO 2	electron transport///oxygen and reactive oxygen species metabolism///endoplasmic reticulum///extracellular space///integral to membrane///membrane///microsome///dimethylaniline monooxygenase (N-oxide-forming) activity///magnesium ion binding///monooxygenase activity///oxidoreductase activity
Fnbp1l	NM_153118	214459	AW548221///MGC30506///TOCA1///2610318I01Rik	formin binding protein 1-like	3-122530746-122560788(-)	Toca-1
Foxc1	NM_008592	17300	Fkh1///Mf4///Mf1///fkh-1///FREAC3///frkhda///ch	forkhead box C1	13-31814110-31818099(+)	Mesoderm/mesenchyme forkhead 1 MF-1///Forkhead-related protein FKHL7///OTTMUSP00000000642 Forkhead box C1///FREAC-3 Transcription factor FKH-1	DNA binding///sequence-specific DNA binding///transcription factor activity///ossification///regulation of transcription, DNA-dependent///transcription///nucleus///transcription factor complex
Foxn2	NM_180974	14236	3230402J05Rik///HTLF///Fkh19///Foxn1///6030465J18Rik	forkhead box N2	17-88349083-88386395(+)		DNA binding///sequence-specific DNA binding///transcription factor activity///regulation of transcription, DNA-dependent///transcription///nucleus///transcription factor complex
Fusip1	NM_010178	14105	TASR2///NSSR1///TASR///NSSR2///FUSIP2///SRrp40///Nssr///TASR1	FUS interacting protein (serine-arginine rich) 1	4-135128234-135141973(+)	serine-arginine rich 1, full insert sequence///TLS-associated serine-arginine protein TLS-associated SR protein///Neural-specific SR protein///serine-arginine rich///TLS-associated protein with SR repeats TASR	RNA binding///RNA splicing factor activity, transesterification mechanism///RS domain binding///nucleic acid binding///nucleotide binding///protein binding///unfolded protein binding///assembly of spliceosomal tri-snRNP///cytoplasmic transport///mRNA export from nucleus///mRNA processing///mRNA splice site selection///negative regulation of nuclear mRNA splicing, via spliceosome///nuclear mRNA 5'…
Fut8	NM_016893	53618		fucosyltransferase 8	12-78157860-78394827(+)	GDP-L-Fuc:N-acetyl-beta-D-glucosaminide alpha1,6-fucosyltransferase///alpha1-6FucT Fucosyltransferase 8///GDP-fucose--glycoprotein fucosyltransferase///1,6-fucosyltransferase	respiratory gaseous exchange///transforming growth factor beta receptor signaling pathway///extracellular space///integral to membrane///membrane///alpha(1,6)-fucosyltransferase activity///glycoprotein 6-alpha-L-fucosyltransferase activity///transferase activity///transferase activity, transferring glycosyl groups///receptor metabolism	N-Glycan biosynthesis///Keratan sulfate biosynthesis///Glycan structures - biosynthesis 1
Fxyd2	NM_007503///NM_052823///NM_052824	11936	Atp1g1	FXYD domain-containing ion transport regulator 2	9-45150212-45161272(+)///9-45154168-45161272(+)///9-45157091-45161272(+)	Na+/K+ ATPase subunit gamma	ion channel activity///potassium ion binding///sodium ion binding///ion transport///potassium ion transport///sodium ion transport///transport///integral to membrane///membrane
Fxyd7	NM_022007	57780	1110035I01Rik	FXYD domain-containing ion transport regulator 7	7-30751274-30760214(-)		ion channel activity///ion transport///transport///integral to membrane///membrane
Gabra4	NM_010251	14397	Gabra-4	gamma-aminobutyric acid (GABA-A) receptor, subunit alpha 4	5-71848870-71937443(-)	Fragment///GABAA///GABA-A	GABA-A receptor activity///chloride channel activity///chloride ion binding///extracellular ligand-gated ion channel activity///ion channel activity///neurotransmitter receptor activity///receptor activity///chloride transport///gamma-aminobutyric acid signaling pathway///ion transport///transport///integral to membrane///integral to plasma membrane///membrane///postsynaptic membrane	Neuroactive ligand-receptor interaction
Gabrg1	NM_010252	14405	GabaA///MGC107399///GabaA/BZ	gamma-aminobutyric acid (GABA-A) receptor, subunit gamma 1	5-71030181-71121752(-)	Gamma-aminobutyric acid GABA-A receptor, subunit gamma 1///Fragment///GABA-A///GABAA	GABA-A receptor activity///chloride channel activity///chloride ion binding///extracellular ligand-gated ion channel activity///ion channel activity///neurotransmitter receptor activity///receptor activity///chloride transport///gamma-aminobutyric acid signaling pathway///ion transport///protein folding///synaptic transmission///transport///integral to membrane///integral to plasma membrane///mem…	Neuroactive ligand-receptor interaction
Gabrq	NM_020488	57249		gamma-aminobutyric acid (GABA-A) receptor, subunit theta	X-69078155-69091264(+)	GABAA///Fragment///GABA-A	GABA-A receptor activity///chloride channel activity///chloride ion binding///extracellular ligand-gated ion channel activity///ion channel activity///neurotransmitter receptor activity///receptor activity///chloride transport///gamma-aminobutyric acid signaling pathway///ion transport///transport///extracellular space///integral to membrane///integral to plasma membrane///membrane///postsynaptic…	Neuroactive ligand-receptor interaction
Gad1	NM_008077	14415	EP10///Gad-1///GAD67	glutamic acid decarboxylase 1	2-70363004-70402851(+)	GAD-67 67 kDa glutamic acid decarboxylase///Fragment	carboxy-lyase activity///glutamate decarboxylase activity///lyase activity///carboxylic acid metabolism///neurotransmitter biosynthesis///synaptic transmission///axon///cytoplasm///mitochondrion///synapse	Taurine and hypotaurine metabolism///Type I diabetes mellitus///Butanoate metabolism///Alanine and aspartate metabolism///Glutamate metabolism///beta-Alanine metabolism
Galc	NM_008079	14420	Gacy///2310068B06Rik///twi///A930008M05Rik///AW212969///twitcher///AW413532	galactosylceramidase	12-98603350-98660387(-)	Galactosylceramidase Galactosylceramide beta-galactosidase///GALCERase///Galactocerebroside beta-galactosidase///Fragment	galactosylceramidase activity///hydrolase activity///hydrolase activity, acting on glycosyl bonds///galactosylceramide catabolism///metabolism///lysosome	Sphingolipid metabolism
Galnact2
Garnl3	NM_178888	99326	AW120551	GTPase activating RANGAP domain-like 3	2-32808374-32909213(-)		small GTPase regulator activity
Gata3	NM_008091	14462	Gata-3	GATA binding protein 3	2-9774937-9795629(-)	GATA binding protein 3	DNA binding///metal ion binding///protein binding///sequence-specific DNA binding///transcription factor activity///transcriptional activator activity///zinc ion binding///cell fate determination///norepinephrine biosynthesis///positive regulation of transcription, DNA-dependent///regulation of cytokine biosynthesis///regulation of transcription, DNA-dependent///sympathetic nervous system develop…
Gcc2	NM_027375	70297	0610043A03Rik///2210420P05Rik///AW112121///2600014C01Rik///mKIAA0336	GRIP and coiled-coil domain containing 2	10-57650882-57700948(+)	Fragment	protein binding
Gcsh	NM_026572	68133	5730591C18Rik///1100001L02Rik	glycine cleavage system protein H (aminomethyl carrier)	8-119867806-119879426(-)	Fragment	lipoic acid binding///glycine catabolism///glycine cleavage complex///mitochondrion
Gdap1l1	NM_144891	228858	MGC28116///Gdap1l	ganglioside-induced differentiation-associated protein 1-like 1	2-163129918-163145392(+)	GDAP1-L1
Gdpd1	NM_025638	66569	2610020H15Rik///RP23-352L3.1	glycerophosphodiester phosphodiesterase domain containing 1	11-86850089-86890243(-)	Glycerophosphodiester phosphodiesterase 4	glycerophosphodiester phosphodiesterase activity///glycerol metabolism
Gdpd3	NM_024228	68616	1110015E22Rik	glycerophosphodiester phosphodiesterase domain containing 3	7-126557561-126566791(+)		glycerophosphodiester phosphodiesterase activity///glycerol metabolism///integral to membrane
Gem	NM_010276	14579	AV020497	GTP binding protein (gene overexpressed in skeletal muscle)	4-11631603-11641896(+)	gene overexpressed in skeletal muscle///RAS-like protein KIR///GTP-binding mitogen-induced T-cell protein	GTP binding///nucleotide binding///small GTPase mediated signal transduction///membrane
Gga1	NM_145929	106039	AW209092///4930406E12Rik///AU016030	golgi associated, gamma adaptin ear containing, ARF binding protein 1	15-78704444-78721839(+)	Fragment	protein transport///transport///Golgi stack///clathrin coat of trans-Golgi network vesicle///intracellular///membrane///protein transporter activity///intra-Golgi vesicle-mediated transport///intracellular protein transport///protein complex assembly
Ggn	NM_182694///NM_182696	243897	MGC102222///AI593290	gametogenetin	7-28879149-28882672(+)///7-28879166-28882705(+)		protein binding///protein dimerization activity///cell differentiation///development///gametogenesis///protein complex assembly///protein localization///spermatogenesis///cytoplasm///integral to membrane///nuclear envelope///nucleolus///nucleus///perinuclear region
Gjb6	NM_001010937///NM_008128	14623	AA958971///D14Bwg0506e///Cx30	gap junction membrane channel protein beta 6	14-56077413-56079331(-)///14-56077413-56087687(-)	Connexin-30 Cx30	connexon channel activity///gap-junction forming channel activity///protein binding///cell communication///cell-cell signaling///ear morphogenesis///sensory perception of sound///connexon complex///gap junction///integral to membrane///membrane	Cell Communication
Gkn1	NM_025466	66283	BRICD1///2200002K21Rik///Fov///AMP-18	gastrokine 1	6-87311286-87316549(-)	Gastrokine 1///18 kDa antrum mucosa protein AMP-18	growth factor activity///cell proliferation///positive regulation of cell proliferation///regulation of progression through cell cycle///extracellular space///secretory granule
Gla	NM_013463	11605	Ags	galactosidase, alpha	X-129934705-129947305(-)	A///Alpha-D-galactosidase A///B///Mammary gland RCB-0526 Jyg-MCA///Melibiase	alpha-galactosidase activity///hydrolase activity///hydrolase activity, acting on glycosyl bonds///hydrolase activity, hydrolyzing O-glycosyl compounds///carbohydrate metabolism///metabolism///extracellular space///lysosome	Glycosphingolipid biosynthesis - globoseries///Sphingolipid metabolism///Glycerolipid metabolism///Galactose metabolism
Glra2	NM_183427	237213		glycine receptor, alpha 2 subunit	X-160473123-160671498(-)		integral to membrane///membrane///GABA-A receptor activity///chloride channel activity///chloride ion binding///extracellular ligand-gated ion channel activity///glycine-gated chloride channel activity///ion channel activity///neurotransmitter receptor activity///receptor activity///chloride transport///ion transport///synaptic transmission///transport///membrane fraction///postsynaptic membrane	Neuroactive ligand-receptor interaction
Gm1553		432480	Lcrn	gene model 1553, (NCBI)
Gm1568	NM_001008423	380768	MGC91363	gene model 1568, (NCBI)	12-81674648-81679535(-)	NCBI
Gm172	NM_001033246	212392		gene model 172, (NCBI)	8-47433465-47442962(+)		nucleus
Gm323	NM_001013749	210573		gene model 323, (NCBI)	17-45005532-45013258(-)	NCBI///Fragment
Gm382	NM_001033241	211208		gene model 382, (NCBI)	X-122507566-122531581(+)		RNA binding///regulation of transcription, DNA-dependent///transcription
Gmip	NM_198101	78816	5031419I10Rik	Gem-interacting protein	8-72737675-72750858(+)	GMIP	GTPase activator activity///diacylglycerol binding///metal ion binding///oxidoreductase activity///zinc ion binding///intracellular signaling cascade///metabolism///signal transduction///intracellular
Gmps	NM_001033300	229363	AI047208///AA591640	guanine monphosphate synthetase	3-64064071-64107007(+)	Fragment	ATP binding///GMP synthase (glutamine-hydrolyzing) activity///GMP synthase activity///catalytic activity///molecular function unknown///GMP biosynthesis///biosynthesis///glutamine metabolism///purine nucleotide biosynthesis///cytosol	Purine metabolism///Glutamate metabolism
Gnai1	NM_010305	14677	AU046200///Gialpha1///Gnai-1	guanine nucleotide binding protein, alpha inhibiting 1	5-17776959-17872237(-)	Fragment	GTP binding///GTPase activity///signal transducer activity///G-protein coupled receptor protein signaling pathway	Axon guidance///Gap junction///Leukocyte transendothelial migration///Tight junction///Long-term depression
Gnal	NM_010307///NM_177137	14680	AI843190///2610011C15Rik///MGC90869///Golf///Gna10///9630020G10Rik	guanine nucleotide binding protein, alpha stimulating, olfactory type	18-67213704-67349621(+)///18-67259194-67348083(+)	olf///OLF///G-protein	GTP binding///GTPase activity///guanyl nucleotide binding///nucleotide binding///signal transducer activity///G-protein coupled receptor protein signaling pathway///G-protein signaling, adenylate cyclase activating pathway///adenylate cyclase activation///sensory perception of smell///signal transduction///heterotrimeric G-protein complex	Calcium signaling pathway///Olfactory transduction
Gne	NM_015828	50798	IBM2///Uae1///NM///DMRV///2310066H07Rik///GLCNE	glucosamine	4-44057926-44105266(-)	UDP-GlcNAc-2-epimerase///ManAc kinase	glycolysis///lipopolysaccharide biosynthesis///proteolysis///ATP binding///N-acylmannosamine kinase activity///UDP-N-acetylglucosamine 2-epimerase activity///catalytic activity///hexokinase activity///isomerase activity///kinase activity///metallopeptidase activity///nucleotide binding///transferase activity///zinc ion binding///N-acetylneuraminate metabolism///UDP-N-acetylglucosamine metabolism	Aminosugars metabolism
Gngt1	NM_010314	14699	Gng1///G(y)1	guanine nucleotide binding protein (G protein), gamma transducing activity polypeptide 1	6-3944011-3947436(+)	Transducin gamma chain///T	GTPase activity///signal transducer activity///small GTPase regulator activity///G-protein coupled receptor protein signaling pathway///signal transduction///heterotrimeric G-protein complex///membrane
Got1l1	NM_029674	76615	1700083M11Rik	glutamic-oxaloacetic transaminase 1-like 1	8-28663395-28668483(-)		transaminase activity///transferase activity///amino acid metabolism///biosynthesis
Gpatc2	NM_026367	67769	AI447508///5830436K05Rik///AI427714///AW107440///AW491060	G patch domain containing 2	1-188916326-189052215(+)	Fragment	nucleic acid binding///intracellular
Gpbp1	NM_028487	73274	AU019836///D230035M11Rik///1700034P14Rik///mGPBP///Gpbp	GC-rich promoter binding protein 1	13-112546559-112610717(-)	Fragment	DNA binding///protein binding///transcription factor activity///positive regulation of transcription, DNA-dependent///nucleus
Gpc6	NM_011821	23888	MGC32221///6720429C22Rik///AI480529	glypican 6	14-115808386-116859339(+)		GPI anchor binding///extracellular matrix (sensu Metazoa)///extracellular space///integral to plasma membrane///membrane
Gphn	NM_172952	268566	C230040D23///geph///AI662856///MGC38765///GPH///GPHRYN///BC027112///5730552E08Rik	gephyrin	12-79145573-79603578(+)	Fragment	catalytic activity///cytoskeletal protein binding///Mo-molybdopterin cofactor biosynthesis///establishment of synaptic specificity at neuromuscular junction///protein targeting///cytoskeleton///extrinsic to plasma membrane
Gpiap1	NM_016739	53872	AL022980///P137///MMGPIP137///Gpiap	GPI-anchored membrane protein 1	2-103565857-103598436(-)	Fragment///GPI-anchored protein p137 p137GPI	GPI anchor binding///membrane
Gpm6a	NM_153581	234267	M6A///Gpm6///MGC38999	glycoprotein m6a	8-56453540-56559567(+)	M6a	integral to membrane///membrane
Gpr1	NM_146250	241070	MGC41704	G protein-coupled receptor 1	1-63116966-63148485(-)		G-protein coupled receptor activity///G-protein coupled receptor activity, unknown ligand///molecular function unknown///receptor activity///rhodopsin-like receptor activity///signal transducer activity///G-protein coupled receptor protein signaling pathway///biological process unknown///signal transduction///cellular component unknown///integral to membrane///membrane
Gpr113	NM_001014394	381628	PGR23///Gm1041	G protein-coupled receptor 113	5-30524221-30536509(-)	Fragment	G-protein coupled receptor activity///receptor activity///neuropeptide signaling pathway///membrane
Gpr176	NM_201367	381413	MGC62396///Gm1012	G protein-coupled receptor 176	2-117968550-118064752(-)		G-protein coupled receptor activity///receptor activity///rhodopsin-like receptor activity///signal transducer activity///G-protein coupled receptor protein signaling pathway///signal transduction///integral to membrane///membrane
Gpr21	NM_177383	338346	MGC130598///C230004C13Rik	G protein-coupled receptor 21	2-37338634-37341290(+)	G protein-coupled receptor 21///Fragment	signal transducer activity///G-protein coupled receptor protein signaling pathway///signal transduction///integral to membrane///membrane///G-protein coupled receptor activity///receptor activity///rhodopsin-like receptor activity
Gpr22	NM_175191	73010	AW061316///2900068K05Rik///MGC107197	G protein-coupled receptor 22	12-32292113-32299126(-)	G protein-coupled receptor 22///Fragment	G-protein coupled receptor activity///receptor activity///rhodopsin-like receptor activity///signal transducer activity///G-protein coupled receptor protein signaling pathway///signal transduction///integral to membrane///membrane
Gpr41	NM_001033316	233080	Gm478	G protein-coupled receptor 41	7-30563089-30564938(-)	G-protein coupled receptor 41	G-protein coupled receptor activity///lipid binding///receptor activity///rhodopsin-like receptor activity///signal transducer activity///G-protein coupled receptor protein signaling pathway///signal transduction///integral to membrane///membrane
Gpr50	NM_010340	14765	H9	G-protein-coupled receptor 50	X-67924322-67928644(+)	G protein-coupled receptor 50 H9	G-protein coupled receptor protein signaling pathway///proteolysis///signal transduction///integral to membrane///integral to plasma membrane///membrane///G-protein coupled receptor activity///melatonin receptor activity///neuropeptide Y receptor activity///receptor activity///rhodopsin-like receptor activity///signal transducer activity///trypsin activity	Neuroactive ligand-receptor interaction
Gpr65	NM_008152	14744	Dig1///TDAG8///Gpcr25	G-protein coupled receptor 65	12-98669706-98677682(+)	Fragment///G-protein coupled receptor 65	G-protein coupled receptor activity///purinergic nucleotide receptor activity, G-protein coupled///receptor activity///rhodopsin-like receptor activity///signal transducer activity///G-protein coupled receptor protein signaling pathway///signal transduction///integral to membrane///integral to plasma membrane///membrane
Gpr85	NM_145066	64450	DKFZp761L08121///2900026B03Rik	G protein-coupled receptor 85	6-13785090-13789848(-)		G-protein coupled receptor activity///receptor activity///receptor signaling protein activity///rhodopsin-like receptor activity///signal transducer activity///G-protein coupled receptor protein signaling pathway///signal transduction///integral to membrane///integral to plasma membrane///membrane
Gramd1a	NM_027898	52857	D7Bwg0611e///AI415002///AW547240///1300003M23Rik	GRAM domain containing 1A	7-30838886-30852547(-)	Fragment
Grm3	NM_181850	108069	Gprc1c///0710001G23Rik///mGluR3	glutamate receptor, metabotropic 3	5-9491241-9731358(-)	Fragment	G-protein coupled receptor activity///calcium channel regulator activity///group II metabotropic glutamate receptor activity///metabotropic glutamate, GABA-B-like receptor activity///receptor activity///signal transducer activity///G-protein coupled receptor protein signaling pathway///regulation of sensory perception of pain///signal transduction///synaptic transmission, glutamatergic///axon///d…	Neuroactive ligand-receptor interaction
Gsk3b	NM_019827	56637	C86142///GSK3///7330414F15Rik///GSK-3beta///8430431H08Rik///GSK-3	glycogen synthase kinase 3 beta	16-38008239-38165318(+)	Fragment///GSK-3 beta	ATP binding///beta-catenin binding///glycogen synthase kinase 3 activity///kinase activity///nucleotide binding///protein binding///protein kinase activity///protein serine/threonine kinase activity///tau-protein kinase activity///transferase activity///Wnt receptor signaling pathway///anti-apoptosis///cell proliferation///fat cell differentiation///organ morphogenesis///protein amino acid phosph…	Wnt signaling pathway///Alzheimer's disease///Colorectal cancer///Axon guidance///Focal adhesion///Cell cycle///B cell receptor signaling pathway///Hedgehog signaling pathway///Insulin signaling pathway
Gstt3	NM_133994	103140	AI118089	glutathione S-transferase, theta 3	10-75217838-75225130(-)		glutathione transferase activity///transferase activity///glutathione metabolism///cellular component unknown
Gtf3c3	NM_001033194	98488	AL022818///TFIIIC102///TF3C-gamma	general transcription factor IIIC, polypeptide 3	1-54342125-54383516(-)		binding
Gtf3c4	NM_172977	269252	AI426938///5330400C03///AU017413///AU014771	general transcription factor IIIC, polypeptide 4	2-28647583-28662295(-)	Transcription factor IIIC subunit delta TF3C-delta///TFIIIC 90	DNA binding///acyltransferase activity///histone acetyltransferase activity///transferase activity///transcription///nucleus
Gucy1a3	NM_021896	60596	1200016O07Rik	guanylate cyclase 1, soluble, alpha 3	3-82178354-82231000(-)	Guanylate cyclase 1, soluble, alpha 3///Soluble guanylate cyclase large subunit GCS-alpha-1///GCS-alpha-3	guanylate cyclase activity///lyase activity///phosphorus-oxygen lyase activity///receptor activity///cGMP biosynthesis///cyclic nucleotide biosynthesis///intracellular signaling cascade	Purine metabolism///Gap junction///Long-term depression
Gucy2c	NM_145067	14917	MGC107510///Gcc///AI893437///GC-C	guanylate cyclase 2c	6-136661480-136745938(-)	Fragment	ATP binding///guanylate cyclase activity///lyase activity///protein kinase activity///cGMP biosynthesis///intracellular signaling cascade///protein amino acid phosphorylation///response to toxin
H2afy3	NM_026230	67552	4933432H23Rik	H2A histone family, member Y3	15-62047208-62049069(-)		DNA binding///chromosome organization and biogenesis (sensu Eukaryota)///nucleosome assembly///chromosome///nucleosome///nucleus
H2-Eb1	NM_010382	14969	Ia4///H-2E beta///E-beta-b///H2Eb///Ia-4///H-2Eb///H2-Eb	histocompatibility 2, class II antigen E beta	17-33913561-33924368(+)	Fragment///P haplotype///haplotype k, 3' mRNA. Fragment///haplotype u Fragment///B-beta protein precursor Fragment///haplotype H2b/K Fragment///R haplotype///H-2S chain Fragment	MHC class II receptor activity///antigen binding///protein binding///antigen processing and presentation of exogenous antigen///antigen processing and presentation of exogenous peptide antigen via MHC class II///immune response///integral to membrane///membrane	Cell adhesion molecules (CAMs)///Hematopoietic cell lineage///Antigen processing and presentation///Type I diabetes mellitus
H2-Ob	NM_010389	15002	H-2I///H-2Ab///H-2Ob///H2-Ab2///Ob///H2-Ab///H2-IAb2	histocompatibility 2, O region beta locus	17-33850626-33854099(+)	Fragment	MHC class II receptor activity///antigen binding///antigen processing and presentation of exogenous antigen///antigen processing and presentation of exogenous peptide antigen via MHC class II///immune response///integral to membrane///intracellular///lysosome///membrane	Type I diabetes mellitus///Cell adhesion molecules (CAMs)///Antigen processing and presentation
H2-Q2	NM_010392	15013	H-2Q2	histocompatibility 2, Q region locus 2	17-34950385-34953775(+)	Fragment	MHC class I receptor activity///antigen processing and presentation///defense response///MHC class I protein complex
Habp2	NM_146101	226243	PHBP///AI035669///MGC28705///HGFAL///HABP	hyaluronic acid binding protein 2	19-56341187-56373338(+)		serine-type endopeptidase activity///proteolysis///integral to membrane///membrane///hydrolase activity///peptidase activity
Has1	NM_008215	15116	HAS	hyaluronan synthase1	17-17547946-17559806(-)	Hyaluronic acid synthase 1 HA synthase 1///ABC subunit of A-band LPS efflux transporter///Fragment///Hyaluronate synthase 1	hyaluronan synthase activity///iron ion binding///oxidoreductase activity///rhodopsin-like receptor activity///transferase activity///transferase activity, transferring glycosyl groups///G-protein coupled receptor protein signaling pathway///biosynthesis///extracellular space///integral to membrane///membrane
Havcr2	NM_134250	171285	Timd3///Tim3///MGC124149///MGC124150	hepatitis A virus cellular receptor 2	11-46298357-46324675(+)	TIM-3///TIMD-3///HAVcr-2	membrane///ATP binding///protein kinase activity///receptor activity///protein amino acid phosphorylation///integral to membrane
Hdac3	NM_010411	15183	AW537363	histone deacetylase 3	18-38062945-38080962(-)	HD3///B	histone deacetylation///regulation of progression through mitotic cell cycle///regulation of transcription, DNA-dependent///transcription///cytoplasm///histone deacetylase complex///nucleus///DNA binding///histone deacetylase activity///hydrolase activity///protein binding///transcription factor binding///chromatin modification
Hdac8	NM_027382	70315	2610007D20Rik	histone deacetylase 8	X-98487358-98707867(-)	HD8	histone deacetylase activity///hydrolase activity///transcription factor binding///chromatin modification///histone deacetylation///regulation of transcription, DNA-dependent///transcription///cytoplasm///histone deacetylase complex///nucleus
Hectd2	NM_172637	226098	A630025O09Rik///AW212605///4921524L07	HECT domain containing 2	19-36619923-36686272(+)		ligase activity///molecular function unknown///ubiquitin-protein ligase activity///biological process unknown///protein modification///ubiquitin cycle///cellular component unknown///intracellular
Hesx1	NM_010420	15209	Rpx///HES-1	homeo box gene expressed in ES cells	14-25827245-25829207(+)	Homeobox protein ANF///Rathke pouch homeo box///Rpx	DNA binding///sequence-specific DNA binding///transcription factor activity///brain development///development///regulation of transcription///regulation of transcription, DNA-dependent///transcription///nucleus///transcription factor complex
Hfe2	NM_027126	69585	DL-M///AI789733///HJV///AI414844///5230400G09Rik///Rgmc///hemojuvelin///2310035L15Rik	hemochromatosis type 2 (juvenile) (human homolog)	3-96610589-96614615(+)	Hemochromatosis type 2 protein homolog	GPI anchor binding///molecular function unknown///biological process unknown///cell surface///extracellular space///membrane
Hif1an	NM_176958	319594	2310046M24Rik///FIH1///A830014H24Rik	hypoxia-inducible factor 1, alpha subunit inhibitor	19-44616164-44629584(+)		iron ion binding///metal ion binding///oxidoreductase activity///oxidoreductase activity, acting on single donors with incorporation of molecular oxygen, incorporation of two atoms of oxygen///peptide-aspartate beta-dioxygenase activity///regulation of transcription, DNA-dependent///transcription///nucleus
Hint1	NM_008248	15254	Ipk1///PKCI-1///PRKCNH1///Hint///AA673479	histidine triad nucleotide binding protein 1	11-54709860-54713919(+)	PKCI-1///Protein kinase C inhibitor 1	hydrolase activity///nucleus
Hist1h2ab	NM_175660	319172	H2A.1///H2a-53	histone cluster 1, H2ab	13-23758552-23759058(+)		DNA binding///chromosome organization and biogenesis (sensu Eukaryota)///nucleosome assembly///chromosome///nucleosome///nucleus
Hist1h3h	NM_178206	319152	H3-291	histone cluster 1, H3h	13-21725092-21725579(+)		DNA binding///chromosome organization and biogenesis (sensu Eukaryota)///nucleosome assembly///chromosome///nucleosome///nucleus
Hist1h4h	NM_153173	69386	MGC41466///1700024H08Rik	histone cluster 1, H4h	13-23538514-23538984(+)	OTTMUSP00000000530 OTTMUSP00000000482 OTTMUSP00000000547///Fragment///OTTMUSP00000000540 OTTMUSP00000000535 OTTMUSP00000000527///Hist2h4 protein///OTTMUSP00000000549 OTTMUSP00000000473 OTTMUSP00000000472///OTTMUSP00000000460///Histone 1, H4i Histone 1, H4h	chromosome organization and biogenesis (sensu Eukaryota)///nucleosome assembly///chromosome///nucleosome///nucleus///DNA binding
Hist2h2be	NM_178214	319190	AV127319///T25626///H2b-613	histone cluster 2, H2be	3-96306525-96309143(+)	H2b 613	DNA binding///chromosome organization and biogenesis (sensu Eukaryota)///nucleosome assembly///chromosome///nucleosome///nucleus
Hist2h3c1	NM_019469///NM_178216	15077	H3-615///BE691662///H3f2///Hist2h3ca1	histone cluster 2, H3c1	3-96323937-96324481(-)///3-96332155-96332699(+)///3-96354098-96354507(+)		DNA binding///chromosome organization and biogenesis (sensu Eukaryota)///nucleosome assembly///chromosome///nucleosome///nucleus
Hmgn3	NM_026122///NM_175074	94353	HMGN3b///TRIP7///6330514M13Rik///HMGN3a///1110002A15Rik///BB071015	high mobility group nucleosomal binding domain 3	9-82906665-82943243(-)///9-82906665-82943323(-)		DNA binding///chromatin binding///biological process unknown///chromatin///nucleus
Hnrpc	NM_016884	15381	Hnrnpc///hnRNPC1///hnrnp-C///AL022939///D14Wsu171e///Hnrpc1///Hnrpc2///hnRNPC2	heterogeneous nuclear ribonucleoprotein C	14-50996749-51025933(-)	hnRNP C1 / hnRNP C2	RNA binding///nucleic acid binding///nucleotide binding///RNA splicing///mRNA processing///nuclear mRNA splicing, via spliceosome///nucleus///pronucleus///ribonucleoprotein complex///spliceosome complex
Hoxa2	NM_010451	15399	HOX1.11///MGC151484///MGC151482///AI324701///Hox-1.11	homeo box A2	6-52092095-52094414(-)	Hox-1.11 Hox1.11///Fragment	DNA binding///sequence-specific DNA binding///transcription factor activity///cell fate determination///development///embryonic viscerocranium morphogenesis///middle ear morphogenesis///pattern specification///regulation of transcription///regulation of transcription, DNA-dependent///transcription///nucleus///transcription factor complex
Hoxd1	NM_010467	15429	Hox-4.9	homeo box D1	2-74563818-74565980(+)	Hox-4.9	DNA binding///sequence-specific DNA binding///transcription factor activity///development///organ morphogenesis///pattern specification///regulation of transcription///regulation of transcription, DNA-dependent///transcription///nucleus///transcription factor complex
Hoxd10	NM_013554	15430	Hox-4.5///Hox-5.3///AI385591///AI874987	homeo box D10	2-74492808-74495942(+)	Hox-4.5 Hox-5.3	DNA binding///protein binding///sequence-specific DNA binding///transcription factor activity///development///organ morphogenesis///pattern specification///regulation of transcription///regulation of transcription, DNA-dependent///skeletal development///transcription///nucleus///transcription factor complex
Hpcal1	NM_016677	53602	Vsnl3///VILIP3///Nvp3///NVP-3///Vnsl3	hippocalcin-like 1	12-17716305-17817406(+)	Visinin-like protein 3 VILIP-3///NVL-3 NVP-3	calcium ion binding
Hrg	NM_053176	94175	HRGP///D16JH2///HPRG///AW413091///D18020///AI265597	histidine-rich glycoprotein	16-22866447-22876979(+)		cysteine protease inhibitor activity///extracellular space
Hrsp12	NM_008287	15473	HRP12///HR12	heat-responsive protein 12	15-34428725-34439779(-)		endonuclease activity///hydrolase activity///nuclease activity
Hsd17b3	NM_008291	15487		hydroxysteroid (17-beta) dehydrogenase 3	13-64067495-64098408(-)	Testicular 17-beta-hydroxysteroid dehydrogenase///17-beta-HSD 3	estradiol 17-beta-dehydrogenase activity///oxidoreductase activity///lipid biosynthesis///metabolism///steroid biosynthesis///extracellular space	Androgen and estrogen metabolism
Hsd17b9	NM_013786	27400	17betaHSD9///Rdh8	hydroxysteroid (17-beta) dehydrogenase 9	10-127393886-127410457(-)	Hydroxysteroid 17-beta	oxidoreductase activity///metabolism
Hsfy2	NM_027661	71066	Hspy2l///4933413G11Rik	heat shock transcription factor, Y linked 2	1-56580597-56581996(-)		sequence-specific DNA binding///transcription factor activity///protein folding///regulation of transcription, DNA-dependent///response to unfolded protein///nucleus
Htr1a	NM_008308	15550	Gpcr18	5-hydroxytryptamine (serotonin) receptor 1A	13-106564147-106568501(+)	SEROTONIN RECEPTOR 5- HT1A, full insert sequence///serotonin///5-HT-1A Serotonin receptor 1A///SEROTONIN RECEPTOR 5- HT1A///5-HT-1A SEROTONIN RECEPTOR 5- HT1A///5-HT-1A	G-protein coupled receptor activity///adrenoceptor activity///neuropeptide Y receptor activity///receptor activity///rhodopsin-like receptor activity///serotonin receptor activity///signal transducer activity///G-protein coupled receptor protein signaling pathway///signal transduction///integral to membrane///integral to plasma membrane///membrane	Neuroactive ligand-receptor interaction
Htr1b	NM_010482	15551		5-hydroxytryptamine (serotonin) receptor 1B	9-81428110-81429270(-)	Serotonin	G-protein coupled receptor activity///adrenoceptor activity///neuropeptide Y receptor activity///receptor activity///rhodopsin-like receptor activity///serotonin receptor activity///signal transducer activity///G-protein coupled receptor protein signaling pathway///signal transduction///integral to membrane///membrane	Neuroactive ligand-receptor interaction
Hyi	NM_026601	68180	HT036///6430559E15Rik///2700033B16Rik	hydroxypyruvate isomerase homolog (E. coli)	4-117857942-117860676(+)	Fragment///E. coli	isomerase activity	Glyoxylate and dicarboxylate metabolism
Hyou1	NM_021395	12282	Orp150///Cab140///Grp170///CBP-140///AI415631	hypoxia up-regulated 1	9-44130579-44143363(+)	Fragment	ATP binding///nucleotide binding///protein folding///response to stress///response to unfolded protein///endoplasmic reticulum///extracellular space
Ibrdc2	NM_146042	218215	BC025007///MGC32473///E130105P19Rik	IBR domain containing 2	13-47133691-47257448(+)		ligase activity///metal ion binding///protein binding///zinc ion binding///ubiquitin cycle///integral to membrane///membrane	Tryptophan metabolism
Ifna14	NM_206975	404549	MGC155959	interferon, alpha 14	4-88042460-88043029(-)	Interferon, alpha 14	cytokine activity///hematopoietin/interferon-class (D200-domain) cytokine receptor binding///defense response///response to virus///extracellular region///extracellular space	Toll-like receptor signaling pathway///Cytokine-cytokine receptor interaction///Jak-STAT signaling pathway///Antigen processing and presentation///Regulation of autophagy///Natural killer cell mediated cytotoxicity
Igf2bp3	NM_023670	140488	2610101N11Rik///Koc13///IMP3///IMP-3///Neilsen///AA522010///mimp3///AU045931///AL022933	insulin-like growth factor 2 mRNA binding protein 3	6-49014806-49144299(-)		RNA binding///nucleotide binding///regulation of protein biosynthesis///regulation of transcription, DNA-dependent///regulation of translation///transcription
Igsf9	NM_033608	93842	NRT1///Dasm1///644ETD8///Kiaa1355-hp///Ncaml///mKIAA1355	immunoglobulin superfamily, member 9	1-174318991-174335553(+)	Fragment	dendrite development///dendrite///extracellular space///integral to membrane
Il12b	NM_008352	16160	Il-12b///p40///Il12p40///Il-12p40	interleukin 12b	11-44243485-44257433(+)	IL-12B IL-12 subunit p40///Cytotoxic lymphocyte maturation factor 40 kDa subunit CLMF p40	ATP binding///cytokine activity///hematopoietin/interferon-class (D200-domain) cytokine receptor activity///interleukin-12 alpha subunit binding///interleukin-12 receptor binding///protein homodimerization activity///protein kinase activity///protein serine/threonine kinase activity///T-helper cell differentiation///antimicrobial humoral response (sensu Vertebrata)///cell surface receptor linked …	Type I diabetes mellitus///Toll-like receptor signaling pathway///Cytokine-cytokine receptor interaction///Jak-STAT signaling pathway
Il22ra2	NM_178258	237310	CRF2X///Il-22bp///CRF2-10///CRF2-s1	interleukin 22 receptor, alpha 2	10-19311443-19324097(+)	IL-22R-alpha-2///Interleukin 22-binding protein IL22BP///CRF2-S1	protein binding///receptor activity///regulation of tyrosine phosphorylation of Stat3 protein///cytosol	Cytokine-cytokine receptor interaction///Jak-STAT signaling pathway
Il3	NM_010556	16187	Il-3///Csfmu///HCGF///MCGF///PSF///BPA	interleukin 3	11-54108507-54110702(-)	IL-3///Mast-cell growth factor MCGF///Hematopoietic growth factor P-cell-stimulating factor	cytokine activity///growth factor activity///interleukin-3 receptor binding///cytokine and chemokine mediated signaling pathway///immune response///positive regulation of cell proliferation///positive regulation of peptidyl-tyrosine phosphorylation///positive regulation of survival gene product activity///extracellular region///extracellular space	Fc epsilon RI signaling pathway///Apoptosis///Cytokine-cytokine receptor interaction///Jak-STAT signaling pathway///Hematopoietic cell lineage
Impg1	NM_022016	63859	A930015H12Rik///SPACR///IMP150	interphotoreceptor matrix proteoglycan 1	9-80098770-80262253(-)	Sialoprotein associated with cones and rods	receptor activity
Ina	NM_146100	226180	AV028420///MGC25352///NF-66	internexin neuronal intermediate filament protein, alpha	19-47068012-47077968(+)	Neurofilament-66 NF-66///A///Alpha-Inx 66 kDa neurofilament protein///Fragment	structural molecule activity///cell differentiation///development///intermediate filament cytoskeleton organization and biogenesis///nervous system development///intermediate filament	Cell Communication
Inhba	NM_008380	16323		inhibin beta-A	13-15805361-15818098(+)	Activin beta-A chain	growth factor activity///hormone activity///receptor binding///growth///extracellular region///extracellular space	Cytokine-cytokine receptor interaction///TGF-beta signaling pathway
Inhbb	NM_008381	16324		inhibin beta-B	1-121243010-121249794(-)	Activin beta-B chain Fragment	growth factor activity///hormone activity///host cell surface receptor binding///protein binding///protein homodimerization activity///defense response///growth///negative regulation of follicle-stimulating hormone secretion///negative regulation of hepatocyte growth factor biosynthesis///ovarian follicle development///positive regulation of follicle-stimulating hormone secretion///response to ex…	TGF-beta signaling pathway///Cytokine-cytokine receptor interaction
Ints8	NM_178112	72656	2810013E07Rik///AV063769///D130008D20Rik	integrator complex subunit 8	4-11126304-11181376(-)	Int8	binding///snRNA processing///integrator complex
Invs	NM_010569	16348	AW455512///AI428552///inv	inversin	4-48300901-48453053(+)	Inversion of embryo turning protein Nephrocystin-2///Fragment	DNA binding///calmodulin binding///Wnt receptor signaling pathway///development///regulation of transcription, DNA-dependent///cytoskeleton///membrane///microtubule///nucleus
Irx3	NM_008393	16373	AI894186	Iroquois related homeobox 3 (Drosophila)	8-94687654-94690502(-)	Iroquois homeobox protein 3///Homeodomain protein IRXB1///Drosophila	DNA binding///sequence-specific DNA binding///transcription factor activity///regulation of transcription///regulation of transcription, DNA-dependent///transcription///nucleus///transcription factor complex
Isg15	NM_015783	53606	IP17///IGI15///15kDa///Irfp///UCRP///G1p2///MGC103144///MGC130321	ISG15 ubiquitin-like modifier	17-45870150-45870763(-)	IP17///ISG15 ubiquitin-like modifier	protein binding///protein tag///ISG15-protein conjugation///immune response///modification-dependent protein catabolism///protein modification///response to virus///ubiquitin cycle
Isl1	NM_021459	16392		ISL1 transcription factor, LIM/homeodomain	13-117418962-117430367(-)	Islet-1///islet-1	nucleus///DNA binding///RNA polymerase II transcription factor activity///metal ion binding///sequence-specific DNA binding///transcription factor activity///zinc ion binding///development///generation of precursor metabolites and energy///heart development///regulation of transcription///regulation of transcription, DNA-dependent
Islr2	NM_177193	320563	B930052A04Rik///mKIAA1465	immunoglobulin superfamily containing leucine-rich repeat 2	9-57994434-57999852(-)	Fragment	transferase activity
Jak1	NM_146145	16451	MGC37919///C130039L05Rik///AA960307	Janus kinase 1	4-100649905-100763214(-)	Janus kinase 1 JAK-1///Fragment	ATP binding///Janus kinase activity///kinase activity///nucleotide binding///protein binding///protein kinase activity///protein-tyrosine kinase activity///transferase activity///intracellular signaling cascade///peptidyl-tyrosine phosphorylation///protein amino acid phosphorylation///cytoskeleton///integral to membrane///membrane	Adipocytokine signaling pathway///Pancreatic cancer///Jak-STAT signaling pathway
Jph3	NM_020605	57340	JP-3///MGC124339///Jp3///MGC124338///MGC124340	junctophilin 3	8-124616652-124676911(+)	Junctophilin type 3 JP-3	locomotion///endoplasmic reticulum///integral to membrane///membrane///microsome
Jph4	NM_001003829///NM_177049	319984	JP-4///JPHL1///9330157P13Rik///AI425998	junctophilin 4	14-54060896-54070349(-)///14-54065372-54069508(-)	Junctophilin-like 1 protein///Junctophilin type 4///Fragment	molecular function unknown///biological process unknown///integral to membrane///membrane///microsome
Kbtbd2	NM_145958	210973	BC022962///mKIAA1489///MGC36672///Bklhd1	kelch repeat and BTB (POZ) domain containing 2	6-56707101-56709887(-)	Fragment///POZ	protein binding
Kcnip4	NM_030265	80334	KChIP4///Calp///AV032399///Calp250	Kv channel interacting protein 4	5-48677750-48798009(-)	Potassium channel-interacting protein 4///Calsenilin-like protein///KChIP4	calcium ion binding///ion channel activity///potassium channel activity///potassium ion binding///voltage-gated ion channel activity///ion transport///potassium ion transport///transport
Kcnmb4	NM_021452	58802	MGC143660///1700058G18Rik///2900045G12Rik	potassium large conductance calcium-activated channel, subfamily M, beta member 4	10-115821977-115877633(-)	BK channel subunit beta 4 Slo-beta 4 KVCAbeta 4///Charybdotoxin receptor subunit beta 4 BKbeta4	calcium-activated potassium channel activity///ion channel activity///potassium channel activity///protein binding///detection of calcium ion///generation of action potential///ion transport///potassium ion transport///regulation of action potential///regulation of neurotransmitter secretion///regulation of vasoconstriction///transport///integral to membrane///integral to plasma membrane///membra…
Kcnn1	NM_032397	84036	AI854248///MGC115869///SK1	potassium intermediate/small conductance calcium-activated channel, subfamily N, member 1	8-73772146-73784574(-)	SK1	calcium-activated potassium channel activity///calmodulin binding///ion channel activity///small conductance calcium-activated potassium channel activity///ion transport///potassium ion transport///transport///integral to membrane///membrane
Kcnu1	NM_008432	16532	Kcnma3///Slo3///mSlo3	potassium channel, subfamily U, member 1	8-27315200-27403339(+)		calcium-activated potassium channel activity///cation channel activity///ion channel activity///potassium channel activity///cation transport///ion transport///potassium ion transport///integral to membrane///integral to plasma membrane///membrane
Kcnv2	NM_183179	240595	MGC38990///KV11.1	potassium channel, subfamily V, member 2	19-27389715-27404275(+)		ion channel activity///voltage-gated potassium channel activity///ion transport///potassium ion transport///transport///integral to membrane///membrane///voltage-gated potassium channel complex
Kctd13	NM_172747	233877	1500003N18Rik///Poldip1///PDIP1alpha	potassium channel tetramerisation domain containing 13	7-126720026-126736757(+)		identical protein binding///protein binding///voltage-gated potassium channel activity///potassium ion transport///membrane///nucleus///voltage-gated potassium channel complex
Kctd4	NM_026214	67516	2210017A09Rik///AU017169	potassium channel tetramerisation domain containing 4	14-74689157-74699372(+)		protein binding///voltage-gated potassium channel activity///potassium ion transport///membrane///voltage-gated potassium channel complex
Kctd8	NM_175519	243043	A730087N02Rik	potassium channel tetramerisation domain containing 8	5-69388419-69620844(-)		voltage-gated potassium channel activity///potassium ion transport///membrane///voltage-gated potassium channel complex///ion channel activity///protein binding
Kel	NM_032540	23925	CD238///MGC107471	Kell blood group	6-41615942-41633896(-)		endopeptidase activity///hydrolase activity///metallopeptidase activity///neprilysin activity///peptidase activity///zinc ion binding///proteolysis///integral to membrane///membrane
Kif20a	NM_009004	19348	AA415432///Rab6kifl	kinesin family member 20A	18-34749795-34758078(+)	Kinesin-like protein 174///Rabkinesin-6	ATP binding///microtubule motor activity///motor activity///nucleotide binding///cell division///microtubule-based movement///protein transport///transport///microtubule///microtubule associated complex
Kif27		75050		kinesin family member 27		fragments	ATP binding///microtubule motor activity///motor activity///nucleotide binding///structural molecule activity///microtubule-based movement///microtubule///microtubule associated complex
Klf6	NM_011803	23849	Copeb///CPBP///Ierepo1///FM2///Zf9///C86813///R75280///AI448727///FM6///BCD1///Ierepo3	Kruppel-like factor 6	13-5860734-5869639(+)	Core promoter element-binding protein	DNA binding///metal ion binding///nucleic acid binding///zinc ion binding///cytokine and chemokine mediated signaling pathway///regulation of transcription, DNA-dependent///transcription///cytoplasm///intracellular///nucleus
Klhdc2	NM_027117	69554	LCP///HCLP-1///D12Ertd522e///2310022K15Rik	kelch domain containing 2	12-70215372-70229069(+)	HEPATOCELLULAR CARCINOMA- ASSOCIATED ANTIGEN 33	protein binding
Klhl15	NM_001039059///NM_001039060///NM_001039061///NM_153165	236904	MGC47138///6330500C13Rik	kelch-like 15 (Drosophila)	X-90487648-90508687(+)///X-90487648-90508687(+)///X-90487648-90508687(+)///X-90487648-90526234(+)	Drosophila	protein binding
Klk9	NM_028660	101533	AI324041///MGC130095///1200016C12Rik///MGC130096	kallikrein related-peptidase 9	7-43660004-43664440(+)	KALLIKREIN-LIKE PROTEIN 3 KLK- L3	serine-type endopeptidase activity///proteolysis///extracellular space
Klra2	NM_008462	16633	Ly49b///Klra30	killer cell lectin-like receptor, subfamily A, member 2	6-131184927-131213055(-)	Ly49-B antigen Lymphocyte antigen 49B	protein binding///receptor activity///sugar binding///cell adhesion///defense response///integral to membrane///membrane///plasma membrane
Klre1	NM_153590	243655	NKG2I///Klre-1	killer cell lectin-like receptor family E member 1	6-129543597-129551517(+)		natural killer cell receptor activity///protein binding///receptor activity///sugar binding
Krtap16-5	NM_130857	77918	A030006N06Rik	keratin associated protein 16-5	16-88766371-88766897(-)	Keratin associated protein 16-5	intermediate filament
Krtap6-1	NM_010672	16700	HGTpII.2///HGTpII.1	keratin associated protein 6-1	16-88920557-88921151(+)	Hypothetical protein T3M22.5	intermediate filament
L3mbtl2	NM_145993	214669	4732493N06Rik///M4mbt///MGC31247	l(3)mbt-like 2 (Drosophila)	15-81491192-81515560(+)	H-l3mbt-like protein///Fragment///HYPOTHETICAL 79.1 kDa PROTEIN homolog///3///M4MBT///3malignant brain tumor-like 2 protein L3mbt-like 2 protein///3mbt-like 2 Drosophila	metal ion binding///translation elongation factor activity///zinc ion binding///chromatin modification///regulation of transcription///regulation of transcription, DNA-dependent///transcription///translational elongation///eukaryotic translation elongation factor 1 complex///nucleus
Lancl2	NM_133737	71835	1700003F10Rik	LanC (bacterial lantibiotic synthetase component C)-like 2	6-57632213-57668057(+)	Testis-specific adriamycin sensitivity protein	ATP binding///GTP binding///negative regulation of transcription///peptide modification///cytosol///nucleus///plasma membrane
Laptm4a	NM_008640	17775	MTP///LAPTM4///mKIAA0108///AA286466///Mtrp	lysosomal-associated protein transmembrane 4A	12-8947314-8964747(+)	Mouse transporter protein MTP///Laptm4a protein	transport///integral to membrane///membrane
Large	NM_010687	16795	myd///BPFD#36///mKIAA0609///Mbp-1///Gyltl1a///fg///enr///Mbp1///froggy	like-glycosyltransferase	8-75710670-76248628(-)	Acetylglucosaminyltransferase-like 1A	transferase activity///transferase activity, transferring glycosyl groups///transferase activity, transferring hexosyl groups///carbohydrate biosynthesis///glycoprotein biosynthesis///glycosphingolipid biosynthesis///muscle maintenance///myelination///sensory perception of sound///synaptic transmission///integral to Golgi membrane///integral to membrane///membrane
Ldb2	NM_001077398///NM_010698	16826	AI035351///CLP-36///AW146358///Ldb3///CLIM1	LIM domain binding 2	5-44760380-45087955(-)///5-44760380-45087955(-)	CLIM-1 LIM-domain-binding factor CLIM1	transcription cofactor activity///development///nucleus
Ldhb	NM_008492	16832	Ldh-2///Ldh2///AI790582	lactate dehydrogenase B	6-142447470-142465165(-)	LDH-H///LDH-B	L-lactate dehydrogenase activity///oxidoreductase activity///anaerobic glycolysis///glycolysis///tricarboxylic acid cycle intermediate metabolism///cytoplasm	Propanoate metabolism///Pyruvate metabolism///Glycolysis / Gluconeogenesis///Cysteine metabolism
Lep	NM_008493	16846	ob///obese	leptin	6-29010230-29023886(+)	Obesity factor///Leptin	growth factor activity///hormone activity///protein binding///bile acid metabolism///eating behavior///glucose metabolism///lipid metabolism///positive regulation of myeloid cell differentiation///regulation of cholesterol absorption///regulation of metabolism///signal transduction///extracellular region///extracellular space	Adipocytokine signaling pathway///Jak-STAT signaling pathway///Cytokine-cytokine receptor interaction///Neuroactive ligand-receptor interaction
Leprotl1	NM_026609	68192	1520402O14Rik///AI854296///1110067H13Rik	leptin receptor overlapping transcript-like 1	8-35604089-35615256(-)		receptor activity///integral to membrane///membrane
Lgals3	NM_010705	16854	gal3///Mac-2///GBP///L-34	lectin, galactose binding, soluble 3	14-46295794-46308037(+)	L-34 Fragment///Laminin-binding protein Lectin L-29///Galactose-specific lectin 3 Mac-2 antigen///35 kDa lectin Carbohydrate-binding protein 35 CBP 35	extracellular matrix organization and biogenesis///skeletal development///cytoplasm///extracellular matrix (sensu Metazoa)///nucleus///IgE binding///protein binding///sugar binding
Lgtn	NM_010709	16865	D1Ertd5e	ligatin	1-132980781-132999780(+)		RNA binding///translation initiation factor activity///translational initiation///membrane
Lipc	NM_008280	15450	HL///Hpl///AI256194	lipase, hepatic	9-70597345-70734025(-)	Hepatic lipase///HL	catalytic activity///heparin binding///hydrolase activity///lipase activity///lipid transporter activity///triacylglycerol lipase activity///lipid catabolism///lipid metabolism///extracellular space	Glycerolipid metabolism
Lipl2	NM_172837	240633	MGC67675///BC055815///9930115F20	lipase-like, ab-hydrolase domain containing 2	19-34074286-34113792(+)	LINGUAL LIPASE	triacylglycerol lipase activity///lipid catabolism///carboxylic ester hydrolase activity///hydrolase activity
Lmnb1	NM_010721	16906		lamin B1	18-56833241-56878791(+)	Fragment	structural molecule activity///intermediate filament///lamin filament///nucleus	Cell Communication
Lmod2	NM_053098	93677	C-Lmod	leiomodin 2 (cardiac)	6-24547780-24555424(+)	cardiac///Fragment	tropomyosin binding///cytoskeleton
Lnpep	NM_172827	240028	CAP///PLAP///IRAP///2010309L07Rik///gp160///4732490P18Rik///vp165	leucyl/cystinyl aminopeptidase	17-17232340-17329107(-)	Leucyl/cystinyl aminopeptidase///Fragment	metabolism///protein catabolism///proteolysis///membrane fraction///microsome///perinuclear region///plasma membrane///hydrolase activity///membrane alanyl aminopeptidase activity///metallopeptidase activity///protein binding///zinc ion binding///aminopeptidase activity
LOC328644
LOC432615
LOC434285
Loh12cr1	NM_026371	67774	AW124643///5830457J20Rik	loss of heterozygosity, 12, chromosomal region 1 homolog (human)	6-134606673-134676861(+)	Loss of heterozygosity, 12, chromosomal region 1 homolog Human///HYPOTHETICAL 22.2 kDa PROTEIN	molecular function unknown///biological process unknown///cellular component unknown
Lpl	NM_008509	16956		lipoprotein lipase	8-71809542-71835920(+)	Fragment///LPL	extracellular space///membrane///GPI anchor binding///catalytic activity///heparin binding///hydrolase activity///lipid transporter activity///lipoprotein lipase activity///lipid catabolism///lipid metabolism///chylomicron	Alzheimer's disease///PPAR signaling pathway///Glycerolipid metabolism
Lpp	NM_178665	210126	D630048H16///B130055L10Rik///C79715///AA959454///AU024130///9430020K16Rik	LIM domain containing preferred translocation partner in lipoma	16-24308838-24896379(+)		metal ion binding///protein binding///zinc ion binding///cell adhesion///nucleus
Lrba	NM_030695	80877	C80285///Lab300///D3Ertd775e///Lba	LPS-responsive beige-like anchor	3-86310616-86868612(+)	Fragment	binding///protein kinase A binding///endosome transport///protein localization///signal transduction///cytoplasmic membrane-bound vesicle
Lrmp	NM_008511	16970	D6Int3///AI553456///D6Int7///Jaw1///D6Int8///D6Int4///D6Int5	lymphoid-restricted membrane protein	6-145078972-145132087(+)	Fragment///Protein Jaw1	endoplasmic reticulum///integral to membrane///membrane
Lrp6	NM_008514	16974	Cd	low density lipoprotein receptor-related protein 6	6-134415901-134532475(-)	Fragment	low-density lipoprotein receptor activity///protein binding///receptor activity///Wnt receptor signaling pathway///anterior/posterior pattern formation///cell migration involved in gastrulation///development///embryonic digit morphogenesis///embryonic forelimb morphogenesis///embryonic hindlimb morphogenesis///endocytosis///gastrulation (sensu Mammalia)///negative regulation of Wnt receptor signa…	Wnt signaling pathway
Lrrc43	NM_001033461	381741	Gm1061	leucine rich repeat containing 43	5-123749942-123768822(+)	Fragment	transferase activity
Lrrc6	NM_019457	54562	LRTP	leucine rich repeat containing 6 (testis)	15-66209527-66330510(-)	Testis-specific leucine-rich repeat protein	molecular function unknown///transferase activity///biological process unknown///cellular component unknown
Lrrn1	NM_008516	16979	NLRR-1///2810047E21Rik	leucine rich repeat protein 1, neuronal	6-107495561-107535987(+)	NLRR-1///Fragment	transferase activity///extracellular space///integral to membrane///membrane
Lrrtm2	NM_178005	107065	BB129880///mKIAA0416///C630011A14Rik///AI851755	leucine rich repeat transmembrane neuronal 2	18-35336884-35340892(-)		molecular function unknown///transferase activity///biological process unknown///integral to membrane///membrane
Lsg1	NM_178069	224092	AA409273///5830465I20///D16Bwg1547e	large subunit GTPase 1 homolog (S. cerevisiae)	16-30480240-30507330(-)	B///Fragment///S. cerevisiae	GTP binding///intracellular
Lsm11	NM_028185	72290	2210404M20Rik///RP23-298M7.5///AV079530	U7 snRNP-specific Sm-like protein LSM11	11-45771692-45788358(-)	Fragment	RNA binding///mRNA metabolism///mRNA processing///nuclear mRNA splicing, via spliceosome///nucleus///ribonucleoprotein complex///small nucleolar ribonucleoprotein complex
Ly6h	NM_011837	23934		lymphocyte antigen 6 complex, locus H	15-75391999-75394071(-)		GPI anchor binding///extracellular space///membrane
Mafk	NM_010757	17135	NF-E2///Nfe2u///AW061068	v-maf musculoaponeurotic fibrosarcoma oncogene family, protein K (avian)	5-140044020-140055126(+)	avian///avian, full insert sequence	DNA binding///protein binding///protein dimerization activity///sequence-specific DNA binding///transcription factor activity///cellular physiological process///regulation of progression through cell cycle///regulation of transcription, DNA-dependent///transcription///intracellular///nucleus
Magee1	NM_053201	107528	AI847422///mMage-e1///DAMAGE	melanoma antigen, family E, 1	X-101323114-101326628(+)		molecular function unknown///protein binding///biological process unknown///cellular component unknown///dendrite///dystrophin-associated glycoprotein complex///nucleus///perinuclear region///plasma membrane///postsynaptic membrane
Magoh	NM_010760	17149	Mago-m	mago-nashi homolog, proliferation-associated (Drosophila)	4-107377747-107385328(+)		RNA binding///female gamete generation///mRNA export from nucleus///mRNA processing///nuclear mRNA splicing, via spliceosome///sex determination///transport///nucleus
Mak3
Malt1	NM_172833	240354	A630046N12///MGC124470///D430033E09Rik///MGC124469	mucosa associated lymphoid tissue lymphoma translocation gene 1	18-65556365-65604161(+)	Fragment	caspase activity///I-kappaB kinase/NF-kappaB cascade///apoptosis///proteolysis///regulation of apoptosis///signal transduction///membrane	T cell receptor signaling pathway///B cell receptor signaling pathway
Maml3	NM_001004176	433586	AV234550///KIAA1816///BC049812///mKIAA1816///MGC59565	mastermind like 3 (Drosophila)	3-51777363-51944212(-)	Fragment///Drosophila	transcription coactivator activity///Notch signaling pathway///positive regulation of transcription from RNA polymerase II promoter///nucleus	Notch signaling pathway
Mansc1	NM_026345	67729	9130403P13Rik	MANSC domain containing 1	6-134574902-134598181(-)	Fragment	extracellular space///integral to membrane///membrane
Map2k1ip1	NM_019920	56692	Mp1///MGC103121///AW556229///Mapbp	mitogen-activated protein kinase kinase 1 interacting protein 1	3-137855941-137866148(+)	Mp1	kinase activity///protein binding///membrane	MAPK signaling pathway
Map2k2	NM_023138	26396	AA589381///MEK2///Prkmk2///MK2	mitogen activated protein kinase kinase 2	10-80509091-80527465(+)	MAPKK 2 ERK ACTIVATOR KINASE 2 MAPK/ERK KINASE 2///Fragment///MAPK/ERK kinase 2 MEK2///MAP kinase kinase 2 MAPKK 2 ERK activator kinase 2///MEK2 homolog	ATP binding///kinase activity///nucleotide binding///protein kinase activity///protein serine/threonine kinase activity///protein-tyrosine kinase activity///transferase activity///protein amino acid phosphorylation	Long-term depression///Natural killer cell mediated cytotoxicity///Long-term potentiation///Regulation of actin cytoskeleton///Fc epsilon RI signaling pathway///GnRH signaling pathway///MAPK signaling pathway///Insulin signaling pathway///Glioma///Gap junction///Chronic myeloid leukemia///VEGF signaling pathway
Mapk3	NM_011952	26417	Erk-1///Esrk1///Prkm3///p44mapk///Erk1///p44///p44erk1	mitogen activated protein kinase 3	7-126550773-126556963(+)	ERK-1 Insulin-stimulated MAP2 kinase///MAP kinase 1 MAPK 1 p44-ERK1 ERT2 p44-MAPK///Fragment///MNK1	ATP binding///MAP kinase activity///kinase activity///nucleotide binding///phosphotyrosine binding///protein binding///protein kinase activity///protein serine/threonine kinase activity///protein-tyrosine kinase activity///transferase activity///cell cycle///organ morphogenesis///phosphorylation///protein amino acid phosphorylation///response to DNA damage stimulus///sensory perception of pain///…	Insulin signaling pathway///Fc epsilon RI signaling pathway///Regulation of actin cytoskeleton///Long-term depression///GnRH signaling pathway///Type II diabetes mellitus///Axon guidance///Long-term potentiation///Colorectal cancer///mTOR signaling pathway///Dorso-ventral axis formation///Focal adhesion///Adherens junction///Gap junction///Natural killer cell mediated cytotoxicity///Glioma///Chro…
Mapk4	NM_172632	225724	Erk3///A330097D03Rik///p63Mapk///Prkm4	mitogen-activated protein kinase 4	18-74053857-74190318(-)	P63-MAPK///ERK-4///Fragment///EXTRACELLULAR SIGNAL- REGULATED KINASE 4 ERK-4	ATP binding///MAP kinase activity///kinase activity///nucleotide binding///protein kinase activity///protein serine/threonine kinase activity///transferase activity///cell cycle///protein amino acid phosphorylation
Mapk8	NM_016700	26419	SAPK1///JNK1///JNK///Prkm8///AI849689	mitogen activated protein kinase 8	14-32211100-32276249(-)	c-Jun N-terminal kinase 1	ATP binding///JUN kinase activity///MAP kinase activity///hydrogen-transporting ATP synthase activity, rotational mechanism///hydrogen-transporting ATPase activity, rotational mechanism///kinase activity///nucleotide binding///protein binding///protein kinase activity///protein serine/threonine kinase activity///protein-tyrosine kinase activity///transferase activity///ATP synthesis coupled proto…	Fc epsilon RI signaling pathway///Adipocytokine signaling pathway///Colorectal cancer///Pancreatic cancer///Wnt signaling pathway///MAPK signaling pathway///Type II diabetes mellitus///Insulin signaling pathway///Toll-like receptor signaling pathway///GnRH signaling pathway///Focal adhesion
Mapk8ip3	NM_013931	30957	JSAP1///JSAP1c///JSAP1d///BB120594///JIP-3///mKIAA1066///JSAP1a///Syd2///JSAP1b///Jip3///D17Wsu15e	mitogen-activated protein kinase 8 interacting protein 3	17-24625153-24664562(-)	JSAP1 Sunday driver 2///JIP-3 JNK MAP kinase scaffold protein 3///Fragment	MAP-kinase scaffold activity///kinase activity///kinesin binding///protein binding///protein kinase binding///JNK cascade///activation of JNK activity///axon guidance///forebrain development///protein localization///regulation of JNK cascade///respiratory gaseous exchange///vesicle-mediated transport///axolemma///cytoplasm///dendrite///plasma membrane///smooth endoplasmic reticulum///soluble frac…	MAPK signaling pathway
Mapk9	NM_016961///NM_207692	26420	Prkm9///AI851083///p54aSAPK///JNK2	mitogen activated protein kinase 9	11-49690176-49729517(+)///11-49690176-49729517(+)	Mammary gland RCB-0526 Jyg-MCA///c-Jun N-terminal kinase 2///Fragment	ATP binding///JUN kinase activity///MAP kinase activity///kinase activity///nucleotide binding///protein binding///protein kinase activity///protein serine/threonine kinase activity///protein-tyrosine kinase activity///transferase activity///JNK cascade///protein amino acid phosphorylation///nucleus	Insulin signaling pathway///Toll-like receptor signaling pathway///Focal adhesion///Type II diabetes mellitus///Fc epsilon RI signaling pathway///GnRH signaling pathway///Wnt signaling pathway///Adipocytokine signaling pathway///Pancreatic cancer///Colorectal cancer///MAPK signaling pathway
Mapkapk2	NM_008551	17164	AA960234///Rps6kc1///MK2	MAP kinase-activated protein kinase 2	1-132881249-132925089(-)	MAPKAP kinase 2 MAPKAPK-2 MK2///Fragment	protein amino acid phosphorylation///cytoplasm///nucleus///ATP binding///kinase activity///nucleotide binding///protein kinase activity///protein serine/threonine kinase activity///protein-tyrosine kinase activity///transferase activity///mRNA stabilization	MAPK signaling pathway///VEGF signaling pathway
Mars	NM_001003913	216443	MGC90747///MTRNS///MetRS	methionine-tRNA synthetase	10-126699176-126714588(-)	MetRS	ATP binding///RNA binding///aminoacyl-tRNA ligase activity///ligase activity///methionine-tRNA ligase activity///nucleotide binding///tRNA binding///methionyl-tRNA aminoacylation///protein biosynthesis///rRNA transcription///tRNA aminoacylation for protein translation///cytoplasm///nucleolus	Methionine metabolism///Selenoamino acid metabolism///Aminoacyl-tRNA biosynthesis
Marveld1	NM_183195	277010	MGC62793///AI504298///Mrvldc1	MARVEL (membrane-associating) domain containing 1	19-42200745-42205008(+)	Membrane-associating///membrane-associating///Fragment	molecular function unknown///biological process unknown///cellular component unknown///membrane
Mast1	NM_019945	56527	SAST///SAST170///9430008B02Rik	microtubule associated serine/threonine kinase 1	8-87802010-87827441(-)	Syntrophin-associated serine/threonine-protein kinase///Fragment	ATP binding///kinase activity///magnesium ion binding///metal ion binding///nucleotide binding///protein binding///protein kinase activity///protein serine/threonine kinase activity///protein-tyrosine kinase activity///transferase activity///cytoskeleton organization and biogenesis///protein amino acid phosphorylation///protein kinase cascade///cytoskeleton///membrane
Mat2b	NM_134017	108645	MAT-II///RP23-382C18.2///AU022853///1110064C04Rik///2410018D16Rik///TGR///MATIIbeta///AI182287	methionine adenosyltransferase II, beta	11-40522738-40536036(-)	Novel protein	dTDP-4-dehydrorhamnose reductase activity///methionine adenosyltransferase regulator activity///protein binding///transferase activity///S-adenosylmethionine biosynthesis///extracellular polysaccharide biosynthesis///intracellular
Matr3	NM_010771	17184	D030046F20Rik///AW555618///AI841759///mKIAA0723	matrin 3	18-35688241-35717381(+)	Fragment	RNA binding///metal ion binding///nucleic acid binding///nucleotide binding///zinc ion binding///intracellular///nucleus
Mbd3l1	NM_028557	73503	1700070G05Rik///Mbd3l///1700095H13Rik	methyl-CpG binding domain protein 3-like 1	9-18228796-18235694(+)	MBD3-like 1	methyl-CpG binding///negative regulation of transcription from RNA polymerase II promoter///regulation of transcription, DNA-dependent///transcription///nucleus
Mbtd1	NM_134012	103537	hemp///AI194990///AA408199	mbt domain containing 1	11-93728498-93761391(+)	3///Mbt domain containing 1///Fragment	regulation of transcription///nucleus///zinc ion binding
Mcph1	NM_173189	244329	D030046N04Rik///BRIT1///MCT///5430437K10Rik///MGC66518	microcephaly, primary autosomal recessive 1	8-18595149-18803163(+)		intracellular
Mcpt8	NM_008572	17231	MMCP-8///BB139338	mast cell protease 8	14-55036234-55039268(-)	MMCP-8///Mast cell protease 8	hydrolase activity///peptidase activity///serine-type endopeptidase activity///proteolysis///extracellular space
Med6	NM_027213	69792	AU019660///1500012F11Rik///AV213303	mediator of RNA polymerase II transcription, subunit 6 homolog (yeast)	12-82492412-82513806(-)	Yeast///yeast///Fragment	protein binding///receptor activity///transcription coactivator activity///transcription regulator activity///positive regulation of transcription from RNA polymerase II promoter///regulation of transcription///regulation of transcription, DNA-dependent///mediator complex///nucleus
Mep1b	NM_008586	17288	Mep-1b	meprin 1 beta	18-21215353-21243190(+)	Endopeptidase-2///Fragment	astacin activity///hydrolase activity///meprin A activity///metal ion binding///metallopeptidase activity///peptidase activity///zinc ion binding///proteolysis///extracellular space///integral to membrane///membrane
Mesp2	NM_008589	17293		mesoderm posterior 2	7-79684239-79686944(+)	Fragment	transcription factor activity///Notch signaling pathway///positive regulation of transcription from RNA polymerase II promoter///regulation of transcription///somitogenesis///nucleus///DNA binding
Mest	NM_008590	17294	AA408879///Peg1///AI256745	mesoderm specific transcript	6-30688072-30698467(+)	Fragment///Mesoderm specific transcript	aminopeptidase activity///catalytic activity///proteolysis///extracellular space
Mfn2	NM_133201	170731	D630023P19Rik///Fzo	mitofusin 2	4-146717398-146748504(-)	Mitofusin-2///Mitochondrial assembly regulatory factor	negative regulation of smooth muscle cell proliferation///protein targeting to mitochondrion///cytosol///integral to membrane///intrinsic to mitochondrial outer membrane///membrane///microtubule cytoskeleton///mitochondrial outer membrane///mitochondrion///outer membrane///GTP binding///GTPase activity///hydrolase activity///nucleotide binding///protein binding///blastocyst formation///cell cycle…
MGC118250
Mip	NM_008600	17339	Hfi///Aqp0///MIP26///shrivelled///Cat///Svl///Lop	major intrinsic protein of eye lens fiber	10-127628786-127634760(+)	Aquaporin-0 MIP26 MP26	ATP binding///channel or pore class transporter activity///protein kinase activity///structural constituent of eye lens///transporter activity///water channel activity///cell communication///protein amino acid phosphorylation///response to stimulus///transport///visual perception///water transport///gap junction///integral to membrane///membrane
Mks1	NM_001039684	380718	AK190930	Meckel syndrome, type 1	11-87669441-87679993(+)
Mlstd1	NM_178797	330450	FAR2///A230046P18///MGC67167///AW048109///BC055759	male sterility domain containing 1	6-148004585-148139928(+)		long-chain-fatty-acyl-CoA reductase activity///wax biosynthesis///peroxisome
Mmaa	NM_133823	109136	AI840684///MGC37960///2810018E08Rik	methylmalonic aciduria (cobalamin deficiency) type A	8-82162495-82191009(-)		ATP binding///nucleoside-triphosphatase activity///nucleotide binding///mitochondrion
mmu-let-7a-1
mmu-let-7f-2
mmu-let-7g
mmu-mir-10a
mmu-mir-124a-3
mmu-mir-125b-2
mmu-mir-137
mmu-mir-17
mmu-mir-19b-1
mmu-mir-201
mmu-mir-205
mmu-mir-216
mmu-mir-217
mmu-mir-22
mmu-mir-29a
mmu-mir-30a
mmu-mir-30d
mmu-mir-320
mmu-mir-325
mmu-mir-342
mmu-mir-34b
mmu-mir-382
mmu-mir-448
mmu-mir-469
mmu-mir-9-2
Moap1	NM_022323	64113	AA987038///9130023M10Rik///PNMA4///1700127I11Rik///4930435G24Rik///2510001G02Rik///MAP-1///1700051B17Rik	modulator of apoptosis 1	12-103143123-103159722(-)	MAP-1	protein binding///apoptosis///regulation of apoptosis///nucleus
Mobkl2b	NM_178061	214944	Mob3b///MGC28259///A430018A01Rik	MOB1, Mps One Binder kinase activator-like 2B (yeast)	4-35141591-35346353(-)	Mob1 homolog 2b	metal ion binding///zinc ion binding
Morc1	NM_010816	17450	Morc	microrchidia 1	16-48350862-48550531(+)	Protein microrchidia	ATP binding///metal ion binding///molecular function unknown///zinc ion binding///cell differentiation///development///spermatogenesis///nucleus
Moxd1	NM_021509	59012	3230402N08Rik///MNCb-5203	monooxygenase, DBH-like 1	10-23912932-23992199(+)	Fragment	copper ion binding///dopamine beta-monooxygenase activity///monooxygenase activity///catecholamine metabolism///histidine catabolism
Mpp1	NM_008621	17524	55kDa///C130070C03Rik	membrane protein, palmitoylated	X-71362452-71383669(-)	Palmitoylated protein p55///p55///Fragment///55 kDa, full insert sequence	protein binding///membrane
Mpz	NM_008623	17528	P-zero///Mpp///P0	myelin protein zero	1-172987387-172997798(+)		structural molecule activity///intercellular junction maintenance///extracellular space///integral to membrane///membrane	Cell adhesion molecules (CAMs)
Mrg1	NM_010825	17536	A430109D20Rik///Meis2///Stra10	myeloid ecotropic viral integration site-related gene 1	2-115554509-115756554(-)	Meis1-related protein 1	DNA binding///sequence-specific DNA binding///transcription factor activity///eye development///regulation of transcription///regulation of transcription, DNA-dependent///transcription///nucleus
Mrgprb1	NM_205810	233231	MrgB1	MAS-related GPR, member B1	7-48312134-48324317(-)	Fragment	G-protein coupled receptor activity///receptor activity///rhodopsin-like receptor activity///signal transducer activity///G-protein coupled receptor protein signaling pathway///signal transduction///integral to membrane///membrane
Mrpl11	NM_025553	66419	2410001P07Rik	mitochondrial ribosomal protein L11	19-4962314-4964943(+)	L11mt MRP-L11	RNA binding///structural constituent of ribosome///protein biosynthesis///intracellular///mitochondrial large ribosomal subunit///mitochondrion///ribonucleoprotein complex///ribosome
Mrpl38	NM_024177	60441	MGC8310///4733401F03Rik///R75240///1110036N21Rik///Rpml3///MRP-L3///MGC41062	mitochondrial ribosomal protein L38	11-115947911-115954868(-)///17-33429009-33430466(+)	L38mt MRP-L38	mitochondrial ribosome
Mrps10	NM_183086	64657	AW743084///1110038B19Rik///Rpms10	mitochondrial ribosomal protein S10	17-46832387-46841869(+)	S10mt MRP-S10///Fragment	structural constituent of ribosome///protein biosynthesis///intracellular///mitochondrial small ribosomal subunit///mitochondrion///ribonucleoprotein complex///ribosome
Ms4a1	NM_007641	12482	Cd20///AA960661///Ly-44///Ms4a2	membrane-spanning 4-domains, subfamily A, member 1	19-11316719-11333194(-)	Ms4a1 protein///Fragment	receptor activity///B cell activation///defense response///signal transduction///integral to membrane///membrane///plasma membrane	Hematopoietic cell lineage
Msrb3	NM_177092	320183	D430026P16Rik///MsrB2///I-8-23	methionine sulfoxide reductase B3	10-120184163-120301912(-)	Methionine sulfoxide reductase B3	protein-methionine-R-oxide reductase activity///zinc ion binding///protein repair///endoplasmic reticulum///mitochondrion
Mterf	NM_001013023///NM_172135	545725	4931431L11Rik///9230106K09Rik	mitochondrial transcription termination factor	5-3896587-3899939(-)///5-3896587-3899939(-)	Mitochondrial transcription termination factor 1///mTERF	DNA binding///regulation of transcription, DNA-dependent///transcription///transcription termination///mitochondrion
Mthfd1	NM_138745	108156	Mthfd///DCS///NEUT2///E430024A07Rik	methylenetetrahydrofolate dehydrogenase (NADP+ dependent), methenyltetrahydrofolate cyclohydrolase, formyltetrahydrofolate synthase	12-77174247-77238642(+)	C1-THF synthase///NADP+ dependent///C1-THF SYNTHASE///Fragment	ATP binding///catalytic activity///formate-tetrahydrofolate ligase activity///formyltetrahydrofolate dehydrogenase activity///hydrolase activity///ligase activity///methenyltetrahydrofolate cyclohydrolase activity///methylenetetrahydrofolate dehydrogenase (NADP+) activity///nucleotide binding///oxidoreductase activity///amino acid biosynthesis///folic acid and derivative biosynthesis///histidine …	Glyoxylate and dicarboxylate metabolism///One carbon pool by folate
Mtmr2	NM_023858	77116	6030445P13Rik	myotubularin related protein 2	9-13498806-13556192(+)	Fragment	hydrolase activity///inositol or phosphatidylinositol phosphatase activity///phosphoprotein phosphatase activity///protein tyrosine phosphatase activity///phospholipid dephosphorylation///protein amino acid dephosphorylation///cytoplasm	Riboflavin metabolism///Fructose and mannose metabolism///Thiamine metabolism///Aminosugars metabolism///Nicotinate and nicotinamide metabolism
Mtpn	NM_008098	14489	5033418D15Rik///Gcdp///V1	myotrophin	6-35439057-35469939(-)	Protein V-1 Granule cell differentiation protein	protein binding///neuron differentiation
Mtus1	NM_001005863///NM_001005864///NM_001005865	102103	MTSG1///C85752///Cctsg1-440///MGC115798///mKIAA1288///ATBP135///B430305I03Rik///AI481402///Atip1///MD44///B430010I23Rik	mitochondrial tumor suppressor 1	8-42489730-42540728(-)///8-42489730-42553611(-)///8-42489730-42632543(-)	Fragment///ATBP50///Coiled-coiled tumor supressor gene 1///ATBP60	receptor activity
Myh2	NM_001039545	17882	Myhs-f///Myh2a///Myhsf1///Myhs-f1///MHC2A///MyHC-IIa	myosin, heavy polypeptide 2, skeletal muscle, adult	11-66987414-67013707(+)	Fragment	ATP binding///motor activity///cytoskeleton organization and biogenesis///plasma membrane repair///Golgi apparatus///contractile ring///cytoskeleton///myosin
Myl4	NM_010858	17896	ELC///ELC1a///GT1///Myla///MLC1a///ALC1///AMLC	myosin, light polypeptide 4	11-104366752-104403310(+)	Myosin, light polypeptide 4///MLC1A MLC1EMB	calcium ion binding///motor activity///cytoskeleton organization and biogenesis///cytoskeleton///myosin
Mynn	NM_030557	80732	Mynr///SBBIZ1///AI661031///AW049392///AA415053///2810011C24Rik	myoneurin	3-30792924-30809330(+)	Fragment	DNA binding///metal ion binding///nucleic acid binding///protein binding///zinc ion binding///regulation of transcription, DNA-dependent///transcription///intracellular///nucleus
Myom2	NM_008664	17930	MGC141541///AW146149///MGC141540	myomesin 2	8-15057629-15133517(+)		structural constituent of cytoskeleton///structural constituent of muscle///muscle contraction///muscle development///striated muscle contraction///cytoskeleton///striated muscle thick filament
Naalad2	NM_028279	72560	NAALADASE2///MGC124349///2700022G20Rik///NAADALASE2///MGC124348///GCPIII///D9Ertd285e	N-acetylated alpha-linked acidic dipeptidase 2	9-18073422-18136330(-)	Glutamate carboxypeptidase III GCPIII///NAAG-peptidase II///NAALADase II	carboxypeptidase activity///catalytic activity///dipeptidase E activity///dipeptidase activity///glutamate carboxypeptidase II activity///glutamate carboxypeptidase activity///hydrolase activity///metal ion binding///metallopeptidase activity///peptidase activity///zinc ion binding///neurotransmitter catabolism///proteolysis///integral to membrane///membrane
Naca	NM_013608	17938	Gm1878///mKIAA0363///AL022831///skNAC	nascent polypeptide-associated complex alpha polypeptide	10-127438521-127451581(+)	Alpha-NAC, muscle-specific form///Alpha-NAC/1.9.2///Alpha-NAC	DNA binding///TATA-binding protein binding///transcription coactivator activity///protein transport///regulation of transcription, DNA-dependent///transcription///transport///cytoplasm///nucleus
Nap1l2	NM_008671	17954	Bpx	nucleosome assembly protein 1-like 2	X-99386894-99389359(-)	Nucleosome assembly protein 1-like 2	nucleosome assembly///nucleus
Nap1l4	NM_008672	17955	D7Wsu30e///2810410H14Rik///Nap2///AI316776	nucleosome assembly protein 1-like 4	7-143322969-143358480(-)		DNA binding///nucleosome assembly///nucleus
Nap1l5	NM_021432	58243	1110020M21Rik	nucleosome assembly protein 1-like 5	6-58834810-58836643(-)	Fragment///Nucleosome assembly protein 1-like 5	nucleosome assembly///nucleus
Ncam1	NM_010875	17967	CD56///NCAM-140///NCAM-180///E-NCAM///Ncam///NCAM-120///NCAM-1	neural cell adhesion molecule 1	9-49269507-49551120(-)	NCAM-120///Fragment///NCAM-180///N-CAM 120///N-CAM 180	ATP binding///GPI anchor binding///heparin binding///protein binding///vascular endothelial growth factor receptor activity///cell adhesion///cell differentiation///development///nervous system development///protein amino acid phosphorylation///extracellular space///integral to membrane///membrane///plasma membrane	Cell adhesion molecules (CAMs)
Ndufa2	NM_010885	17991	B8///C1-B8///AV000592	NADH dehydrogenase (ubiquinone) 1 alpha subcomplex, 2	18-36868341-36870522(-)	Complex I-B8 CI-B8///EC 1.6.99.3 NADH-ubiquinone oxidoreductase B8 subunit	NADH dehydrogenase (ubiquinone) activity///NADH dehydrogenase activity///oxidoreductase activity///mitochondrion///respiratory chain complex I (sensu Eukaryota)	Oxidative phosphorylation
Ndufa8	NM_026703	68375	AW261656///0610033L03Rik	NADH dehydrogenase (ubiquinone) 1 alpha subcomplex, 8	2-35858342-35871301(-)	EC 1.6.99.3///Complex I-19kD CI-19kD Complex I-PGIV CI-PGIV	NADH dehydrogenase (ubiquinone) activity///NADH dehydrogenase activity///oxidoreductase activity///mitochondrial inner membrane///mitochondrion///respiratory chain complex I (sensu Eukaryota)	Oxidative phosphorylation
Ndufb8	NM_026061	67264	AI987932///2900010I05Rik	NADH dehydrogenase (ubiquinone) 1 beta subcomplex 8	19-44603564-44608722(-)	Complex I-ASHI CI-ASHI///EC 1.6.99.3///CI-ASHI	NADH dehydrogenase (ubiquinone) activity///NADH dehydrogenase activity///oxidoreductase activity///electron transport///extracellular space///integral to membrane///mitochondrial inner membrane///mitochondrion	Oxidative phosphorylation
Nedd1	NM_008682	17997		neural precursor cell expressed, developmentally down-regulated gene 1	10-92114544-92152159(-)
Nedd8	NM_008683	18002	Rub1	neural precursor cell expressed, developmentally down-regulated gene 8	14-54616337-54625977(-)	Fragment///Ubiquitin-like protein Nedd8 Neddylin	protein binding///protein localization///protein modification///protein neddylation///regulation of transcription from RNA polymerase II promoter///ubiquitin cycle///nucleus
Negr1	NM_001039094///NM_177274	320840	5330422G01Rik///Ntra///mKIAA3001///KILON	neuronal growth regulator 1	3-156497086-157251740(+)///3-156497251-157107122(+)	Neurotractin///Kilon protein	GPI anchor binding///protein binding///cell adhesion///extracellular space///membrane	Cell adhesion molecules (CAMs)
Nek3	NM_011848	23954		NIMA (never in mitosis gene a)-related expressed kinase 3	8-23593829-23631945(-)		metal ion binding///nucleotide binding///protein kinase activity///protein serine/threonine kinase activity///transferase activity///cell cycle///cell division///mitosis///protein amino acid phosphorylation///nucleus///ATP binding///kinase activity///magnesium ion binding
Neurod6	NM_009717	11922	Nex1m///Nex///Atoh2///MGC90713///Math-2///Math2	neurogenic differentiation 6	6-55607400-55610647(-)	NeuroD6///Helix-loop-helix protein mATH-2 MATH2 NEX-1 protein	DNA binding///transcription regulator activity///regulation of transcription///regulation of transcription, DNA-dependent///transcription///nucleus
Nfat5	NM_018823///NM_133957	54446	CAG-8///B130038B15Rik///NFATL1///OREBP///nfatz///AI225870///mKIAA0827///CAG80///TonEBP	nuclear factor of activated T-cells 5	8-110182990-110268645(+)///8-110182993-110259784(+)	Nuclear factor of activated T-cells 5///NF-AT5 Rel domain-containing transcription factor NFAT5///Fragment	DNA binding///protein binding///transcription factor activity///cytokine production///positive regulation of transcription from RNA polymerase II promoter///regulation of transcription///regulation of transcription, DNA-dependent///transcription///transcription, DNA-dependent///cytoplasm///nucleus	Natural killer cell mediated cytotoxicity///VEGF signaling pathway///Axon guidance///T cell receptor signaling pathway///B cell receptor signaling pathway///Wnt signaling pathway
Nfe2l3	NM_010903	18025	Nrf3	nuclear factor, erythroid derived 2, like 3	6-51362252-51388351(+)	NF-E2-related factor 3///NFE2-related factor 3 Nuclear factor, erythroid derived 2, like 3///Fragment	DNA binding///protein dimerization activity///sequence-specific DNA binding///transcription factor activity///regulation of transcription, DNA-dependent///transcription///nucleus
Nfia	NM_010905	18027	1110047K16Rik///NF1-A///9430022M17Rik	nuclear factor I/A	4-97269916-97604410(+)	Nuclear factor 1/A NF1-A NFI-A NF-I/A///NuoD///CCAAT-box-binding transcription factor CTF///Fragment///AroE	DNA binding///transcription factor activity///DNA replication///regulation of transcription, DNA-dependent///transcription///intracellular///nucleus
Nfil3	NM_017373	18030	AV225605///E4BP4	nuclear factor, interleukin 3, regulated	13-52979641-52993471(-)	Fragment	DNA binding///molecular function unknown///protein dimerization activity///sequence-specific DNA binding///transcription factor activity///regulation of transcription, DNA-dependent///cellular component unknown///nucleus
Nfkbie	NM_008690	18037	IKBE	nuclear factor of kappa light polypeptide gene enhancer in B-cells inhibitor, epsilon	17-45019296-45026747(+)	IKB-EPSILON IKBE///IkappaBepsilon IKB-epsilon IKB-E///NF-KAPPA-BIE I-KAPPA-B-EPSILON IKAPPABEPSILON///NF-kappa-BIE I-kappa-B-epsilon	DNA binding///transcription factor activity///transcriptional repressor activity///regulation of transcription, DNA-dependent	B cell receptor signaling pathway///T cell receptor signaling pathway///Adipocytokine signaling pathway
Ngrn	NM_031375	83485	AW552001	neugrin, neurite outgrowth associated	7-80134732-80138887(+)		nucleus
Nhp2l1	NM_011482	20826	FA-1///Ssfa1///Fta1	NHP2 non-histone chromosome protein 2-like 1 (S. cerevisiae)	15-81868599-81874853(-)	U4/U6.U5 tri-snRNP 15.5 kDa protein///Fertilization antigen 1 FA-1	fertilization (sensu Metazoa)///mRNA processing///nuclear mRNA splicing, via spliceosome///ribosome biogenesis and assembly///nucleus///plasma membrane///ribonucleoprotein complex///spliceosome complex///RNA binding
Nid1	NM_010917	18073	entactin///nidogen-1///Nid///A630025O17///entactin-1	nidogen 1	13-13229816-13304380(+)	Entactin	calcium ion binding///protein binding///cell adhesion///cell-matrix adhesion///basement membrane///extracellular matrix (sensu Metazoa)///extracellular space///membrane
Nin	NM_008697	18080	mKIAA1565///AI385615	ninein	12-70937361-71030563(-)	Fragment	GTP binding///calcium ion binding///nucleotide binding///protein binding///centrosome localization///centrosome///microtubule
Nmi	NM_019401	64685		N-myc (and STAT) interactor	2-51770515-51795097(-)	Nmi N-myc and STAT interactor///N-myc And STAT interactor///and STAT
Noc4l	NM_153570	100608	MGC28606///AI326906	nucleolar complex associated 4 homolog (S. cerevisiae)	5-110888720-110893684(-)	NOC4 protein homolog///Nucleolar complex-associated protein 4-like protein	protein binding///snoRNA binding///35S primary transcript processing///integral to membrane///membrane///nucleus///small nucleolar ribonucleoprotein complex
Nola3	NM_025403	66181	NOP10P///NOP10///1110036B12Rik	nucleolar protein family A, member 3	2-112062807-112063737(+)	snoRNP protein NOP10	nucleus///ribonucleoprotein complex///molecular function unknown///biological process unknown///rRNA processing///ribosome biogenesis///cellular component unknown
Notch2	NM_010928	18129	AI853703///N2	Notch gene homolog 2 (Drosophila)	3-98098942-98232854(+)	Notch 2 Motch B///Drosophila///Drosophila, full insert sequence. Fragment	DNA binding///calcium ion binding///ligand-regulated transcription factor activity///protein binding///receptor activity///transcription factor activity///Notch signaling pathway///anti-apoptosis///cell cycle arrest///cell differentiation///cell fate determination///cell growth///determination of left/right symmetry///development///embryonic limb morphogenesis///hemopoiesis///induction of apoptos…	Notch signaling pathway///Dorso-ventral axis formation
Npffr2	NM_133192	104443	Gpr74///NPFF2///HG31	neuropeptide FF receptor 2	5-90602627-90658939(+)	Neuropeptide NPFF receptor	G-protein coupled receptor activity///neuropeptide Y receptor activity///neuropeptide receptor activity///receptor activity///rhodopsin-like receptor activity///signal transducer activity///G-protein coupled receptor protein signaling pathway///signal transduction///integral to membrane///integral to plasma membrane///membrane	Neuroactive ligand-receptor interaction
Nploc4	NM_199469	217365	mKIAA1499///Npl4///AK129375///KIAA1499	nuclear protein localization 4 homolog (S. cerevisiae)	11-120196461-120253758(-)	Protein NPL4	metal ion binding///zinc ion binding///ER-associated protein catabolism///Golgi organization and biogenesis///membrane fusion///protein folding///endoplasmic reticulum///intracellular///nuclear envelope-endoplasmic reticulum network///nucleus
Nppa	NM_008725	230899	ANP///Pnd///Anf	natriuretic peptide precursor type A	4-146844545-146845867(+)	ANF Atrial natriuretic peptide ANP Prepronatriodilatin	hormone activity///physiological process///regulation of blood vessel size///cytoplasm///extracellular region
Npr1	NM_008727	18160	NPRA///NPR-A///MGC117511///AI893888///Pndr///GC-A	natriuretic peptide receptor 1	3-90536518-90551793(-)	ANP-A ANPRA GC-A///Guanylate cyclase NPR-A///Fragment	ATP binding///guanylate cyclase activity///lyase activity///peptide receptor activity, G-protein coupled///phosphorus-oxygen lyase activity///protein kinase activity///protein serine/threonine kinase activity///protein-tyrosine kinase activity///receptor activity///blood pressure regulation///cGMP biosynthesis///cyclic nucleotide biosynthesis///intracellular signaling cascade///protein amino acid…	Long-term depression///Gap junction///Purine metabolism
Nptn	NM_009145	20320	Sdfr1///AW554172	neuroplastin	9-58380545-58451008(+)	Stromal cell-derived receptor 1 SDR-1	cell adhesion molecule binding///homophilic cell adhesion///positive regulation of long-term neuronal synaptic plasticity///regulation of cell adhesion///integral to membrane///integral to membrane of membrane fraction///membrane///postsynaptic membrane///presynaptic membrane
Npy6r	NM_010935	18169	MGC124158	neuropeptide Y receptor Y6	18-44395457-44403031(+)	PP2///NPY6-R	G-protein coupled receptor activity///neuropeptide Y receptor activity///peptide YY receptor activity///receptor activity///rhodopsin-like receptor activity///signal transducer activity///G-protein coupled receptor protein signaling pathway///neuropeptide signaling pathway///signal transduction///integral to membrane///membrane	Neuroactive ligand-receptor interaction
Nr1i2	NM_010936	18171	SXR///mPXR///PXR.1///PXR.2///PXR///PXR1	nuclear receptor subfamily 1, group I, member 2	16-38167589-38214062(-)	Pregnane X receptor///Fragment	DNA binding///ligand-dependent nuclear receptor activity///metal ion binding///protein binding///receptor activity///sequence-specific DNA binding///steroid hormone receptor activity///transcription factor activity///transcriptional repressor activity///zinc ion binding///negative regulation of transcription///regulation of transcription, DNA-dependent///transcription///nucleus
Nr2f1	NM_010151	13865	COUP-TF1///COUP-TFI///MGC118474///COUPTFA///Erbal3///EAR3///Tcfcoup1///SVP44	nuclear receptor subfamily 2, group F, member 1	13-78652519-78662529(-)	COUP-TF1 COUP-TF I	DNA binding///ligand-dependent nuclear receptor activity///metal ion binding///receptor activity///sequence-specific DNA binding///steroid hormone receptor activity///transcription factor activity///zinc ion binding///cellular physiological process///forebrain development///neuron migration///regulation of progression through cell cycle///regulation of transcription, DNA-dependent///transcription…
Nradd	NM_026012	67169	PLAIDD///NRDD///BB104149///2610311B09Rik	neurotrophin receptor associated death domain	9-110465952-110469209(-)	Fragment	receptor activity///lamellipodium///membrane fraction///nuclear envelope lumen///nucleus
Nrn1	NM_153529	68404	0710008J23Rik///Nrn///cpg15///MGC40786	neuritin 1	13-36733092-36741920(-)	Candidate plasticity gene 15 protein	axonogenesis
Nrp2	NM_001077403///NM_001077404///NM_001077405///NM_001077406///NM_001077407///NM_010939	18187	Np-2///1110048P06Rik///Npn-2///Np2///Npn2	neuropilin 2	1-62637592-62752967(+)///1-62637592-62731367(+)///1-62637592-62752967(+)///1-62637592-62752967(+)///1-62637592-62752967(+)///1-62637592-62731367(+)	Fragment///A17 Neuropilin 2	receptor activity///semaphorin receptor activity///cell adhesion///cell differentiation///development///heart development///negative chemotaxis///nervous system development///neural crest cell migration///extracellular space///integral to membrane///membrane///plasma membrane
Nsg1	NM_010942	18196	m234///Neep21///p21	neuron specific gene family member 1	5-38425441-38447716(-)	p21 M234	dopamine receptor binding///dopamine receptor signaling pathway///integral to membrane///membrane
Ntn4	NM_021320	57764		netrin 4	10-93070999-93175685(+)	Beta-netrin	structural molecule activity///neuron remodeling///basement membrane///extracellular matrix (sensu Metazoa)///extracellular space	Axon guidance
Ntng1	NM_030699	80883	Lmnt1///AI853992///MGC99878///A930010C08Rik	netrin G1	3-109909160-110271281(-)	Laminet-1///Fragment	GPI anchor binding///molecular function unknown///structural molecule activity///axonogenesis///cell differentiation///development///nervous system development///anchored to plasma membrane///extracellular matrix (sensu Metazoa)///extracellular space///membrane///plasma membrane	Axon guidance
Ntrk2	NM_001025074///NM_008745	18212	trkB///Tkrb///AI848316///C030027L06Rik	neurotrophic tyrosine kinase, receptor, type 2	13-58816218-58946653(+)///13-58817455-59139588(+)	GP145-TrkB/GP95-TrkB Trk-B///Neurotrophic tyrosine kinase receptor type 2 TrkB tyrosine kinase	ATP binding///kinase activity///nucleotide binding///protein binding///protein kinase activity///protein-tyrosine kinase activity///receptor activity///transferase activity///transmembrane receptor protein tyrosine kinase activity///cell differentiation///development///feeding behavior///mechanoreceptor differentiation///nervous system development///protein amino acid phosphorylation///regulation…	MAPK signaling pathway
Nuak1	NM_001004363	77976	MGC90816///AU014801///AW494241///B230104P22Rik	NUAK family, SNF1-like kinase, 1	10-83801122-83870270(-)		ATP binding///kinase activity///nucleotide binding///protein kinase activity///protein serine/threonine kinase activity///transferase activity///protein amino acid phosphorylation
Nup210	NM_018815	54563	gp210///gp190///Pom210///9830001L10///AI836801	nucleoporin 210	6-90978573-91082298(-)	Fragment///POM210	porin activity///mRNA export from nucleus///mRNA processing///protein targeting///protein transport///transport///integral to membrane///membrane///nuclear envelope///nuclear pore///nucleus///outer membrane
Nut
Odz1	NM_011855	23963	Odz2///TCAP-1///Ten-m1	odd Oz/ten-m homolog 1 (Drosophila)	X-38777026-39519413(-)	Ten-1 Tenascin-M1 Ten-m1	subtilase activity///proteolysis///integral to membrane///integral to plasma membrane
Olfm4	NM_001030294	380924	OlfD///Gm913///pPD4///GW112///GC1///Gm296	olfactomedin 4	14-78734456-78756083(+)		molecular function unknown///biological process unknown///extracellular space
Olfr1014	NM_146569	258562	MOR213-5	olfactory receptor 1014	2-85577424-85578340(+)		G-protein coupled receptor activity///olfactory receptor activity///receptor activity///signal transducer activity///G-protein coupled receptor protein signaling pathway///response to stimulus///sensory perception of smell///signal transduction///integral to membrane///membrane
Olfr103	NM_146833	258830	MOR250-3///MOR250-8_p	olfactory receptor 103	17-36944343-36945283(-)		G-protein coupled receptor activity///olfactory receptor activity///receptor activity///signal transducer activity///G-protein coupled receptor protein signaling pathway///response to stimulus///sensory perception of smell///signal transduction///integral to membrane///membrane
Olfr109	NM_146835	258832	MOR250-1	olfactory receptor 109	17-37074260-37075205(+)		G-protein coupled receptor activity///olfactory receptor activity///receptor activity///signal transducer activity///G-protein coupled receptor protein signaling pathway///response to stimulus///sensory perception of smell///signal transduction///integral to membrane///membrane
Olfr113	NM_146289	258286	MOR218-9	olfactory receptor 113	17-37182535-37183474(-)		G-protein coupled receptor activity///olfactory receptor activity///receptor activity///signal transducer activity///G-protein coupled receptor protein signaling pathway///response to stimulus///sensory perception of smell///signal transduction///integral to membrane///membrane
Olfr1178	NM_001011868	258203	MOR225-6P	olfactory receptor 1178	2-88192087-88193058(+)		G-protein coupled receptor activity///olfactory receptor activity///receptor activity///signal transducer activity///G-protein coupled receptor protein signaling pathway///response to stimulus///sensory perception of smell///signal transduction///integral to membrane///membrane
Olfr1184	NM_146823	258820	MOR225-3	olfactory receptor 1184	2-88287572-88288506(+)		G-protein coupled receptor activity///olfactory receptor activity///receptor activity///signal transducer activity///G-protein coupled receptor protein signaling pathway///response to stimulus///sensory perception of smell///signal transduction///integral to membrane///membrane
Olfr1209	NM_146461	258453	MGC129175///MOR230-7	olfactory receptor 1209	2-88710299-88711230(-)	Fragment	signal transducer activity///G-protein coupled receptor protein signaling pathway///response to stimulus///sensory perception of smell///signal transduction///integral to membrane///membrane///G-protein coupled receptor activity///olfactory receptor activity///receptor activity
Olfr1259	NM_146341	258338	MOR232-9	olfactory receptor 1259	2-89744024-89744952(-)		G-protein coupled receptor activity///olfactory receptor activity///receptor activity///signal transducer activity///G-protein coupled receptor protein signaling pathway///response to stimulus///sensory perception of smell///signal transduction///integral to membrane///membrane
Olfr129	NM_146327	258324	MOR263-9	olfactory receptor 129	17-37662653-37663644(-)		G-protein coupled receptor activity///olfactory receptor activity///receptor activity///signal transducer activity///G-protein coupled receptor protein signaling pathway///response to stimulus///sensory perception of smell///signal transduction///integral to membrane///membrane
Olfr130	NM_146487	258480	MOR256-19	olfactory receptor 130	17-37675225-37676179(+)		G-protein coupled receptor activity///olfactory receptor activity///receptor activity///signal transducer activity///G-protein coupled receptor protein signaling pathway///response to stimulus///sensory perception of smell///signal transduction///integral to membrane///membrane
Olfr131	NM_146867	258867	MOR256-4	olfactory receptor 131	17-37690086-37691029(-)		G-protein coupled receptor activity///olfactory receptor activity///receptor activity///signal transducer activity///G-protein coupled receptor protein signaling pathway///response to stimulus///sensory perception of smell///signal transduction///integral to membrane///membrane
Olfr1320	NM_207240	236784	GA_x6K02T2Q64A-11736563-11737522///MOR122-3	olfactory receptor 1320	X-45928130-45929088(+)		G-protein coupled receptor activity///olfactory receptor activity///receptor activity///signal transducer activity///G-protein coupled receptor protein signaling pathway///response to stimulus///sensory perception of smell///signal transduction///integral to membrane///membrane
Olfr1359	NM_001011820	258067	MOR256-35///MOR256-60	olfactory receptor 1359	13-21681467-21682407(-)///13-21710467-21711407(+)		G-protein coupled receptor activity///olfactory receptor activity///receptor activity///signal transducer activity///G-protein coupled receptor protein signaling pathway///response to stimulus///sensory perception of smell///signal transduction///integral to membrane///membrane
Olfr1370	NM_146535	258528	MGC123746///MOR256-14	olfactory receptor 1370	13-21079815-21080764(-)	Olfactory receptor 1370///Fragment	G-protein coupled receptor activity///olfactory receptor activity///receptor activity///signal transducer activity///G-protein coupled receptor protein signaling pathway///response to stimulus///sensory perception of smell///signal transduction///integral to membrane///membrane
Olfr138	NM_130868	170648	MGC129198///Olfr89///MGC129199///MOR256-40P	olfactory receptor 138	17-37882825-37883763(+)	Olfr138 protein Olfactory receptor 138	G-protein coupled receptor activity///olfactory receptor activity///receptor activity///signal transducer activity///G-protein coupled receptor protein signaling pathway///response to stimulus///sensory perception of smell///signal transduction///integral to membrane///membrane
Olfr1388	NM_146467	258459	RP23-27B20.3///MGC129185///MOR256-28	olfactory receptor 1388	11-49287275-49288209(+)	MOR256-28 similar to the olfactory receptor family///Fragment///Olfactory receptor 1388	membrane///G-protein coupled receptor activity///olfactory receptor activity///receptor activity///signal transducer activity///G-protein coupled receptor protein signaling pathway///response to stimulus///sensory perception of smell///signal transduction///integral to membrane
Olfr139	NM_147003	259005	M5///MGC123736///RP23-221M24.1///MOR255-2///MGC123735	olfactory receptor 139	11-73860520-73861467(-)	Olfactory receptor 1///Odorant receptor M5	G-protein coupled receptor activity///olfactory receptor activity///receptor activity///rhodopsin-like receptor activity///signal transducer activity///G-protein coupled receptor protein signaling pathway///response to stimulus///sensory perception of smell///signal transduction///integral to membrane///membrane
Olfr1393	NM_146471	258463	RP23-10M12.5///MGC123557///MOR256-24///MGC123558	olfactory receptor 1393	11-49123572-49124508(+)	MOR256-24 similar to the olfactory receptor family///Olfactory receptor 1393	G-protein coupled receptor activity///olfactory receptor activity///receptor activity///signal transducer activity///G-protein coupled receptor protein signaling pathway///response to stimulus///sensory perception of smell///signal transduction///integral to membrane///membrane
Olfr1426	NM_146809	258805	MOR239-1	olfactory receptor 1426	19-12154656-12158892(-)	Olfactory receptor 1426	signal transducer activity///G-protein coupled receptor protein signaling pathway///response to stimulus///sensory perception of smell///signal transduction///integral to membrane///membrane///G-protein coupled receptor activity///olfactory receptor activity///receptor activity
Olfr1446	NM_146704	258699	MOR202-2	olfactory receptor 1446	19-12956667-12957594(-)	Olfactory receptor 1446	G-protein coupled receptor activity///olfactory receptor activity///receptor activity///signal transducer activity///G-protein coupled receptor protein signaling pathway///response to stimulus///sensory perception of smell///signal transduction///integral to membrane///membrane
Olfr1451	NM_146705	258700	MOR202-1	olfactory receptor 1451	19-13066006-13066937(+)		G-protein coupled receptor activity///olfactory receptor activity///receptor activity///signal transducer activity///G-protein coupled receptor protein signaling pathway///response to stimulus///sensory perception of smell///signal transduction///integral to membrane///membrane
Olfr1459	NM_146689	258684	MOR202-17	olfactory receptor 1459	19-13212753-13213676(-)		G-protein coupled receptor activity///olfactory receptor activity///receptor activity///signal transducer activity///G-protein coupled receptor protein signaling pathway///response to stimulus///sensory perception of smell///signal transduction///integral to membrane///membrane
Olfr1465	NM_001011841	258121	MOR202-28	olfactory receptor 1465	19-13380378-13381302(-)		G-protein coupled receptor activity///olfactory receptor activity///receptor activity///signal transducer activity///G-protein coupled receptor protein signaling pathway///response to stimulus///sensory perception of smell///signal transduction///integral to membrane///membrane
Olfr1466	NM_146694	258689	MOR202-12	olfactory receptor 1466	19-13408778-13409703(+)		G-protein coupled receptor activity///olfactory receptor activity///receptor activity///signal transducer activity///G-protein coupled receptor protein signaling pathway///response to stimulus///sensory perception of smell///signal transduction///integral to membrane///membrane
Olfr1495	NM_146344	258341	MOR266-9	olfactory receptor 1495	19-13835362-13836321(+)	Olfactory receptor 1495	G-protein coupled receptor activity///olfactory receptor activity///receptor activity///signal transducer activity///G-protein coupled receptor protein signaling pathway///response to stimulus///sensory perception of smell///signal transduction///integral to membrane///membrane
Olfr1509	NM_020514	57271	Or83///MOR244-3///Mor83	olfactory receptor 1509	14-51372365-51373291(+)	Ecotropic viral integration site 9 protein///EVI-9///B-cell CLL/lymphoma 11A///Olfactory receptor 1509	G-protein coupled receptor activity///olfactory receptor activity///receptor activity///signal transducer activity///G-protein coupled receptor protein signaling pathway///response to stimulus///sensory perception of smell///signal transduction///integral to membrane///membrane
Olfr204	NM_146992	258994	MOR182-3	olfactory receptor 204	16-59256744-59257661(-)		receptor activity///signal transducer activity///G-protein coupled receptor protein signaling pathway///response to stimulus///sensory perception of smell///signal transduction///integral to membrane///membrane///G-protein coupled receptor activity///olfactory receptor activity
Olfr26	NM_146783	18324	MTPCR09///MOR171-9	olfactory receptor 26	9-38605634-38606559(+)	Fragment	G-protein coupled receptor activity///olfactory receptor activity///receptor activity///rhodopsin-like receptor activity///signal transducer activity///G-protein coupled receptor protein signaling pathway///response to stimulus///sensory perception of smell///signal transduction///integral to membrane///integral to plasma membrane///membrane
Olfr272	NM_146839	258836	MOR262-7	olfactory receptor 272	4-52931934-52932892(-)		olfactory receptor activity///receptor activity///signal transducer activity///G-protein coupled receptor protein signaling pathway///response to stimulus///sensory perception of smell///signal transduction///integral to membrane///membrane///G-protein coupled receptor activity
Olfr284	NM_146281	258278	MOR160-4	olfactory receptor 284	15-98168055-98168973(-)	Fragment	G-protein coupled receptor activity///olfactory receptor activity///receptor activity///signal transducer activity///G-protein coupled receptor protein signaling pathway///response to stimulus///sensory perception of smell///signal transduction///integral to membrane///membrane
Olfr298	NM_001011751	257905	MOR219-4	olfactory receptor 298	7-86364311-86365310(-)		G-protein coupled receptor activity///olfactory receptor activity///receptor activity///signal transducer activity///G-protein coupled receptor protein signaling pathway///response to stimulus///sensory perception of smell///signal transduction///integral to membrane///membrane
Olfr305	NM_146616	258609	MOR219-2	olfactory receptor 305	7-86239137-86240096(-)		G-protein coupled receptor activity///olfactory receptor activity///receptor activity///signal transducer activity///G-protein coupled receptor protein signaling pathway///response to stimulus///sensory perception of smell///signal transduction///integral to membrane///membrane
Olfr319	NM_146500	258493	RP23-128D9.9///MOR285-2///MGC129171	olfactory receptor 319	11-58517897-58518817(+)	Olfactory receptor 319	G-protein coupled receptor activity///olfactory receptor activity///receptor activity///signal transducer activity///G-protein coupled receptor protein signaling pathway///response to stimulus///sensory perception of smell///signal transduction///integral to membrane///membrane
Olfr355	NM_146625	258618	MOR138-2	olfactory receptor 355	2-36749190-36750121(-)		G-protein coupled receptor activity///olfactory receptor activity///receptor activity///signal transducer activity///G-protein coupled receptor protein signaling pathway///response to stimulus///sensory perception of smell///signal transduction///integral to membrane///membrane
Olfr356	NM_146624	258617	MOR134-1	olfactory receptor 356	2-36759129-36760075(+)		response to stimulus///sensory perception of smell///signal transduction///integral to membrane///membrane///G-protein coupled receptor activity///olfactory receptor activity///receptor activity///signal transducer activity///G-protein coupled receptor protein signaling pathway
Olfr368	NM_146374	258371	MGC129260///MOR178-1	olfactory receptor 368	2-37153757-37154739(+)	Fragment///Olfactory receptor 368	G-protein coupled receptor activity///olfactory receptor activity///receptor activity///signal transducer activity///G-protein coupled receptor protein signaling pathway///response to stimulus///sensory perception of smell///signal transduction///integral to membrane///membrane
Olfr386	NM_207224	193053	GA_x6K02T2P1NL-3773152-3774090	olfactory receptor 386	11-73418776-73419713(+)		G-protein coupled receptor activity///olfactory receptor activity///receptor activity///signal transducer activity///G-protein coupled receptor protein signaling pathway///response to stimulus///sensory perception of smell///signal transduction///integral to membrane///membrane
Olfr393	NM_147008	259010	RP23-360H16.1///MOR135-7	olfactory receptor 393	11-73663379-73664318(-)		G-protein coupled receptor activity///olfactory receptor activity///receptor activity///signal transducer activity///G-protein coupled receptor protein signaling pathway///response to stimulus///sensory perception of smell///signal transduction///integral to membrane///membrane
Olfr427	NM_207158	259162	MGC123699///MOR105-7///MGC123698///MGC123740///MOR105-9///MGC123739	olfactory receptor 427	1-175936134-175937081(+)	Olfr1340 protein	G-protein coupled receptor activity///olfactory receptor activity///receptor activity///signal transducer activity///G-protein coupled receptor protein signaling pathway///response to stimulus///sensory perception of smell///signal transduction///integral to membrane///membrane
Olfr432	NM_146716	258711	MGC123596///MOR123-2	olfactory receptor 432	1-175887049-175887987(+)	Fragment	G-protein coupled receptor activity///olfactory receptor activity///receptor activity///signal transducer activity///G-protein coupled receptor protein signaling pathway///response to stimulus///sensory perception of smell///signal transduction///integral to membrane///membrane
Olfr44	NM_146830	18343	IB3///MOR171-5	olfactory receptor 44	9-39234877-39235822(-)	Fragment	G-protein coupled receptor activity///olfactory receptor activity///receptor activity///rhodopsin-like receptor activity///signal transducer activity///G-protein coupled receptor protein signaling pathway///response to stimulus///sensory perception of smell///signal transduction///integral to membrane///integral to plasma membrane///membrane
Olfr46	NM_146934	18345	ID12///IB7///MGC123815///IF5///MOR253-8	olfactory receptor 46	7-140461487-140462442(+)	Fragment///Hypothetical protein	G-protein coupled receptor activity///olfactory receptor activity///receptor activity///rhodopsin-like receptor activity///signal transducer activity///G-protein coupled receptor protein signaling pathway///response to stimulus///sensory perception of smell///signal transduction///integral to membrane///integral to plasma membrane///membrane
Olfr461	NM_146382	258380	MOR120-3	olfactory receptor 461	6-40473642-40474584(-)	Fragment	G-protein coupled receptor activity///olfactory receptor activity///receptor activity///signal transducer activity///G-protein coupled receptor protein signaling pathway///response to stimulus///sensory perception of smell///signal transduction///integral to membrane///membrane
Olfr473	NM_146775	258771	MOR204-4	olfactory receptor 473	7-107724698-107725631(+)		G-protein coupled receptor activity///olfactory receptor activity///receptor activity///rhodopsin-like receptor activity///signal transducer activity///G-protein coupled receptor protein signaling pathway///response to stimulus///sensory perception of smell///signal transduction///integral to membrane///membrane
Olfr482	NM_146733	258728	MOR204-14	olfactory receptor 482	7-107885775-107886745(-)		G-protein coupled receptor activity///olfactory receptor activity///receptor activity///rhodopsin-like receptor activity///signal transducer activity///G-protein coupled receptor protein signaling pathway///response to stimulus///sensory perception of smell///signal transduction///integral to membrane///membrane
Olfr487	NM_001011811	258042	MOR204-29P	olfactory receptor 487	7-108002759-108003704(-)		G-protein coupled receptor activity///olfactory receptor activity///receptor activity///signal transducer activity///G-protein coupled receptor protein signaling pathway///response to stimulus///sensory perception of smell///signal transduction///integral to membrane///membrane
Olfr488	NM_146732	258727	MOR204-15	olfactory receptor 488	7-108046368-108047313(-)		G-protein coupled receptor activity///olfactory receptor activity///receptor activity///rhodopsin-like receptor activity///signal transducer activity///G-protein coupled receptor protein signaling pathway///response to stimulus///sensory perception of smell///signal transduction///integral to membrane///membrane
Olfr50	NM_146946	18350	MOR136-6///ID3	olfactory receptor 50	2-36615246-36616184(+)	Fragment	G-protein coupled receptor activity///olfactory receptor activity///receptor activity///rhodopsin-like receptor activity///signal transducer activity///G-protein coupled receptor protein signaling pathway///response to stimulus///sensory perception of smell///signal transduction///integral to membrane///integral to plasma membrane///membrane
Olfr509	NM_146372	258369	MOR267-14	olfactory receptor 509	7-108436786-108437751(-)		G-protein coupled receptor activity///olfactory receptor activity///receptor activity///signal transducer activity///G-protein coupled receptor protein signaling pathway///response to stimulus///sensory perception of smell///signal transduction///integral to membrane///membrane
Olfr514	NM_146726	258721	MOR268-1	olfactory receptor 514	7-108616242-108617174(-)		G-protein coupled receptor activity///olfactory receptor activity///receptor activity///signal transducer activity///G-protein coupled receptor protein signaling pathway///response to stimulus///sensory perception of smell///signal transduction///integral to membrane///membrane
Olfr589	NM_147052	259054	MOR32-3	olfactory receptor 589	7-103028614-103029566(-)		G-protein coupled receptor activity///olfactory receptor activity///receptor activity///signal transducer activity///G-protein coupled receptor protein signaling pathway///response to stimulus///sensory perception of smell///signal transduction///integral to membrane///membrane
Olfr605	NM_001011854	258156	MOR24-5///MOR202-22P	olfactory receptor 605	7-103315998-103316942(-)		G-protein coupled receptor activity///olfactory receptor activity///receptor activity///signal transducer activity///G-protein coupled receptor protein signaling pathway///response to stimulus///sensory perception of smell///signal transduction///integral to membrane///membrane
Olfr606	NM_147094	259098	MOR17-2	olfactory receptor 606	7-103325159-103326117(+)		G-protein coupled receptor activity///olfactory receptor activity///receptor activity///signal transducer activity///G-protein coupled receptor protein signaling pathway///response to stimulus///sensory perception of smell///signal transduction///integral to membrane///membrane
Olfr631	NM_146959	258961	MOR3-1	olfactory receptor 631	7-103788882-103803732(+)		G-protein coupled receptor activity///olfactory receptor activity///receptor activity///signal transducer activity///G-protein coupled receptor protein signaling pathway///response to stimulus///sensory perception of smell///signal transduction///integral to membrane///membrane
Olfr64	NM_013616	18365	ORL670///5'beta3///5'[b]3///MOR1-1///MOR1-2	olfactory receptor 65	7-103777277-103781357(+)		G-protein coupled receptor activity///olfactory receptor activity///receptor activity///signal transducer activity///G-protein coupled receptor protein signaling pathway///response to stimulus///sensory perception of smell///signal transduction///integral to membrane///integral to plasma membrane///membrane
Olfr644	NM_147121	259125	MOR13-1	olfactory receptor 644	7-103941906-103942850(-)	Fragment	G-protein coupled receptor activity///olfactory receptor activity///receptor activity///signal transducer activity///G-protein coupled receptor protein signaling pathway///response to stimulus///sensory perception of smell///signal transduction///integral to membrane///membrane
Olfr705	NM_147032	259034	MOR283-2	olfactory receptor 705	7-106666941-106667892(-)	Fragment	G-protein coupled receptor activity///olfactory receptor activity///receptor activity///signal transducer activity///G-protein coupled receptor protein signaling pathway///response to stimulus///sensory perception of smell///signal transduction///integral to membrane///membrane
Olfr706	NM_146353	258350	MOR283-11	olfactory receptor 706	7-106679515-106680464(-)		G-protein coupled receptor activity///olfactory receptor activity///receptor activity///signal transducer activity///G-protein coupled receptor protein signaling pathway///response to stimulus///sensory perception of smell///signal transduction///integral to membrane///membrane
Olfr711	NM_147035	259037	MOR103-4	olfactory receptor 711	7-106765047-106765991(-)		G-protein coupled receptor activity///olfactory receptor activity///receptor activity///signal transducer activity///G-protein coupled receptor protein signaling pathway///response to stimulus///sensory perception of smell///signal transduction///integral to membrane///membrane
Olfr723	NM_001011530	259147	MOR247-4///MOR247-3P	olfactory receptor 723	14-48850563-48851493(-)		G-protein coupled receptor activity///olfactory receptor activity///receptor activity///signal transducer activity///G-protein coupled receptor protein signaling pathway///response to stimulus///sensory perception of smell///signal transduction///integral to membrane///membrane
Olfr732	NM_146665	258659	MOR241-1	olfactory receptor 732	14-49203275-49204202(-)	Olfactory receptor 732	G-protein coupled receptor activity///olfactory receptor activity///receptor activity///signal transducer activity///G-protein coupled receptor protein signaling pathway///response to stimulus///sensory perception of smell///signal transduction///integral to membrane///membrane
Olfr733	NM_146663	258657	MOR241-2	olfactory receptor 733	14-49220333-49221258(-)	Olfactory receptor 733	G-protein coupled receptor activity///olfactory receptor activity///receptor activity///signal transducer activity///G-protein coupled receptor protein signaling pathway///response to stimulus///sensory perception of smell///signal transduction///integral to membrane///membrane
Olfr76	NM_146682	258677	MOR215-3///V5	olfactory receptor 76	19-12186766-12187719(-)		G-protein coupled receptor activity///olfactory receptor activity///receptor activity///signal transducer activity///G-protein coupled receptor protein signaling pathway///response to stimulus///sensory perception of smell///signal transduction///cellular component unknown///integral to membrane///membrane
Olfr791	NM_146930	258932	MOR114-1	olfactory receptor 791	10-128929177-128930116(+)		G-protein coupled receptor activity///olfactory receptor activity///receptor activity///signal transducer activity///G-protein coupled receptor protein signaling pathway///response to stimulus///sensory perception of smell///signal transduction///integral to membrane///membrane
Olfr800	NM_146548	258541	MOR114-7	olfactory receptor 800	10-129062756-129063692(+)		G-protein coupled receptor activity///olfactory receptor activity///receptor activity///signal transducer activity///G-protein coupled receptor protein signaling pathway///response to stimulus///sensory perception of smell///signal transduction///integral to membrane///membrane
Olfr809	NM_146324	258321	MOR108-4	olfactory receptor 809	10-129178819-129179805(+)	Olfactory receptor 809	G-protein coupled receptor activity///olfactory receptor activity///receptor activity///signal transducer activity///G-protein coupled receptor protein signaling pathway///response to stimulus///sensory perception of smell///signal transduction///integral to membrane///membrane
Olfr816	NM_146672	258667	MOR113-1	olfactory receptor 816	10-129314287-129315225(-)	Fragment	sensory perception of smell///signal transduction///integral to membrane///membrane///G-protein coupled receptor activity///olfactory receptor activity///receptor activity///signal transducer activity///G-protein coupled receptor protein signaling pathway///response to stimulus
Olfr828	NM_146605	258598	MOR149-1	olfactory receptor 828	9-18565756-18566694(-)		signal transduction///integral to membrane///membrane///G-protein coupled receptor activity///olfactory receptor activity///receptor activity///signal transducer activity///G-protein coupled receptor protein signaling pathway///response to stimulus///sensory perception of smell
Olfr846	NM_146282	258279	MOR149-3	olfactory receptor 846	9-19110817-19111755(-)		olfactory receptor activity///receptor activity///signal transducer activity///G-protein coupled receptor protein signaling pathway///response to stimulus///sensory perception of smell///signal transduction///integral to membrane///membrane///G-protein coupled receptor activity
Olfr860	NM_146528	258521	MOR146-2	olfactory receptor 860	9-19596067-19597019(-)	Olfactory receptor 860	G-protein coupled receptor activity///olfactory receptor activity///receptor activity///signal transducer activity///G-protein coupled receptor protein signaling pathway///response to stimulus///sensory perception of smell///signal transduction///integral to membrane///membrane
Olfr915	NM_146785	258781	MOR167-4	olfactory receptor 915	9-38397161-38398093(-)	Fragment	G-protein coupled receptor activity///olfactory receptor activity///receptor activity///signal transducer activity///G-protein coupled receptor protein signaling pathway///response to stimulus///sensory perception of smell///signal transduction///integral to membrane///membrane
Olfr923	NM_146816	258812	MOR164-2	olfactory receptor 923	9-38578263-38579216(+)		G-protein coupled receptor activity///olfactory receptor activity///receptor activity///signal transducer activity///G-protein coupled receptor protein signaling pathway///response to stimulus///sensory perception of smell///signal transduction///integral to membrane///membrane
Olfr938	NM_146438	258430	MOR171-25	olfactory receptor 938	9-38828366-38829314(-)	Olfactory receptor 938///Olfactory receptor MOR171-25	sensory perception of smell///signal transduction///integral to membrane///membrane///G-protein coupled receptor activity///olfactory receptor activity///receptor activity///signal transducer activity///G-protein coupled receptor protein signaling pathway///response to stimulus
Olfr95	NM_146513	258506	MOR263-6	olfactory receptor 95	17-36818966-36819904(-)		G-protein coupled receptor activity///olfactory receptor activity///receptor activity///signal transducer activity///G-protein coupled receptor protein signaling pathway///response to stimulus///sensory perception of smell///signal transduction///integral to membrane///membrane
Olfr955	NM_207141	258242	MOR171-50///MOR171-34	olfactory receptor 955	9-39220350-39221295(-)		G-protein coupled receptor activity///olfactory receptor activity///receptor activity///signal transducer activity///G-protein coupled receptor protein signaling pathway///response to stimulus///sensory perception of smell///signal transduction///integral to membrane///membrane
Olfr96	NM_146514	258507	MOR121-1	olfactory receptor 96	17-36833179-36834120(+)	Olfactory receptor 96	G-protein coupled receptor activity///olfactory receptor activity///receptor activity///signal transducer activity///G-protein coupled receptor protein signaling pathway///response to stimulus///sensory perception of smell///signal transduction///integral to membrane///membrane
Opa3	NM_207525	403187	Gm1425///D630048P19Rik///Gm472	optic atrophy 3 (human)	7-18386910-18405339(+)	Human
Orc4l	NM_011958	26428	Orc4///Orc4P///mMmORC4	origin recognition complex, subunit 4-like (S. cerevisiae)	2-48724862-48771243(-)	S. cerevisiae, full insert sequence///S. cerevisiae	ATP binding///DNA binding///nucleoside-triphosphatase activity///nucleotide binding///DNA replication///transport///intracellular///nucleus	Cell cycle
Osbpl11	NM_176840	106326	AU019795///9430097N02Rik///ORP-11///AI132306	oxysterol binding protein-like 11	16-33104817-33163012(+)	OSBP-related protein 11///ORP-11	lipid transport///steroid metabolism///transport
Osbpl5	NM_024289	79196	AI462538///ORP5///Obph1///Osbp2///1110006M06Rik	oxysterol binding protein-like 5	7-143498152-143551353(-)	ORP-5 Oxysterol-binding protein homolog 1///OSBP-related protein 5	oxysterol binding///Golgi to plasma membrane transport///cholesterol metabolism///cholesterol transport///lipid transport///steroid metabolism///transport///cytosol///integral to membrane
Osbpl6	NM_145525	99031	MGC30542///KIAA4128///AI596402///mKIAA4128///ORP-6///1110062M20Rik	oxysterol binding protein-like 6	2-76207376-76401484(+)	Fragment///OSBP-related protein 6///ORP-6	nucleic acid binding///lipid transport///steroid metabolism///transport
Otop3	NM_027132	69602	2310011E08Rik	otopetrin 3	11-115150868-115163016(+)		membrane
Ovgp1	NM_007696	12659	AU019448///AU016433///Chit5///OGP///MOGP///120kDa///muc9	oviductal glycoprotein 1	3-106101857-106115478(+)	Oviductin Estrogen-dependent oviduct protein///Fragment///Oviductal glycoprotein	catalytic activity///cation binding///chitinase activity///hydrolase activity, hydrolyzing O-glycosyl compounds///carbohydrate metabolism///chitin catabolism///fertilization (sensu Metazoa)///extracellular space
Ovol2	NM_026924///NM_152947	107586	1700108N11Rik///1810007D21Rik///M-OVO///M-OVO-A///Ovo2///M-OVO-B///MOVO///movo2///Zfp339	ovo-like 2 (Drosophila)	2-143996618-144022803(-)///2-143996618-144023521(-)	Zinc finger OVO2 Zinc finger protein mOVO///Drosophila///mOvo2 Zinc finger protein 339	dorsal/ventral pattern formation///embryonic gut morphogenesis///heart development///negative regulation of cell proliferation///negative regulation of transcription, DNA-dependent///neural crest cell migration///neural fold formation///positive regulation of transcription, DNA-dependent///regulation of transcription, DNA-dependent///transcription///intracellular///nucleus///DNA binding///metal i…
Oxgr1	NM_001001490	239283	Gpr80///Gpr99///P2Y15///Gm299	oxoglutarate (alpha-ketoglutarate) receptor 1	14-119154766-119177617(-)	Alpha-ketoglutarate receptor 1///Alpha-ketoglutarate	AMP binding///C-X-C chemokine receptor activity///G-protein coupled receptor activity///adenosine receptor activity, G-protein coupled///purine nucleoside binding///purinergic nucleotide receptor activity, G-protein coupled///receptor activity///rhodopsin-like receptor activity///signal transducer activity///G-protein coupled receptor protein signaling pathway///G-protein signaling, coupled to cA…
P2ry13	NM_028808	74191	P2Y13///SP174///GPCR1///GPR94///Gpr86///2010001L06Rik	purinergic receptor P2Y, G-protein coupled 13	3-59295834-59298811(-)	P2Y13 G-protein coupled receptor 86	G-protein coupled receptor activity///G-protein coupled receptor activity, unknown ligand///purinergic nucleotide receptor activity, G-protein coupled///receptor activity///rhodopsin-like receptor activity///signal transducer activity///G-protein coupled receptor protein signaling pathway///signal transduction///endoplasmic reticulum///integral to membrane///membrane	Neuroactive ligand-receptor interaction
P4ha1	NM_011030	18451	P4ha///AL022634	procollagen-proline, 2-oxoglutarate 4-dioxygenase (proline 4-hydroxylase), alpha 1 polypeptide	10-58718729-58767686(+)	proline 4-hydroxylase	L-ascorbic acid binding///binding///iron ion binding///metal ion binding///oxidoreductase activity///oxidoreductase activity, acting on paired donors, with incorporation or reduction of molecular oxygen, 2-oxoglutarate as one donor, and incorporation of one atom each of oxygen into both donors///oxidoreductase activity, acting on single donors with incorporation of molecular oxygen, incorporation…	Arginine and proline metabolism
Pacs1	NM_153129	107975	MGC37046///AI325977	phosphofurin acidic cluster sorting protein 1	19-5133684-5273119(-)	Fragment///PACS-1	protein targeting to Golgi///COPI-coated vesicle
Paip2	NM_026420	67869	2310050K10Rik///AU045972	polyadenylate-binding protein-interacting protein 2	18-35724640-35743159(+)	PABP-interacting protein 2 PAIP-2///PolyA	molecular function unknown///biological process unknown///regulation of protein biosynthesis///regulation of translation///cellular component unknown
Pak3	NM_008778	18481	Pak65beta///Stk4///Pak65alpha///mPAK-3	p21 (CDKN1A)-activated kinase 3	X-138912112-139038178(+)	PAK-3 Beta-PAK CDC42/RAC effector kinase PAK-B	ATP binding///catalytic activity///kinase activity///magnesium ion binding///metal ion binding///nucleotide binding///protein binding///protein kinase activity///protein serine/threonine kinase activity///protein-tyrosine kinase activity///transferase activity///development///protein amino acid phosphorylation	Axon guidance///Regulation of actin cytoskeleton///Focal adhesion///T cell receptor signaling pathway
Pank1		75735		pantothenate kinase 1		Pantothenic acid kinase 1///mPank1 mPank	ATP binding///kinase activity///nucleotide binding///pantothenate kinase activity///transferase activity///coenzyme A biosynthesis	Pantothenate and CoA biosynthesis
Panx1	NM_019482	55991	AI847747	pannexin 1	9-14756179-14795871(-)		gap junction///integral to membrane///membrane
Pap	NM_011036	18489	PAP1///REG-III///INGAP///Reg3b///HIP	pancreatitis-associated protein	6-78300393-78302974(+)	Pancreatitis-associated protein 1///Reg III-beta	sugar binding///acute-phase response///inflammatory response///extracellular space
Paqr3	NM_198422	231474	AY424292///6330415A20Rik	progestin and adipoQ receptor family member III	5-97322630-97351898(-)		receptor activity///integral to membrane///membrane
Paqr5	NM_028748	74090	MGC118370///0610010I15Rik///AV002411///BB115488	progestin and adipoQ receptor family member V	9-61751743-61824796(-)	mPR gamma	G-protein coupled receptor activity///lipid binding///receptor activity///signal transducer activity///steroid binding///G-protein coupled receptor protein signaling pathway///signal transduction///integral to membrane///membrane
Paqr7	NM_027995	71904	2310021M12Rik///mPR///PGLP///AV001994///BB007237///Mpra	progestin and adipoQ receptor family member VII	4-133769053-133780886(+)	PPARgamma-induced liver protein///mPR alpha	signal transduction///integral to membrane///membrane///G-protein coupled receptor activity///lipid binding///receptor activity///signal transducer activity///steroid binding///G-protein coupled receptor protein signaling pathway
Pask	NM_080850	269224	mKIAA0135	PAS domain containing serine/threonine kinase	1-95139842-95167980(-)	PAS-kinase PASKIN	ATP binding///kinase activity///nucleotide binding///protein kinase activity///protein serine/threonine kinase activity///protein-tyrosine kinase activity///signal transducer activity///transferase activity///protein amino acid phosphorylation///signal transduction///intracellular
Pax5	NM_008782	18507	KLP///EBB-1///BSAP///Pax-5	paired box gene 5	4-44552606-44731540(-)	B-cell-specific transcription factor///BSAP	DNA binding///protein binding///transcription factor activity///transcriptional activator activity///transcriptional repressor activity///cell differentiation///development///nervous system development///organ morphogenesis///regulation of transcription, DNA-dependent///spermatogenesis///transcription///nucleus///transcription factor complex
Pbef1	NM_021524	59027	AI314458///Visfatin///1110035O14Rik///Pbef///Nampt	pre-B-cell colony-enhancing factor 1	12-33405721-33436854(+)	NAmPRTase///Nampt Pre-B-cell colony-enhancing factor 1 homolog PBEF///A///Visfatin	nicotinamide phosphoribosyltransferase activity///nicotinate phosphoribosyltransferase activity///transferase activity///transferase activity, transferring glycosyl groups///NAD biosynthesis///pyridine nucleotide biosynthesis///cytoplasm	Nicotinate and nicotinamide metabolism
Pcdh20	NM_178685	219257	C630015B17Rik///PCDH13	protocadherin 20	14-87313335-87318675(-)	Fragment	calcium ion binding///protein binding///cell adhesion///homophilic cell adhesion///integral to membrane///membrane
Pcdha2	NM_198117	353234		protocadherin alpha 2	18-37065291-37313631(+)		nucleus///calcium ion binding
Pcdhb11	NM_053136	93882	PcdhbK///Pcdhb5E	protocadherin beta 11	18-37547391-37550701(+)	Protocadherin beta 11	calcium ion binding///heme binding///iron ion binding///monooxygenase activity///protein binding///cell adhesion///electron transport///homophilic cell adhesion///membrane
Pcdhb16	NM_053141	93887	PcdhbP///Pcdhb8	protocadherin beta 16	18-37603813-37608758(+)	Fragment	calcium ion binding///transcription factor activity///homophilic cell adhesion///regulation of transcription, DNA-dependent///extracellular space///integral to membrane///intracellular///membrane
Pcdhb20	NM_053145	93891	Pcdhb14///PcdhbT	protocadherin beta 20	18-37630237-37633632(+)		calcium ion binding///homophilic cell adhesion///integral to membrane///membrane
Pcdhgc3	NM_033581	93706	Pcdh2///PC43///MGC106426	protocadherin gamma subfamily C, 3	18-37932383-37967844(+)	Protocadherin gamma subfamily C, 3	calcium ion binding///calcium-dependent cell-cell adhesion///homophilic cell adhesion///integral to plasma membrane///intercellular junction///membrane///membrane fraction
Pclo	NM_011995	26875	Acz///Pico///mKIAA0559	piccolo (presynaptic cytomatrix protein)	5-14520923-14801993(+)	Fragment///Brain-derived HLMN protein///Aczonin Multidomain presynaptic cytomatrix protein	calcium ion binding///calcium-dependent phospholipid binding///metal ion binding///profilin binding///protein binding///zinc ion binding///cAMP-mediated signaling///cytoskeleton organization and biogenesis///insulin secretion///regulation of exocytosis///synaptic vesicle targeting///synapse
Pcoln3	NM_145606	234852	2900018H07Rik	procollagen (type III) N-endopeptidase	8-126090355-126098828(-)	CHMP1a	protein binding///cell cycle///gene silencing///mitotic chromosome condensation///negative regulation of S phase of mitotic cell cycle///negative regulation of transcription, DNA-dependent///protein transport///regulation of transcription, DNA-dependent///transcription///transport///condensed nuclear chromosome///early endosome///endomembrane system///membrane///microtubule organizing center///nu…
Pdc	NM_024458	20028	Rpr1///Rpr-1	phosducin	1-152081634-152096123(+)	PHD 33 kDa phototransducing protein///RPR-1	GTPase inhibitor activity///regulation of G-protein coupled receptor protein signaling pathway///response to stimulus///rhodopsin mediated phototransduction///visual perception///cytosol	Olfactory transduction
Pdcd10	NM_019745	56426	MGC102058///Tfa15///Tfar15///2410003B13Rik	programmed cell death 10	3-75602415-75642726(-)	Fragment	apoptosis
Pde5a	NM_153422	242202	Pde5///CGB-PDE///PDE5A1///CN5N	phosphodiesterase 5A, cGMP-specific	3-122721208-122848174(+)	CGB-PDE///cGMP-binding cGMP-specific phosphodiesterase	3',5'-cyclic-GMP phosphodiesterase activity///3',5'-cyclic-nucleotide phosphodiesterase activity///cGMP binding///catalytic activity///cyclic-nucleotide phosphodiesterase activity///hydrolase activity///magnesium ion binding///metal ion binding///nucleotide binding///zinc ion binding///cGMP catabolism///signal transduction	Purine metabolism
Pdha1	NM_008810	18597	Pdha-1	pyruvate dehydrogenase E1 alpha 1	X-155466324-155482441(-)	PDHE1-A type I	oxidoreductase activity///oxidoreductase activity, acting on the aldehyde or oxo group of donors, disulfide as acceptor///pyruvate dehydrogenase (acetyl-transferring) activity///pyruvate dehydrogenase activity///glycolysis///metabolism///extracellular space///mitochondrion	Butanoate metabolism///Glycolysis / Gluconeogenesis///Pyruvate metabolism///Alanine and aspartate metabolism///Valine, leucine and isoleucine biosynthesis
Pdhx	NM_175094	27402	E3bp///Pdx1///AI481367	pyruvate dehydrogenase complex, component X	2-102821915-102874350(-)		acyltransferase activity///electron carrier activity///lipoic acid binding///protein binding///metabolism///mitochondrion///pyruvate dehydrogenase complex (sensu Eukaryota)
Pdia4	NM_009787	12304	Cai///Erp72///AI987846	protein disulfide isomerase associated 4	6-47725727-47743098(-)	Protein ERp-72///Fragment///PROTEIN ERP-72 ERP72///ERp72	calcium ion binding///electron carrier activity///isomerase activity///protein disulfide isomerase activity///protein disulfide oxidoreductase activity///endoplasmic reticulum
Pdxp	NM_020271	57028	AB041662///PLPP///1600027H05Rik	pyridoxal (pyridoxine, vitamin B6) phosphatase	15-78741173-78746772(+)	PLP phosphatase///Fragment	catalytic activity///hydrolase activity///magnesium ion binding///metal ion binding///phosphoric monoester hydrolase activity///metabolism	Vitamin B6 metabolism
Pdzd3	NM_133226	170761	Pdzk2///NaPi-Cap2	PDZ domain containing 3	9-43998302-44002455(-)	NaPi-Cap2///PDZ domain-containing protein 2///Natrium-phosphate cotransporter IIa C-terminal-associated protein 2	guanylate cyclase inhibitor activity///protein binding///intracellular signaling cascade///receptor guanylyl cyclase signaling pathway///apical part of cell///membrane
Pet112l	NM_144896	229487	9430026F02Rik///MGC11629	PET112-like (yeast)	3-85660055-85740397(+)	Glu-ADT subunit B///yeast///Gln///A	carbon-nitrogen ligase activity, with glutamine as amido-N-donor///glutamyl-tRNA(Gln) amidotransferase activity///ligase activity///transferase activity///translation factor activity, nucleic acid binding///protein biosynthesis///mitochondrion
Pgam1	NM_023418	18648	MGC102422///Pgam-1///MGC118049///2310050F24Rik	phosphoglycerate mutase 1	19-41965181-41971975(+)	Phosphoglycerate mutase isozyme B PGAM-B BPG-dependent PGAM 1///Phosphoglycerate mutase 1///EC 5.4.2.4 EC 3.1.3.13///Fragment	bisphosphoglycerate mutase activity///bisphosphoglycerate phosphatase activity///catalytic activity///hydrolase activity///intramolecular transferase activity, phosphotransferases///isomerase activity///phosphoglycerate mutase activity///glycolysis///metabolism///cytosol	Glycolysis / Gluconeogenesis
Pgam5	NM_028273	72542	2610528A17Rik	phosphoglycerate mutase family member 5	5-110499456-110510184(-)	Fragment///GH02880P	catalytic activity///metabolism
Pgc	NM_025973	109820	MGC117575///Upg-1///Upg1///2210410L06Rik	progastricsin (pepsinogen C)	17-47190032-47197669(+)	Pepsinogen C///pepsinogen C///Fragment	aspartic-type endopeptidase activity///hydrolase activity///pepsin A activity///peptidase activity///digestion///proteolysis
Pgr15l
Phex	NM_011077	18675	PEX///HPDR///HPDR1///Gy///Hyp	phosphate regulating gene with homologies to endopeptidases on the X chromosome (hypophosphatemia, vitamin D resistant rickets)	X-152502790-152759391(-)	Vitamin D-resistant hypophosphatemic rickets protein///X-linked hypophosphatemia protein HYP	hydrolase activity///metal ion binding///metallopeptidase activity///neprilysin activity///peptidase activity///zinc ion binding///ossification///proteolysis///integral to membrane///membrane
Phkg2	NM_026888	68961	1500017I02Rik	phosphorylase kinase, gamma 2 (testis)	7-127364551-127374453(+)	PHK-gamma-T Phosphorylase kinase subunit gamma 2	protein amino acid phosphorylation///phosphorylase kinase complex///kinase activity///nucleotide binding///protein kinase activity///protein serine/threonine kinase activity///transferase activity///carbohydrate metabolism///glycogen biosynthesis///glycogen metabolism///ATP binding///calmodulin binding	Insulin signaling pathway///Calcium signaling pathway
Pi16	NM_023734	74116	Cripi///1200009H11Rik	peptidase inhibitor 16	17-29045893-29055914(+)	Fragment	peptidase activity///extracellular region///extracellular space
Piga	NM_011081	18700	AI194334///Pig-a	phosphatidylinositol glycan anchor biosynthesis, class A	X-159763920-159778020(+)	PIG-A///GlcNAc-PI synthesis protein///Fragment	catalytic activity///phosphatidylinositol N-acetylglucosaminyltransferase activity///protein binding///transferase activity///transferase activity, transferring glycosyl groups///GPI anchor biosynthesis///biosynthesis///positive regulation of metabolism///endoplasmic reticulum///endoplasmic reticulum membrane///glycosylphosphatidylinositol-N-acetylglucosaminyltransferase (GPI-GnT) complex///integ…	Glycan structures - biosynthesis 2///Glycosylphosphatidylinositol(GPI)-anchor biosynthesis
Pigc	NM_001039045///NM_026078	67292	3110030E07Rik///AW212108	phosphatidylinositol glycan anchor biosynthesis, class C	1-163805864-163810112(+)///1-163805864-163810112(+)	PIG-C	transferase activity, transferring glycosyl groups///GPI anchor biosynthesis///endoplasmic reticulum///endoplasmic reticulum membrane///integral to membrane///membrane///catalytic activity///phosphatidylinositol N-acetylglucosaminyltransferase activity///transferase activity	Glycan structures - biosynthesis 2///Glycosylphosphatidylinositol(GPI)-anchor biosynthesis
Pigp	NM_019543	56176	Dscr5///Dcrc	phosphatidylinositol glycan anchor biosynthesis, class P	16-94473246-94479813(-)	PIG-P Down syndrome critical region protein 5 homolog	phosphatidylinositol N-acetylglucosaminyltransferase activity///transferase activity///transferase activity, transferring glycosyl groups///GPI anchor biosynthesis///integral to membrane///membrane	Glycosylphosphatidylinositol(GPI)-anchor biosynthesis///Glycan structures - biosynthesis 2
Pik3r1	NM_001024955///NM_001077495	18708	PI3K///p50alpha///p85alpha///C530050K14///AA414921///p55alpha	phosphatidylinositol 3-kinase, regulatory subunit, polypeptide 1 (p85 alpha)	13-102781019-102792904(-)	PtdIns-3-kinase p85-alpha PI3K///p85 alpha, full insert sequence///p85 alpha///Fragment	ErbB-3 class receptor binding///insulin receptor binding///insulin receptor substrate binding///insulin-like growth factor receptor binding///kinase activity///phosphatidylinositol 3-kinase activity///phosphoinositide 3-kinase regulator activity///protein binding///B cell differentiation///insulin receptor signaling pathway///insulin-like growth factor receptor signaling pathway///intracellular s…	Fc epsilon RI signaling pathway///Toll-like receptor signaling pathway///B cell receptor signaling pathway///Pancreatic cancer///Regulation of actin cytoskeleton///Phosphatidylinositol signaling system///Chronic myeloid leukemia///Leukocyte transendothelial migration///mTOR signaling pathway///VEGF signaling pathway///Apoptosis///Insulin signaling pathway///Type II diabetes mellitus///Focal adhes…
Pik3r2	NM_008841	18709		phosphatidylinositol 3-kinase, regulatory subunit, polypeptide 2 (p85 beta)	8-73697167-73705670(-)	p85 beta///PtdIns-3-kinase p85-beta	kinase activity///phosphatidylinositol 3-kinase activity///phosphoinositide 3-kinase regulator activity///protein binding///insulin receptor signaling pathway///intracellular signaling cascade///negative regulation of anti-apoptosis///regulation of phosphorylation///signal transduction///intracellular///phosphoinositide 3-kinase complex	Colorectal cancer///Focal adhesion///Regulation of actin cytoskeleton///Insulin signaling pathway///mTOR signaling pathway///Type II diabetes mellitus///Leukocyte transendothelial migration///Jak-STAT signaling pathway///Toll-like receptor signaling pathway///Pancreatic cancer///Fc epsilon RI signaling pathway///Natural killer cell mediated cytotoxicity///Glioma///VEGF signaling pathway///Apoptos…
Pim1	NM_008842	18712	Pim-1	proviral integration site 1	17-29217823-29222457(+)	Fragment	ATP binding///kinase activity///manganese ion binding///metal ion binding///nucleotide binding///protein kinase activity///protein serine/threonine kinase activity///protein-tyrosine kinase activity///transferase activity///cell proliferation///negative regulation of apoptosis///protein amino acid phosphorylation///nucleus	Jak-STAT signaling pathway
Pitpnc1	NM_145823	71795	RDGBB///5830436L09Rik///C330017I21Rik///Dnr411///MGC118005///1110020B03Rik///RDGBB1///AI662802///AI851387///rdgB-beta	phosphatidylinositol transfer protein, cytoplasmic 1	11-107023981-107286810(-)	Fragment	phosphatidylinositol binding///phosphatidylinositol transporter activity///phosphatidylinositol metabolism///transport///cytoplasm///intracellular
Pitpnm2	NM_011256	19679	mKIAA1457///RDGBA2///NIR3///Rdgb2	phosphatidylinositol transfer protein, membrane-associated 2	5-124379308-124477036(-)	Phosphatidylinositol transfer protein, membrane-associated 2///RdgB2///Fragment///NIR-3	calcium ion binding///lipid binding///metal ion binding///oxidoreductase activity///phospholipid binding///electron transport///transport///intracellular///membrane///soluble fraction
Pitx2	NM_001042502///NM_001042504///NM_011098	18741	Rieg///Brx1///Ptx2///Brx1a///Otlx2///Pitx2c///9430085M16Rik///Pitx2a///solurshin///Brx1b///Munc30///Pitx2b	paired-like homeodomain transcription factor 2	3-129191939-129211610(+)///3-129191945-129211610(+)///3-129205958-129211610(+)	ALL1-responsive protein ARP1 BRX1 homeoprotein///Orthodenticle-like homeobox 2 Solurshin	patterning of blood vessels///regulation of cell migration///regulation of cell proliferation///regulation of transcription///regulation of transcription, DNA-dependent///transcription///nucleus///transcription factor complex///DNA binding///protein binding///sequence-specific DNA binding///transcription factor activity///transcription factor binding///Wnt receptor signaling pathway///determinati…	TGF-beta signaling pathway
Pkdrej	NM_011105	18766		polycystic kidney disease (polycystin) and REJ (sperm receptor for egg jelly, sea urchin homolog)-like	15-85642441-85649499(-)	sperm receptor for egg jelly, sea urchin homolog///Fragment///polycystin	calcium ion binding///ion channel activity///receptor activity///ion transport///transport///extracellular space///integral to membrane///membrane
Pkig	NM_001039390///NM_001039391///NM_011106	18769	PKIgamma	protein kinase inhibitor, gamma	2-163349891-163417599(+)///2-163349891-163417599(+)///2-163385477-163417599(+)	PKI-gamma	cAMP-dependent protein kinase inhibitor activity///kinase activity///protein kinase inhibitor activity///negative regulation of protein kinase activity
Pklr	NM_013631	18770	Pk1///Pk-1	pyruvate kinase liver and red blood cell	3-89222068-89231559(+)	Fragment///L-PK	kinase activity///magnesium ion binding///metal ion binding///pyruvate kinase activity///transferase activity///transferase activity, transferring phosphorus-containing groups///glycolysis///response to other organism	Pyruvate metabolism///Glycolysis / Gluconeogenesis///Purine metabolism///Carbon fixation///Type II diabetes mellitus///Insulin signaling pathway///Maturity onset diabetes of the young
Pla2g10	NM_011987	26565	sPLA2-X///mGXsPLA2///PLA2GX	phospholipase A2, group X	16-13628641-13644163(-)	Phosphatidylcholine 2-acylhydrolase GX///GX sPLA2 sPLA2-X///Fragment	calcium ion binding///hydrolase activity///metal ion binding///phospholipase A2 activity///lipid catabolism///phospholipid metabolism///extracellular space	GnRH signaling pathway///Glycerophospholipid metabolism///Ether lipid metabolism///Fc epsilon RI signaling pathway///Long-term depression///MAPK signaling pathway///VEGF signaling pathway///Linoleic acid metabolism///Arachidonic acid metabolism
Pla2g4a	NM_008869	18783	Pla2g4///cPLA2	phospholipase A2, group IVA (cytosolic, calcium-dependent)	1-151591840-151723502(-)	cPLA2 Phospholipase A2 group IVA	calcium ion binding///hydrolase activity///lysophospholipase activity///phospholipase A2 activity///phospholipase activity///subtilase activity///lipid catabolism///phospholipid catabolism///proteolysis	Ether lipid metabolism///Arachidonic acid metabolism///Linoleic acid metabolism///Fc epsilon RI signaling pathway///MAPK signaling pathway///VEGF signaling pathway///Glycerophospholipid metabolism///GnRH signaling pathway///Long-term depression
Plac1	NM_019538	56096	DXWsu72e///Epcs26	placental specific protein 1	X-49314628-49359032(-)	EPCS26	extracellular space
Plag1	NM_019969	56711		pleiomorphic adenoma gene 1	4-3829755-3865529(-)		metal ion binding///nucleic acid binding///zinc ion binding///intracellular///nucleus
Plcb3	NM_008874	18797	KIAA4098///mKIAA4098	phospholipase C, beta 3	19-7020757-7036796(-)	PLC-beta-3///Fragment///Phosphoinositide phospholipase C	calcium ion binding///hydrolase activity///phosphoinositide phospholipase C activity///phospholipase C activity///signal transducer activity///intracellular signaling cascade///lipid catabolism///lipid metabolism///signal transduction///nucleus	Wnt signaling pathway///Gap junction///Long-term depression///Inositol phosphate metabolism///GnRH signaling pathway///Long-term potentiation///Calcium signaling pathway///Phosphatidylinositol signaling system
Pldn	NM_019788	18457	pa///Stx13bp1	pallidin	2-122429945-122440928(+)	Pallid protein Syntaxin 13-interacting protein	protein binding///membrane fusion///vesicle docking during exocytosis///vesicle fusion///endosome///membrane
Plk2	NM_152804	20620	Snk	polo-like kinase 2 (Drosophila)	13-111515939-111521719(+)	Drosophila, full insert sequence///Drosophila///Fragment	protein amino acid phosphorylation///ATP binding///kinase activity///nucleotide binding///protein binding///protein kinase activity///protein serine/threonine kinase activity///protein-tyrosine kinase activity///transferase activity///mitotic cell cycle
Plxna2	NM_008882	18845	Plxn2///AA589422///mKIAA0463///OCT///2810428A13Rik///AW457381	plexin A2	1-196320552-196517590(+)	Plexin-2 Plex 2	receptor activity///development///extracellular space///integral to membrane///membrane	Axon guidance
Pmch	NM_029971	110312	A230109K23Rik///MCH	pro-melanin-concentrating hormone	10-87520873-87522172(+)		melanin-concentrating hormone activity///synaptic transmission	Neuroactive ligand-receptor interaction
Pmp2	NM_001030305	18857	P2///MGC117795	peripheral myelin protein 2	3-10162383-10166417(-)		binding///lipid binding///transport
Pnma3	NM_153169	245468	MGC40840	paraneoplastic antigen MA3	X-69317506-69320910(+)	Fragment	nucleic acid binding///zinc ion binding
Pnrc2	NM_026383	52830	D4Bwg0593e///MGC11707///0610011E17Rik	proline-rich nuclear receptor coactivator 2	4-135143004-135145903(-)		regulation of transcription, DNA-dependent///transcription///nucleus
Pon2	NM_183308	330260	AI481612///6330405I24Rik///MGC68232	paraoxonase 2	6-5214625-5248373(-)	EC 3.1.8.1 PON 2///Serum aryldialkylphosphatase 2 A-esterase 2 Aromatic esterase 2	aryldialkylphosphatase activity///arylesterase activity///hydrolase activity///extracellular region///membrane	Bisphenol A degradation///gamma-Hexachlorocyclohexane degradation
Pou2f1	NM_011137///NM_198932///NM_198933///NM_198934	18986	Otf1///Oct-1///Oct-1C///Oct-1z///Otf-1///2810482H01Rik///Oct-1B///Oct-1L///Oct-1A	POU domain, class 2, transcription factor 1	1-167712149-167839309(-)///1-167712149-167771575(-)///1-167712149-167771575(-)///1-167712149-167839309(-)	q///Oct-1 OTF-1 NF-A1	DNA binding///protein binding///sequence-specific DNA binding///transcription factor activity///transcription regulator activity///negative regulation of transcription///positive regulation of transcription from RNA polymerase II promoter///regulation of transcription///regulation of transcription, DNA-dependent///transcription///nucleus
Pou3f2	NM_008899	18992	Otf7///Brn2///9430075J19Rik///Brn-2///A230098E07Rik	POU domain, class 3, transcription factor 2	4-22577629-22578966(-)		DNA binding///sequence-specific DNA binding///transcription factor activity///positive regulation of cell proliferation///regulation of transcription///regulation of transcription from RNA polymerase II promoter///regulation of transcription, DNA-dependent///transcription///nucleus///transcription factor complex
Ppap2b	NM_080555	67916	1110003O22Rik///Ppab2b///D4Bwg1535e///D4Bwg0538e///Lpp3///AV025606///2610002D05Rik	phosphatidic acid phosphatase type 2B	4-104655278-104730699(+)	PAP2-beta///Phosphatidate phosphohydrolase type 2b PAP2b	hydrolase activity///lipid phosphatase activity///phosphatidate phosphatase activity///blood vessel development///development///gastrulation (sensu Mammalia)///phospholipid metabolism///regulation of Wnt receptor signaling pathway///endoplasmic reticulum///integral to membrane///membrane	Ether lipid metabolism///Glycerolipid metabolism///Glycerophospholipid metabolism///Sphingolipid metabolism
Ppfibp1	NM_026221	67533	AW214454///AW261454///4632409B19Rik	PTPRF interacting protein, binding protein 1 (liprin beta 1)	6-146845683-146989193(+)	liprin beta 1	DNA binding///integrase activity///molecular function unknown///DNA integration///biological process unknown///cellular component unknown
Ppil4	NM_026141	67418	3830425H19Rik///3732410E19Rik///AI788954///PPIase///AW146233	peptidylprolyl isomerase (cyclophilin)-like 4	10-7483110-7513325(+)	PPIase///Fragment///Rotamase Cyclophilin-like protein PPIL4	RNA binding///isomerase activity///nucleic acid binding///nucleotide binding///peptidyl-prolyl cis-trans isomerase activity///protein folding///nucleus
Ppp1r10	NM_175934	52040	FB19///D17Ertd808e///2610025H06Rik///CAT53///PNUTS	protein phosphatase 1, regulatory subunit 10	17-35525250-35540334(+)	Fragment	DNA binding///RNA binding///metal ion binding///nucleic acid binding///protein phosphatase inhibitor activity///zinc ion binding///defense response///transcription///nucleus
Ppp1r14b	NM_008889	18938	PLCB3N///Png///PHI-1///AOM172	protein phosphatase 1, regulatory (inhibitor) subunit 14B	19-7042091-7044366(+)	inhibitor///Fragment///PHI-1///Inhibitor	protein phosphatase inhibitor activity
Ppp1r1b	NM_144828	19049	AU040756///Darpp32///DARPP-32	protein phosphatase 1, regulatory (inhibitor) subunit 1B	11-98164827-98173882(+)	inhibitor///DARPP-32///DARPP-30a///Fragment	protein phosphatase inhibitor activity///protein phosphatase type 1 regulator activity///type 1 serine/threonine specific protein phosphatase inhibitor activity///negative regulation of female receptivity///signal transduction///transcription///cytoplasm
Ppp1r7	NM_023200	66385	2310014J01Rik///SDS22	protein phosphatase 1, regulatory (inhibitor) subunit 7	1-95174050-95198024(+)		transferase activity///nucleus
Pptc7	NM_177242	320717	AA672638///9130017A15Rik///TA-PP2C///AI848390	PTC7 protein phosphatase homolog (S. cerevisiae)	5-122545014-122584897(+)	S. cerevisiae	catalytic activity///phosphoprotein phosphatase activity
Ppy	NM_008918	19064	IGSPP///AV061413///MGC123521///PP	pancreatic polypeptide	11-101916020-101917390(-)	Pancreatic polypeptide///Pancreatic polypeptide PP	G-protein-coupled receptor binding///hormone activity///extracellular region///extracellular space	Neuroactive ligand-receptor interaction
Prcp	NM_028243	72461	PCP///2610104A14Rik///HUMPCP///AI451719///2510048K03Rik	prolylcarboxypeptidase (angiotensinase C)	7-92750488-92809191(+)	Prolylcarboxypeptidase PRCP Proline carboxypeptidase///A	carboxypeptidase activity///hydrolase activity///peptidase activity///serine-type Pro-X carboxypeptidase activity///serine-type peptidase activity///proteolysis///lysosome
Prdm8	NM_029947	77630	PFM5///4930565F05Rik	PR domain containing 8	5-98421170-98427748(+)	PR domain-containing protein 8///Fragment	DNA binding///metal ion binding///nucleic acid binding///zinc ion binding///regulation of transcription, DNA-dependent///transcription///intracellular///nucleus
Prima1	NM_133364	170952	B230212M13Rik///PRiMA	proline rich membrane anchor 1	12-103597957-103643196(-)	PRiMA///Fragment	neurotransmitter catabolism///extracellular space///integral to membrane///membrane///synapse
Prkaa1	NM_001013367	105787	AI194361///AL024255///AI450832///C130083N04Rik	protein kinase, AMP-activated, alpha 1 catalytic subunit	15-5091075-5129113(+)	Fragment///AMPK alpha-1 chain	ATP binding///kinase activity///nucleotide binding///protein kinase activity///protein serine/threonine kinase activity///transferase activity///cholesterol biosynthesis///fatty acid biosynthesis///fatty acid oxidation///glucose metabolism///lipid biosynthesis///protein amino acid phosphorylation///steroid biosynthesis///sterol biosynthesis	mTOR signaling pathway///Regulation of autophagy///Adipocytokine signaling pathway///Insulin signaling pathway
Prkab1	NM_031869	19079	AU021155///1300015D22Rik///E430008F22	protein kinase, AMP-activated, beta 1 non-catalytic subunit	5-116274589-116285427(-)	AMPKb///AMPK beta-1 chain	AMP-activated protein kinase activity///hydrolase activity, hydrolyzing O-glycosyl compounds///kinase activity///carbohydrate metabolism///fatty acid biosynthesis///lipid biosynthesis///response to stress///nucleus	Adipocytokine signaling pathway///Insulin signaling pathway
Prkrir	NM_028410	72981	Rpkrir///Dap4///MGC31389///2900052B10Rik	protein-kinase, interferon-inducible double stranded RNA dependent inhibitor, repressor of (P58 repressor)	7-98578554-98593251(+)	P52rIPK THAP domain-containing protein 0	DNA binding///metal ion binding///nucleic acid binding///protein binding///protein dimerization activity///zinc ion binding///negative regulation of cell proliferation///regulation of translation///response to stress///signal transduction///nucleus
Prlpb	NM_011166	19111	PLP-B	prolactin-like protein B	13-27320092-27326716(+)	PLP-B///PRL-like protein B	hormone activity///extracellular region///extracellular space
Prlpj	NM_013766	27372	PLP-J///decidualin///Prlpi	prolactin-like protein J	13-27204123-27211212(+)	PRL-like protein J///PLP-J Decidualin Prolactin-like protein I PRL-like protein I///PLP-I	hormone activity///extracellular region///extracellular space
Prlpm	NM_019991	56635	PLP-M	prolactin-like protein M	13-27809119-27816180(+)	PRL-like protein M///PLP-M	hormone activity///extracellular region///extracellular space
Prmt4
Prokr2	NM_144944	246313	Gpr73l1///B830005M06Rik///PKR2///EG-VEGRF2	prokineticin receptor 2	2-132062612-132076841(-)	PK-R2	signal transduction///integral to membrane///membrane///G-protein coupled receptor activity///neuropeptide Y receptor activity///receptor activity///rhodopsin-like receptor activity///signal transducer activity///G-protein coupled receptor protein signaling pathway///circadian rhythm
Prop1	NM_008936	19127	Prop-1///df	paired like homeodomain factor 1	11-50794228-50797055(-)	PROP-1	DNA binding///protein binding///sequence-specific DNA binding///transcription factor activity///blood vessel development///dorsal/ventral pattern formation///gland development///negative regulation of apoptosis///organ morphogenesis///regulation of transcription///regulation of transcription, DNA-dependent///nucleus
Prosapip1
Prpf6	NM_133701	68879	ANT-1///1190003A07Rik///MGC11655///MGC36967///2610031L17Rik///U5-102K///MGC38351	PRP6 pre-mRNA splicing factor 6 homolog (yeast)	2-181530798-181585066(+)	PRP6 homolog///U5-102 kDa protein	androgen receptor binding///binding///receptor activity///transcription coactivator activity///RNA processing///mRNA processing///nuclear mRNA splicing, via spliceosome///positive regulation of transcription from RNA polymerase II promoter///intracellular///nucleus
Prr3		75210		proline-rich polypeptide 3			metal ion binding///nucleic acid binding///zinc ion binding
Prss2	NM_009430	22072	Tesp4///Try2///TRY8///TRYP///Ta	protease, serine, 2	6-41451394-41454686(+)	Anionic trypsin II///Pancreatic trypsin///Pretrypsinogen II Serine protease 2	proteolysis///extracellular matrix///extracellular region///extracellular space///calcium ion binding///hydrolase activity///metal ion binding///peptidase activity///protein binding///serine-type endopeptidase activity///trypsin activity///collagen catabolism///digestion///positive regulation of cell adhesion///positive regulation of cell growth
Pscd3	NM_011182	19159	KIAA4241///AI648983///Grp1///mKIAA4241	pleckstrin homology, Sec7 and coiled-coil domains 3	5-143878152-143965865(+)	ARF nucleotide-binding site opener 3 ARNO3 protein///Fragment///General receptor of phosphoinositides 1 Grp1 CLM-3	plasma membrane///ruffle///ARF guanyl-nucleotide exchange factor activity///guanyl-nucleotide exchange factor activity///phosphatidylinositol-3,4,5-triphosphate binding///protein binding///positive regulation of cell adhesion///regulation of ARF protein signal transduction///cytoplasm///intracellular
Psen1	NM_008943	19164	PS1///PS-1///S182///Ad3h	presenilin 1	12-84578310-84624946(+)	Fragment///PS1-CTF12	endopeptidase activity///hydrolase activity///peptidase activity///protein binding///Notch receptor processing///Notch signaling pathway///amyloid precursor protein catabolism///anagen///anti-apoptosis///apoptosis///blood vessel development///calcium ion homeostasis///cell adhesion///cell fate specification///chromosome organization and biogenesis (sensu Eukaryota)///chromosome segregation///embr…	Alzheimer's disease///Neurodegenerative Disorders///Wnt signaling pathway///Notch signaling pathway
Psma3	NM_011184	19167	Lmpc8	proteasome (prosome, macropain) subunit, alpha type 3	12-71893297-71913526(+)	Macropain subunit C8///Proteasome subunit K///prosome, macropain///Prosome, macropain	endopeptidase activity///hydrolase activity///peptidase activity///protein binding///threonine endopeptidase activity///ubiquitin-dependent protein catabolism///cytosol///proteasome core complex (sensu Eukaryota)///protein complex	Proteasome
Psmd12	NM_025894	66997	AI480719///P55///1500002F15Rik	proteasome (prosome, macropain) 26S subunit, non-ATPase, 12	11-107295617-107314126(+)	prosome, macropain///Proteasome Prosome, macropain///Fragment	cytosol///protein complex	Proteasome
Psmd6	NM_025550	66413	2400006A19Rik	proteasome (prosome, macropain) 26S subunit, non-ATPase, 6	14-12905451-12914171(-)	p42A	ATPase activity///binding///ATP-dependent proteolysis///cytosol///proteasome complex (sensu Eukaryota)///protein complex	Proteasome
Psme4	NM_134013	103554	AA409398///mKIAA0077///KIAA0077///TEMO///AU041366	proteasome (prosome, macropain) activator subunit 4	11-30672063-30779734(+)	prosome, macropain///Fragment	cytosol///protein complex
Pstk	NM_001039534	214580	Gm1099///5430423O14Rik///R75284///5730458D16Rik	phosphoseryl-tRNA kinase	7-131162293-131178984(+)	Fragment///Ser/Sec kinase - Phosphoseryl-tRNASer/Sec	kinase activity///magnesium ion binding///tRNA binding///transferase activity///selenocysteine incorporation
Ptch1	NM_008957	19206	mes///A230106A15Rik///Ptc///Ptch///Ptc1	patched homolog 1	13-63520754-63574742(-)	Fragment///PTC1 PTC	cholesterol binding///hedgehog receptor activity///heparin binding///patched binding///protein binding///receptor activity///zinc ion binding///dorsal/ventral pattern formation///embryonic limb morphogenesis///negative regulation of body size///neural tube formation///organ morphogenesis///protein processing///regulation of smoothened activity///signal transduction///smoothened signaling pathway/…	Hedgehog signaling pathway
Ptdss2	NM_013782	27388	AI481134///AI988017///PSS2	phosphatidylserine synthase 2	7-140982605-141007472(+)	PtdSer synthase 2 PSS-2///Serine-exchange enzyme II	CDP-diacylglycerol-serine O-phosphatidyltransferase activity///transferase activity///phosphatidylserine biosynthesis///phospholipid biosynthesis///integral to membrane///intracellular///membrane	Glycerophospholipid metabolism
Ptgfrn	NM_011197	19221	FPRP///CD9P-1///4833445A08Rik///Trim45///AU042434	prostaglandin F2 receptor negative regulator	3-101169296-101239227(-)	CD315 antigen///Fragment	protein binding///receptor activity///negative regulation of protein biosynthesis///endoplasmic reticulum///extracellular space///integral to membrane///membrane
Ptk9	NM_008971	19230	A6///twinfilin///twf1	protein tyrosine kinase 9	15-94406128-94418004(-)	Protein A6	actin binding///protein-tyrosine kinase activity///actin cytoskeleton///cytoskeleton///intracellular
Ptp4a1	NM_011200	19243	MGC102117///C130021B01///Prl-1///AA415290///MGC25304///AU019864	protein tyrosine phosphatase 4a1	1-30886137-30894291(-)	Protein-tyrosine phosphatase 4a1///PRL-1	hydrolase activity///phosphoprotein phosphatase activity///prenylated protein tyrosine phosphatase activity///protein tyrosine phosphatase activity///cell cycle///development///positive regulation of cell migration///protein amino acid dephosphorylation///endoplasmic reticulum///endosome///membrane///plasma membrane
Ptprj	NM_008982	19271	PTPbeta2///BET///Byp///Scc1///CD148///DEP-1///Ptpb2///AI450271///Scc-1	protein tyrosine phosphatase, receptor type, J	2-90233728-90381436(-)	Susceptibility to colon cancer 1///Protein-tyrosine phosphatase eta R-PTP-eta///Fragment///Protein-tyrosine phosphatase receptor type J	hydrolase activity///phosphoprotein phosphatase activity///protein tyrosine phosphatase activity///receptor activity///heart development///protein amino acid dephosphorylation///transmembrane receptor protein tyrosine phosphatase signaling pathway///vasculogenesis///integral to membrane///membrane///plasma membrane	Adherens junction
Pttg1	NM_013917	30939	AW555095///Securin///C87862///Pttg3///PTTG	pituitary tumor-transforming 1	11-43263687-43269404(-)	Pituitary tumor-transforming protein 1	cysteine protease inhibitor activity///DNA metabolism///DNA repair///cell cycle///cell division///cellular physiological process///chromosome organization and biogenesis///chromosome segregation///homologous chromosome segregation///mitosis///response to DNA damage stimulus///cytoplasm///nucleus	Cell cycle
Pttg1ip	NM_145925	108705	C79540///1810010L20Rik///AU018448///AI314311///MGC36923	pituitary tumor-transforming 1 interacting protein	10-77025481-77042447(+)	Pituitary tumor-transforming gene protein-binding factor///PTTG-binding factor PBF///Hypothetical protein	development///integral to membrane///membrane///nucleus
Purg		75029		purine-rich element binding protein G
Pus3	NM_023292	67049	5730412F04Rik///2610020J05Rik	pseudouridine synthase 3	9-35309136-35316854(+)	Fragment///tRNA-uridine isomerase 3///tRNA pseudouridylate synthase 3	isomerase activity///pseudouridylate synthase activity///tRNA-pseudouridine synthase activity///tRNA processing///tRNA pseudouridine synthesis///nucleus
Pwp2h	NM_029546	110816	6530411D08Rik///wdp103///Pwp2///MGC117973	PWP2 (periodic tryptophan protein) homolog, yeast	10-77574038-77588278(-)	Fragment///Periodic tryptophan protein	signal transducer activity///signal transduction///nucleus
Qk	NM_021881	19317	l17Wis1///1500005P18///QkI///l(17)-1Wis	quaking	17-10053543-10163211(-)	qkI///Fragment	RNA binding///nucleic acid binding///axon ensheathment///cell differentiation///development///long-chain fatty acid biosynthesis///mRNA export from nucleus///mRNA processing///muscle cell differentiation///myelination///nuclear mRNA splicing, via spliceosome///regulation of protein biosynthesis///regulation of translation///spermatogenesis///transport///vasculogenesis///cytoplasm///nucleus
Qtrtd1	NM_029128	106248	AI648807///3110012M05Rik///MGC102598///4930470H18Rik	queuine tRNA-ribosyltransferase domain containing 1	16-43780746-43809008(-)		queuine tRNA-ribosyltransferase activity///transferase activity///queuosine biosynthesis
Rab17	NM_008998	19329	AW413472	RAB17, member RAS oncogene family	1-92788540-92800026(-)		GTP binding///nucleotide binding///protein transport///small GTPase mediated signal transduction///transport///intracellular///membrane
Rab28	NM_027295	100972	MGC8039///AW496496///2700023P08Rik	RAB28, member RAS oncogene family	5-41913229-41996403(-)	Rab28	GTP binding///nucleotide binding///small GTPase mediated signal transduction///membrane
Rab30		75985		RAB30, member RAS oncogene family			GTP binding///nucleotide binding///intracellular protein transport///protein transport///small GTPase mediated signal transduction///membrane
Rab9b	NM_176971	319642	MGC130383///9330195C02Rik	RAB9B, member RAS oncogene family	X-132204514-132214904(-)	Rab9B	GTP binding///nucleotide binding///protein transport///small GTPase mediated signal transduction///transport///membrane
Rabgap1	NM_001033960///NM_146121	227800	MGC30493///Gapcena///KIAA4104///mKIAA4104	RAB GTPase activating protein 1	2-37265293-37388446(+)///2-37274262-37366971(+)	Fragment
Rapgef4	NM_019688	56508	5730402K07Rik///6330581N18Rik///KIAA4040///1300003D15Rik///Epac2///mKIAA4040	Rap guanine nucleotide exchange factor (GEF) 4	2-71782125-72057215(+)	Fragment///Epac 2///cAMP-GEFII	cAMP binding///cAMP-dependent protein kinase regulator activity///guanyl-nucleotide exchange factor activity///nucleotide binding///protein binding///cAMP-mediated signaling///calcium ion-dependent exocytosis///exocytosis///insulin secretion///intracellular signaling cascade///protein amino acid phosphorylation///regulation of exocytosis///regulation of small GTPase mediated signal transduction//…	Leukocyte transendothelial migration
Rasgrf1	NM_001039655///NM_011245	19417	CDC25///p190RhoGEF///p190///Grfbeta///Ras-GRF1///CDC25Mm///P190-A///Grf1	RAS protein-specific guanine nucleotide-releasing factor 1	9-89707667-89713740(+)///9-89707667-89824871(+)	GNRP///Fragment///CDC25Mm	Rho guanyl-nucleotide exchange factor activity///guanyl-nucleotide exchange factor activity///cell proliferation///intracellular signaling cascade///long-term memory///regulation of Rho protein signal transduction///regulation of neuronal synaptic plasticity///regulation of small GTPase mediated signal transduction///small GTPase mediated signal transduction///intracellular///plasma membrane///sy…	MAPK signaling pathway
Rasgrp3	NM_207246	240168	BC066069///Gm327///MGC74365///MGC79207	RAS, guanyl releasing protein 3	17-75370672-75434104(+)	Fragment	Ras GTPase binding///Ras guanyl-nucleotide exchange factor activity///calcium ion binding///Ras protein signal transduction///regulation of GTPase activity///regulation of small GTPase mediated signal transduction///cytoplasm///intracellular	B cell receptor signaling pathway///MAPK signaling pathway
Rbbp6	NM_011247///NM_175023	19647	AI316869///P2P-R///C77662///C030034J04Rik///4933422O15Rik///MGC32263	retinoblastoma binding protein 6	7-122761966-122771329(+)///7-122776369-122793599(+)	Proliferation potential-related protein Protein P2P-R	metal ion binding///molecular function unknown///nucleic acid binding///protein binding///ubiquitin-protein ligase activity///zinc ion binding///biological process unknown///protein ubiquitination///cellular component unknown///nucleus///ubiquitin ligase complex
Rbm7	NM_144948	67010	1500011D06Rik///AW554393///1200007M24Rik///AU041934	RNA binding motif protein 7	9-48240675-48247272(-)	RNA-binding motif protein 7	RNA binding///nucleic acid binding///nucleotide binding///meiosis
Refbp2	NM_019484	56009	C130042O11Rik///REF2///MGC117570	RNA and export factor binding protein 2	1-173340152-173341425(+)		RNA binding///nucleic acid binding///nucleotide binding///single-stranded DNA binding///mRNA export from nucleus///mRNA processing///nuclear mRNA splicing, via spliceosome///protein folding///transport///nucleus///spliceosome complex
Rel	NM_009044	19696	c-Rel	reticuloendotheliosis oncogene	11-23641728-23670970(-)	C-Rel protein	DNA binding///protein binding///transcription factor activity///cellular physiological process///cytokine production///positive regulation of interleukin-12 biosynthesis///positive regulation of transcription, DNA-dependent///regulation of progression through cell cycle///regulation of transcription///regulation of transcription, DNA-dependent///transcription///intracellular///nucleus
Reps2	NM_178256	194590	POB1	RALBP1 associated Eps domain containing protein 2	X-157756058-157987706(-)	Fragment///Partner of RalBP1	calcium ion binding
Rev3l	NM_011264	19714	Rev///Sez4///Rev3	REV3-like, catalytic subunit of DNA polymerase zeta RAD54 like (S. cerevisiae)	10-39421575-39564622(+)	S. cerevisiae///Fragment	3'-5' exonuclease activity///DNA binding///DNA-directed DNA polymerase activity///metal ion binding///nucleotide binding///nucleotidyltransferase activity///transferase activity///zinc ion binding///DNA repair///DNA replication///response to DNA damage stimulus///nucleus	DNA polymerase
Rfc4	NM_145480	106344	RFC37///A1///AI894123///AU040575	replication factor C (activator 1) 4	16-23029281-23043064(-)	activator 1	ATP binding///DNA binding///nucleoside-triphosphatase activity///nucleotide binding///DNA replication///DNA replication factor C complex///nucleus
Rgs4	NM_009062	19736	ESTM50///AA597169///ESTM48///AA004315	regulator of G-protein signaling 4	1-171578350-171584295(-)	RGS4	GTPase activator activity///signal transducer activity///G-protein coupled receptor protein signaling pathway///negative regulation of signal transduction///cytoplasm
Rhod	NM_007485	11854	RhoHP1///Rho///RhoM///Arhd///AI326383	ras homolog gene family, member D	19-4425458-4439424(-)	Fragment	GTP binding///nucleotide binding///small GTPase mediated signal transduction///intracellular///membrane	Axon guidance
Rhoj	NM_023275	80837	Arhj///TC10L///1110005O19Rik///TCL///AW210585	ras homolog gene family, member J	12-76227152-76320295(+)	Hypothetical protein Fragment	GTPase activity///nucleotide binding///protein binding///Rho protein signal transduction///actin cytoskeleton organization and biogenesis///regulation of cell shape///small GTPase mediated signal transduction///cellular component unknown///intracellular///membrane///GTP binding
Rhot2	NM_145999	214952	Miro2///Arht2///MGC31216	ras homolog gene family, member T2	17-25566438-25572451(-)	Fragment///MIRO-2	GTP binding///calcium ion binding///hydrolase activity///nucleotide binding///apoptosis///cell homeostasis///mitochondrion transport along microtubule///small GTPase mediated signal transduction///integral to membrane///integral to mitochondrial outer membrane///membrane///mitochondrial inner membrane///mitochondrion///outer membrane
Rhox1	NM_001025084	385343		reproductive homeobox 1	X-33645249-33653703(-)		DNA binding///sequence-specific DNA binding///transcription factor activity///regulation of transcription, DNA-dependent///nucleus
Rhpn2	NM_027897	52428	1300002E07Rik///AA536890///C85860///D7Ertd784e	rhophilin, Rho GTPase binding protein 2	7-35043083-35101045(+)	GTP-Rho-binding protein 2	signal transduction///intracellular///protein binding///intracellular signaling cascade
Rln1	NM_011272	19773	Rln///rlx	relaxin 1	19-29397703-29400593(-)	Fragment	hormone activity///physiological process///extracellular region///extracellular space	Neuroactive ligand-receptor interaction
Rnaset2	NM_026611///NM_029204	68195	0610007O07Rik///4833423A10Rik///4930532K22Rik///RNASE6PL///C79750///MGC107248	ribonuclease T2	17-6828517-6834285(+)///17-6828517-6847851(+)///17-7966764-7986006(-)	Fragment///Ribonuclease 6	RNA binding///endonuclease activity///endoribonuclease activity///hydrolase activity///nuclease activity///mitochondrion
Rnf113a1	NM_153503	69942	Rnf113a///2810428C21Rik	ring finger protein 113A1	X-33622787-33623908(+)	RING finger, C3HC4 type	metal ion binding///nucleic acid binding///protein binding///zinc ion binding
Rnf130	NM_021540	59044	G1rp///2510042A13Rik///GOLIATH///GP///G1RZFP	ring finger protein 130	11-49868753-49948149(+)	RING finger protein 130///Fragment	metal ion binding///molecular function unknown///peptidase activity///protein binding///zinc ion binding///apoptosis///proteolysis///integral to membrane///membrane
Rnf17	NM_001033043	30054	MMIP-2///TDRD4///Mmip2	ring finger protein 17	14-55356807-55479139(+)	Fragment	metal ion binding///nucleic acid binding///protein binding///protein homodimerization activity///zinc ion binding///spermatid development///cytoplasm
Rnf24	NM_178607	51902	D2Ertd504e///2810473M14Rik///4930505A13Rik///C86507///AI317164	ring finger protein 24	2-130989929-131044266(-)		metal ion binding///molecular function unknown///protein binding///zinc ion binding///biological process unknown///cellular component unknown
Rnf25	NM_021313	57751	AO7///0610009H16Rik	ring finger protein 25	1-74526958-74534584(-)	RING finger protein AO7///Fragment	ligase activity///metal ion binding///protein binding///zinc ion binding///ubiquitin cycle	Tryptophan metabolism
Rnf36	NM_080510	70928	Trimless///Trif///4921519C19Rik	ring finger protein 36	2-121852140-121870467(+)	Fragment	metal ion binding///protein binding///zinc ion binding
Robo2	NM_175549	268902	2600013A04Rik///D230004I22Rik///9430089E08Rik///mKIAA1568	roundabout homolog 2 (Drosophila)	16-73774985-74293592(-)	Drosophila	identical protein binding///protein binding///protein heterodimerization activity///axon guidance///brain development///cell differentiation///chemotaxis///development///homophilic cell adhesion///metanephros development///nervous system development///positive regulation of axonogenesis///ureteric bud development///axolemma///cell surface///extracellular space///integral to membrane///membrane	Axon guidance
Robo4	NM_028783	74144	1200012D01Rik///AI593217	roundabout homolog 4 (Drosophila)	9-37151716-37163693(+)		protein binding///receptor activity///angiogenesis///cell differentiation///development///negative regulation of cell migration///external side of plasma membrane///integral to membrane
Rp2h	NM_133669	19889	AI662636	retinitis pigmentosa 2 homolog (human)	X-19521566-19557308(+)		ATP binding///nucleoside diphosphate kinase activity///protein prenyltransferase activity///CTP biosynthesis///GTP biosynthesis///UTP biosynthesis///protein amino acid prenylation///membrane
Rpa2	NM_011284	19891	AI325195///AU020965///Rf-A2///AA409079	replication protein A2	4-132040435-132050822(+)	RP-A RF-A///p32	nucleic acid binding///DNA replication///nucleus
Rpa3	NM_026632	68240	C330026P08Rik///14kDa	replication protein A3	6-8205938-8209113(-)	RP-A RF-A///p14	molecular function unknown///nucleic acid binding///DNA replication///biological process unknown///cellular component unknown///nucleus
Rpe	NM_025683	66646	5730518J08Rik///2810429B02Rik	ribulose-5-phosphate-3-epimerase	1-66634100-66653013(+)	Fragment	isomerase activity///molecular function unknown///ribulose-phosphate 3-epimerase activity///biological process unknown///carbohydrate metabolism///cellular component unknown	Pentose and glucuronate interconversions///Pentose phosphate pathway///Carbon fixation
Rpgr	NM_011285	19893	Rp3h	retinitis pigmentosa GTPase regulator	X-9315181-9373672(-)	mRpgr	copper ion binding///cytochrome-c oxidase activity///guanyl-nucleotide exchange factor activity///protein binding///electron transport///eye photoreceptor cell development///response to stimulus///visual perception///Golgi apparatus///cilium///cytoplasm///integral to membrane
Rpgrip1	NM_023879	77945	0610005A07Rik///4930401L23Rik///4930505G06Rik///AA415034///A930002K18Rik	retinitis pigmentosa GTPase regulator interacting protein 1	14-51032872-51082881(+)	RPGR-interacting protein 1	protein binding///eye photoreceptor cell development///response to stimulus///visual perception///axoneme///cilium
Rpl10	NM_052835	110954	DXHXS648///D3Ucla2///QM///D0HXS648///MGC107630///DXHXS648E///QM16	ribosomal protein 10	X-70523576-70525846(+)	Fragment///QM protein homolog	structural constituent of ribosome///protein biosynthesis///intracellular///ribonucleoprotein complex///ribosome	Ribosome
Rpl21	NM_019647	19933	MGC107588///MGC107690///MGC107026///MGC107587///MGC117917///L21///8430440E03Rik	ribosomal protein L21	5-147143493-147147377(+)	Ribosomal protein L21	structural constituent of ribosome///protein biosynthesis///ribosome biogenesis///cytosolic ribosome (sensu Eukaryota)///intracellular///ribonucleoprotein complex///ribosome	Ribosome
Rpl27	NM_011289	19942	MGC103134	ribosomal protein L27	11-101258504-101261617(+)	Fragment	structural constituent of ribosome///protein biosynthesis///ribosome biogenesis///cytosolic ribosome (sensu Eukaryota)///intracellular///ribonucleoprotein complex///ribosome	Ribosome
Rpl31	NM_053257	114641	MGC106651///MGC107628	ribosomal protein L31	1-39312464-39316453(+)		molecular function unknown///structural constituent of ribosome///biological process unknown///protein biosynthesis///cellular component unknown///intracellular///ribonucleoprotein complex///ribosome	Ribosome
Rpl7l1	NM_025433	66229	1500016H10Rik	ribosomal protein L7-like 1	17-46237097-46245843(-)	Hypothetical ribosomal protein L30 containing protein///Ribosomal protein L7-like 1///Mammary gland RCB-0527 Jyg-MCB///Fragment	protein biosynthesis///intracellular///large ribosomal subunit///ribonucleoprotein complex///ribosome///structural constituent of ribosome///transcription regulator activity
Rpo1-3	NM_009087///NM_181730	20018	16kDa///MGC107156///1110003G10Rik///mRPA16	RNA polymerase 1-3	5-147387889-147389429(+)///5-147387916-147421708(+)	16 kDa subunit///RPA16///PTH///RNA polymerase 1-3	DNA binding///DNA-directed RNA polymerase activity///nucleotidyltransferase activity///protein binding///protein dimerization activity///transferase activity///transcription///DNA-directed RNA polymerase I complex///nucleus
Rprc1	NM_144941	245877	AV028413///MGC27585///MGC28498///mKIAA1187///BC019977///Parcc1	arginine/proline rich coiled-coil 1	4-125734473-125758587(-)	Fragment
Rps6ka3	NM_148945	110651	Rsk2///pp90RSK2///S6K-alpha3///MPK-9	ribosomal protein S6 kinase polypeptide 3	X-154600224-154707589(+)	p90-RSK 3 Ribosomal S6 kinase 2///S6K-alpha 3///RSK-2 pp90RSK2 MAP kinase-activated protein kinase 1b///MAPKAPK1B	ATP binding///kinase activity///nucleotide binding///protein kinase activity///protein serine/threonine kinase activity///transferase activity///protein amino acid phosphorylation///ribosome biogenesis	MAPK signaling pathway///Long-term potentiation///mTOR signaling pathway
Rpsa	NM_011029	16785	Lamr///Lamr1///Lamrl1///MLR///P40-3///P40///AL022858///67kDa///P40-8///MGC117921///MGC118614	ribosomal protein SA	9-119976485-119981067(+)	ribosomal protein SA///Rpsa protein///67kD, ribosomal protein SA, full insert sequence. Fragment///p40 34/67 kDa laminin receptor///Ribosomal protein SA///ribosomal protein SA, full insert sequence///37kDa oncofetal antigen///67kD, ribosomal protein SA, full insert sequence	laminin receptor activity///receptor activity///structural constituent of ribosome///heart development///protein biosynthesis///intracellular///nuclear euchromatin///ribonucleoprotein complex///ribosome///small ribosomal subunit	Ribosome///Prion disease
Rras2	NM_025846	66922	TC21///C86394///2610016H24Rik	related RAS viral (r-ras) oncogene homolog 2	7-113837968-113908962(-)	r-ras///Fragment	protein binding///Ras protein signal transduction///cellular physiological process///small GTPase mediated signal transduction///endoplasmic reticulum///intracellular///membrane///plasma membrane///GTP binding///GTPase activity///nucleotide binding	Tight junction///MAPK signaling pathway///Regulation of actin cytoskeleton
Rrh	NM_009102	20132		retinal pigment epithelium derived rhodopsin homolog	3-129800598-129814527(-)		integral to membrane///membrane///G-protein coupled receptor activity///receptor activity///rhodopsin-like receptor activity///signal transducer activity///G-protein coupled receptor protein signaling pathway///protein-chromophore linkage///signal transduction///visual perception
Rtbdn	NM_144929	234542	MGC38683///BC022744///MGC31644///Rtbnd///A330096I21Rik///MGC38855	retbindin	8-87837095-87846707(+)
Sardh	NM_138665	192166	MGC6279	sarcosine dehydrogenase	2-27011391-27068821(-)	Fragment///SarDH	cytoplasm///mitochondrion///aminomethyltransferase activity///catalytic activity///oxidoreductase activity///sarcosine dehydrogenase activity///electron transport///glycine catabolism	Glycine, serine and threonine metabolism///Urea cycle and metabolism of amino groups
Scfd1	NM_029825	76983	3110021P21Rik///RA410///STXBP1L2	sec1 family domain containing 1	12-52299199-52371716(+)	Fragment	ER to Golgi vesicle-mediated transport///protein transport///transport///vesicle docking during exocytosis///vesicle-mediated transport///endoplasmic reticulum
Scgn	NM_145399	214189	MGC27615///RP23-462P2.6	secretagogin, EF-hand calcium binding protein	13-23960926-23998679(-)		calcium ion binding
Scml2	NM_133194	107815	4932420G07Rik	sex comb on midleg-like 2 (Drosophila)	X-156507164-156599767(+)	Drosophila	regulation of transcription///nucleus
Scn2b	NM_001014761	72821	AI840361///Gm183///MGC116602///2810451E09Rik	sodium channel, voltage-gated, type II, beta	9-44868875-44881063(+)		ion channel activity///voltage-gated ion channel activity///voltage-gated sodium channel activity///ion transport///sodium ion transport///transport///integral to membrane///membrane///sodium channel activity///sodium ion binding
Scn3b	NM_153522///NM_178227	235281	Scnb3///1110001K16Rik///4833414B02Rik	sodium channel, voltage-gated, type III, beta	9-40019968-40041678(+)///9-40020557-40039013(+)	Fragment	ion channel activity///sodium channel activity///sodium ion binding///voltage-gated ion channel activity///voltage-gated sodium channel activity///ion transport///sodium ion transport///transport///integral to membrane///membrane
Scn7a	NM_009135	20272	Nav2///Scn6a///Nav2.3///NaG///Nax///1110034K09Rik///AI642000	sodium channel, voltage-gated, type VII, alpha	2-66476150-66585749(-)		calcium ion binding///cation channel activity///ion channel activity///voltage-gated sodium channel activity///cation transport///ion transport///sodium ion transport///integral to membrane///membrane///voltage-gated sodium channel complex
Scotin
Sdccag1	NM_025441	66244	4933405E14Rik///1500011I12Rik	serologically defined colon cancer antigen 1	12-70230148-70275771(-)	Fragment	nucleus
Sdccag8	NM_029756	76816	5730470G24Rik///Cccap///2700048G21Rik	serologically defined colon cancer antigen 8	1-178651334-178857110(+)	Fragment///mCCCAP	centrosome
Sdk1	NM_177879	330222	6720466O15Rik///5330440E10	sidekick homolog 1 (chicken)	5-142109260-142465666(+)	Fragment	protein binding///cell adhesion///integral to membrane///membrane
Selp	NM_011347	20344	P-selectin///MGC129336///MGC129337///CD62P///PADGEM///Grmp	selectin, platelet	1-165960376-165986417(+)	Leukocyte-endothelial cell adhesion molecule 3 LECAM3///Fragment///Granule membrane protein 140 GMP-140 PADGEM	sugar binding///cell adhesion///inflammatory response///integral to membrane///membrane///membrane fraction///platelet alpha granule membrane///protein binding	Cell adhesion molecules (CAMs)
Sema3a	NM_009152	20346	coll-1///SemD///Semad///Hsema-I///SEMA1	sema domain, immunoglobulin domain (Ig), short basic domain, secreted, (semaphorin) 3A	5-13405314-13608565(+)	Sema D///Semaphorin III Sema III Semaphorin D	axon guidance///cell differentiation///development///negative regulation of axon extension///nervous system development///extracellular space	Axon guidance
Sema4f	NM_011350	20355		sema domain, immunoglobulin domain (Ig), TM domain, and short cytoplasmic domain	6-82877543-82905359(-)	Fragment///Semaphorin W Sema W	cell differentiation///development///negative regulation of axon extension///nervous system development///retinal ganglion cell axon guidance///integral to membrane///integral to membrane of membrane fraction///membrane///plasma membrane///postsynaptic membrane///synapse///synaptosome///protein binding///receptor activity	Axon guidance
Sema6d	NM_172537///NM_199238///NM_199239///NM_199240///NM_199241	214968	Sema6D-2///Sema6D-1///Sema6D-6///1110067B02Rik///Sema6D-4///Sema6D-5///AA409156///D330011G23///mKIAA1479	sema domain, transmembrane domain (TM), and cytoplasmic domain, (semaphorin) 6D	2-124301736-124359210(+)///2-124345075-124356750(+)///2-124345075-124356750(+)///2-124345075-124356750(+)///2-124345075-124356750(+)		molecular function unknown///receptor activity///biological process unknown///cell differentiation///development///nervous system development///cellular component unknown///integral to membrane///membrane	Axon guidance
2008-09-01	NM_033144	20362	Sepl///AW046166///mKIAA0202	septin 8	11-53363222-53387519(+)		GTP binding///nucleotide binding///cell cycle
Serpina12	NM_026535	68054	4632419J12Rik	serine (or cysteine) peptidase inhibitor, clade A (alpha-1 antiproteinase, antitrypsin), member 12	12-104429818-104445493(-)	Visceral adipose-specific serpin///Or cysteine///Vaspin	endopeptidase inhibitor activity///serine-type endopeptidase inhibitor activity///extracellular space
Serpinc1	NM_080844	11905	ATIII///At3///AI114908///At-3	serine (or cysteine) peptidase inhibitor, clade C (antithrombin), member 1	1-162824167-162839687(+)	RuBisCO large subunit Fragment///or cysteine///ATIII///antithrombin, member 1, full insert sequence Antithrombin	endopeptidase inhibitor activity///heparin binding///serine-type endopeptidase inhibitor activity///blood coagulation///extracellular space	Complement and coagulation cascades
Sertad4	NM_198247	214791	4833404A09///C130018M11Rik	SERTA domain containing 4	1-194545212-194556445(-)
Sf1	NM_011750	22668	BB094781///WBP4///MZFM///CW17R///Zfp162	splicing factor 1	19-6364087-6376424(+)	Zinc finger protein 162///mZFM Zinc finger gene in MEN1 locus///BBP CW17	RNA binding///metal ion binding///nucleic acid binding///zinc ion binding///mRNA processing///nuclear mRNA splicing, via spliceosome///regulation of transcription, DNA-dependent///transcription///nucleus///spliceosome complex
Sfrp5	NM_018780	54612	AI605071///SARP3	secreted frizzled-related sequence protein 5	19-42251283-42255442(-)	sFRP-5	cell differentiation///development///extracellular space///membrane///transmembrane receptor activity///Wnt receptor signaling pathway	Wnt signaling pathway
Sfrs2ip	NM_028148	72193	1110061H03Rik///AI462454///mKIAA3013///CASP11///SIP1///SRRP129///2610510E10Rik	splicing factor, arginine/serine-rich 2, interacting protein	15-96242613-96288858(-)	Fragment	metal ion binding///protein binding///zinc ion binding
Sfxn4	NM_053198	94281	MGC107253	sideroflexin 4	19-60893425-60916075(-)		cation transporter activity///iron ion binding///protein-methionine-S-oxide reductase activity///cation transport///ion transport///iron ion transport///protein metabolism///transport///integral to membrane///membrane///mitochondrion
Sgol2	NM_199007	68549	D1Ertd8e///1110007N04Rik///5730576N04Rik///AV008062///Tripin///AU018846///4932411A20Rik	shugoshin-like 2 (S. pombe)	1-57940611-57970443(+)		cell cycle///cell division///chromosome segregation///meiotic chromosome segregation///chromosome, pericentric region///nucleus
Sh2bp1
Sh3gl1	NM_013664	20405	EEN///C77078///SH3P8///Sh3d2b	SH3-domain GRB2-like 1	17-55610043-55629869(-)	Endophilin-2 Endophilin-A2///SH3p8	protein binding///cytoplasm
Sh3yl1	NM_013709	24057	AI314953///YSC84///Ray///MGC118159	Sh3 domain YSC-like 1	12-31497720-31546201(+)	SIR-FP///Sh3 domain YSC-like 1	molecular function unknown///biological process unknown///cellular component unknown
Siae	NM_011734	22619	LSE///Ysg2	sialic acid acetylesterase	9-37363517-37397989(+)		extracellular space///lysosome///hydrolase activity///serine esterase activity///sialate O-acetylesterase activity
Siah2	NM_009174	20439	AA415433///Sinh2	seven in absentia 2	3-58762879-58780317(-)	Fragment///Siah-2 mSiah2	ligase activity///metal ion binding///protein binding///ubiquitin-protein ligase activity///zinc ion binding///apoptosis///cell cycle///development///ubiquitin cycle///ubiquitin-dependent protein catabolism///nucleus
Sirt5	NM_178848	68346	AV001953///0610012J09Rik///1500032M05Rik	sirtuin 5 (silent mating type information regulation 2 homolog) 5 (S. cerevisiae)	13-43381687-43406174(+)		DNA binding///hydrolase activity///metal ion binding///zinc ion binding///chromatin silencing///regulation of transcription, DNA-dependent///chromatin silencing complex	Pantothenate and CoA biosynthesis///Nicotinate and nicotinamide metabolism///Caprolactam degradation
Slc10a2	NM_011388	20494	ISBT///ASBT	solute carrier family 10, member 2	8-5085594-5105204(-)	ISBT IBAT///ASBT///Na+-dependent ileal bile acid transporter///Ileal Na+	bile acid:sodium symporter activity///carrier activity///sodium ion binding///symporter activity///ion transport///organic anion transport///sodium ion transport///transport///integral to membrane///integral to plasma membrane///membrane
Slc12a2	NM_009194	20496	Nkcc1///sy-ns///mBSC2	solute carrier family 12, member 2	18-58004046-58072174(+)	potassium-chloride cotransporter 1 Basolateral Na-K-Cl symporter///Fragment	transporter activity///amino acid transport///chloride transport///ion transport///metabolism///potassium ion transport///sodium ion transport///transport///apical plasma membrane///basolateral plasma membrane///integral to membrane///membrane///amino acid-polyamine transporter activity///carrier activity///cation:chloride symporter activity///potassium ion binding///protein binding///sodium ion …
Slc12a9	NM_031406	83704	CIP1	solute carrier family 12 (potassium/chloride transporters), member 9	5-137544346-137563290(-)	Cation-chloride cotransporter-interacting protein-1///Solute carrier family 12 Potassium/chloride transporters	amino acid-polyamine transporter activity///amino acid transport///transport///integral to membrane///membrane
Slc13a3	NM_054055	114644	NaDC3///SDCT2///NaDC-3	solute carrier family 13 (sodium-dependent dicarboxylate transporter), member 3	2-165096500-165164394(-)	Na+/dicarboxylate cotransporter 3///NaDC-3 mNaDC3	actin binding///high affinity sodium:dicarboxylate symporter activity///sodium ion binding///symporter activity///transporter activity///dicarboxylic acid transport///ion transport///sodium ion transport///transport///integral to membrane///membrane///membrane fraction
Slc14a1	NM_028122	108052	3021401A05Rik///2610507K20Rik///UT-B	solute carrier family 14 (urea transporter), member 1	18-78262167-78285398(-)	Urea transporter UT-B1///Urea transporter B UT-B///Fragment///Urea transporter///urea transprorter	copper ion binding///urea transporter activity///water transporter activity///transport///urea transport///water transport///integral to membrane///membrane
Slc16a13	NM_172371	69309	RP23-198E14.5///1700007D07Rik	solute carrier family 16 (monocarboxylic acid transporters), member 13	11-70032986-70037189(-)	Novel protein	transporter activity///transport///integral to membrane///membrane
Slc17a1	NM_009198	20504	NAPI-1///Npt1	solute carrier family 17 (sodium phosphate), member 1	13-23877796-23903193(+)	Renal sodium-dependent phosphate transport protein 1///Sodium phosphate///Renal sodium-phosphate transport protein 1 Renal Na+///Na+/PI cotransporter 1	carrier activity///phosphate transporter activity///sodium ion binding///symporter activity///transporter activity///ion transport///phosphate transport///sodium ion transport///transport///integral to membrane///integral to plasma membrane///membrane
Slc24a1	NM_144813	214111	MGC27617	solute carrier family 24 (sodium/potassium/calcium exchanger), member 1	9-64720866-64749613(-)	Sodium/potassium/calcium exchanger	calcium, potassium:sodium antiporter activity///calcium ion transport///visual perception///integral to membrane
Slc25a36	NM_138756	192287	C330005L02Rik	solute carrier family 25, member 36	9-96886362-96920393(-)	carrier protein///Fragment	binding///transporter activity///mitochondrial transport///transport///integral to membrane///membrane///mitochondrial inner membrane///mitochondrion
Slc2a3	NM_011401	20527	C78366///Glut-3///AL023014///AL024341///Glut3///AA408729///AU040424	solute carrier family 2 (facilitated glucose transporter), member 3	6-122693444-122708138(-)	Glucose transporter type 3, brain///Fragment///facilitated glucose transporter	carrier activity///glucose transporter activity///sugar porter activity///transporter activity///carbohydrate transport///transport///extracellular space///integral to membrane///integral to plasma membrane///membrane
Slc33a1	NM_015728	11416	Acatn///AI315656///AI788741///D630022N01Rik	solute carrier family 33 (acetyl-CoA transporter), member 1	3-64030268-64052662(-)	Solute carrier family 33 member 1///AT-1 Acetyl-CoA transporter///Fragment	acetyl-CoA transporter activity///transport///endoplasmic reticulum///integral to membrane///membrane	Glycosphingolipid biosynthesis - ganglioseries
Slc39a10	NM_172653	227059	2900042E17Rik///mKIAA1265///5430433I10	solute carrier family 39 (zinc transporter), member 10	1-46752089-46798055(-)	LIV-1 MRNA Slc39a10 protein///Fragment///LIV-1 MRNA Fragment///Zinc transporter	metal ion transporter activity///metal ion transport///integral to membrane///membrane
Slc39a12	NM_001012305	277468	AW046938///MGC102235///Gm731	solute carrier family 39 (zinc transporter), member 12	2-14306157-14412731(+)	Zinc transporter	metal ion transporter activity///metal ion transport///membrane
Slc41a1	NM_173865	98396	B230315F01Rik///AI573938	solute carrier family 41, member 1	1-133655522-133676407(+)		cation transporter activity///cation transport
Slc45a1	NM_173774	242773	Dnb5///C230078B22	solute carrier family 45, member 1	4-149473196-149495974(-)	Deleted in neuroblastoma 5 protein homolog///PAST-A	sugar porter activity///symporter activity///transport///integral to membrane///membrane
Slc4a1ap	NM_009206	20534	kanadaptin	solute carrier family 4 (anion exchanger), member 1, adaptor protein	5-31803603-31830621(+)	anion exchanger///Fragment	carrier activity///double-stranded RNA binding///transport///integral to plasma membrane///intracellular
Slc4a3	NM_009208	20536	A930038D23Rik///Ae3	solute carrier family 4 (anion exchanger), member 3	1-75429445-75442227(+)	Neuronal band 3-like protein///Fragment	anion exchanger activity///antiporter activity///carrier activity///inorganic anion exchanger activity///anion transport///ion transport///transport///integral to membrane///integral to plasma membrane///membrane
Slc5a12	NM_001003915	241612	D630015G19///AI315119	solute carrier family 5 (sodium/glucose cotransporter), member 12	2-110398136-110448608(+)		transporter activity///ion transport///sodium ion transport///transport///integral to membrane///membrane
Slc7a14	NM_172861	241919	A930013N06///BC061928	solute carrier family 7 (cationic amino acid transporter, y+ system), member 14	3-31397110-31501173(-)	Fragment	amino acid-polyamine transporter activity///amino acid transport///transport///membrane
Slco2a1	NM_033314	24059	Pgt///2310021C19Rik///mPgt///Slc21a2	solute carrier organic anion transporter family, member 2a1	9-102866638-102945999(+)	Prostaglandin transporter PGT///Slco2a1 protein///prostaglandin transporter, member 2, full insert sequence	prostaglandin transporter activity///transporter activity///prostaglandin transport///transport///integral to membrane///integral to plasma membrane///membrane
Sltm	NM_025690///NM_026337	66660	9130215G10Rik///5730555F13Rik///Met///5730455C01Rik	SAFB-like, transcription modulator	9-70341941-70391235(+)///9-70342033-70391395(+)	Fragment///RNA recognition motif	DNA binding///nucleic acid binding///nucleotide binding
Smarca1	NM_053123	93761	Snf2l///5730494M04Rik	SWI/SNF related, matrix associated, actin dependent regulator of chromatin, subfamily a, member 1	X-44053996-44137146(-)	Fragment///DNA-dependent ATPase SNF2L///Nucleosome remodeling factor subunit SNF2L	ATP binding///ATP-dependent helicase activity///DNA binding///helicase activity///hydrolase activity///nucleic acid binding///nucleotide binding///transcription regulator activity///chromatin modification///regulation of transcription, DNA-dependent///transcription///nucleus
Smarcd3	NM_025891	66993	2210409C08Rik///BAF60C///1500001J14Rik	SWI/SNF related, matrix associated, actin dependent regulator of chromatin, subfamily d, member 3	5-24102687-24112067(-)	BRG1-associated factor 60C mBAF60c	protein prenyltransferase activity///chromatin modification///protein prenylation///regulation of transcription, DNA-dependent///transcription///nucleus
Smc5l1
Smn1	NM_011420	20595	AI849087///Gemin1///Smn	survival motor neuron 1	13-101225150-101237947(+)		RNA binding///nucleic acid binding///mRNA processing///spliceosome assembly///cytoplasm///nucleus
Smpdl3b	NM_133888	100340	AU045240///1110054A24Rik///Asml3b	sphingomyelin phosphodiesterase, acid-like 3B	4-132005041-132029247(-)	ASM-like phosphodiesterase 3b///A///Fragment	hydrolase activity///hydrolase activity, acting on glycosyl bonds///metabolism///extracellular space
Smurf1		75788		SMAD specific E3 ubiquitin protein ligase 1		Ubiquitin-protein ligase///Fragment///Smad-specific E3 ubiquitin ligase 1	intracellular///ligase activity///ubiquitin-protein ligase activity///cell differentiation///ectoderm development///negative regulation of BMP signaling pathway///protein modification///protein ubiquitination during ubiquitin-dependent protein catabolism///ubiquitin cycle	TGF-beta signaling pathway
Snag1	NM_130796	170625		sorting nexin associated golgi protein 1	13-114713060-114739442(-)	Sorting nexin-associated Golgi protein 1///Sorting nexin associated golgi protein 1	phosphoinositide binding///protein binding///intracellular signaling cascade///protein transport///transport
Snai3	NM_013914	30927	Smuc///Zfp293///AI643946	snail homolog 3 (Drosophila)	8-125340295-125346782(-)	Drosophila///Fragment///Drosophila, full insert sequence Snail homolog 3///Drosophila Snail-related protein 2	transcription factor complex///regulation of transcription, DNA-dependent///intracellular///nucleus///copper ion binding///electron carrier activity///heme binding///metal ion binding///nucleic acid binding///transcription factor activity///zinc ion binding///electron transport
Snrpa	NM_001046637///NM_015782	53607	U1A///Rnu1a1///Rnu1a-1///C430021M15Rik	small nuclear ribonucleoprotein polypeptide A	7-26895766-26904520(-)///7-26895766-26905031(-)	U1-A///U1 snRNP protein A	RNA binding///nucleic acid binding///nucleotide binding///mRNA processing///nuclear mRNA splicing, via spliceosome///nucleus///ribonucleoprotein complex///spliceosome complex
Sox17	NM_011441	20671	Sox	SRY-box containing gene 17	1-4481008-4486494(-)		DNA binding///transcription factor activity///regulation of transcription, DNA-dependent///transcription///nucleus///transcription factor complex	Wnt signaling pathway
Sox5	NM_011444	20678	AI528773///MGC124352	SRY-box containing gene 5	6-143790050-144166639(-)		DNA binding///transcription factor activity///cartilage development///cell fate commitment///regulation of transcription, DNA-dependent///transcription///nucleus///transcription factor complex
Spag9	NM_001025428///NM_001025429///NM_001025430///NM_027569	70834	Jip4///JSAP2///3110018C07Rik///AW552012///JLP///Mapk8ip4///4733401I23Rik///JSAP2a///syd1///4831406C20Rik	sperm associated antigen 9	11-93812180-93942170(+)///11-93860294-93942170(+)///11-93860294-93942170(+)///11-93860294-93942170(+)	Sperm-associated antigen 9///Fragment///JIP-4 JNK-associated leucine-zipper protein JLP///JNK/SAPK-associated protein 2 JSAP2	JUN kinase binding///kinesin binding///activation of MAPK activity///protein homooligomerization///cytoplasm
Spata1	NM_027617	70951	4921536I21Rik///SP-2///AV266943	spermatogenesis associated 1	3-146394588-146437139(-)
Spata17	NM_028848	74717	MSRG-11///1700065F16Rik///4930513F16Rik///MGC107213///4930504I07Rik	spermatogenesis associated 17	1-188749193-188916253(-)	Fragment///MSRG-11
Specc1	NM_001029936	432572	B230396K10Rik///KIAA4061///mKIAA4061///RP23-102H10.1///2810012G08Rik	spectrin domain with coiled-coils 1	11-61893291-62039208(+)		molecular function unknown///biological process unknown///nucleus
Spesp1	NM_025721	66712	AI428149///4921508E09Rik	sperm equatorial segment protein 1	9-62068734-62080185(-)		development///extracellular space
Spsb3	NM_027141	79043	KIAA4204///3300001M01Rik///SSB3///2310012N15Rik///Tce1///mKIAA4204	splA/ryanodine receptor domain and SOCS box containing 3	17-24615080-24619747(+)	Fragment	intracellular signaling cascade
Srbd1	NM_030133	78586	MGC117756///AI461933///D530025C17Rik///C85414	S1 RNA binding domain 1	17-85892991-85948757(-)	Fragment	RNA binding///hydrolase activity, acting on ester bonds///molecular function unknown///biological process unknown///nucleobase, nucleoside, nucleotide and nucleic acid metabolism///cellular component unknown
Sri	NM_025618	109552	2900070H08Rik///Sor///2210417O06Rik	sorcin	5-8052083-8073860(+)		calcium ion binding///protein binding///intracellular///plasma membrane
Srl	NM_175347	106393	AW108387///9830004M20Rik///sar	sarcalumenin	16-4395455-4438281(-)		calcium ion binding///extracellular space///sarcoplasmic reticulum
Sry	NM_011564	21674	Tdf///Tdy///MGC129295	sex determining region of Chr Y	Y-1947341-1948528(-)		DNA bending activity///DNA binding///protein binding///cell differentiation///male sex determination///regulation of transcription, DNA-dependent///sex differentiation///transcription///chromatin///nucleus
Ssb	NM_009278	20823	MGC118101///SS-B	Sjogren syndrome antigen B	2-69662471-69672638(+)	La ribonucleoprotein///Ssb protein	RNA binding///nucleic acid binding///nucleotide binding///RNA export from nucleus///RNA processing///cytoplasm///nucleus///ribonucleoprotein complex
Ssu72	NM_026899	68991	1500011L16Rik///2610101M12Rik///1190002E22Rik	Ssu72 RNA polymerase II CTD phosphatase homolog (yeast)	4-154548923-154577582(+)	Fragment
St3gal6	NM_018784	54613	Siat10///AI930218///St3galVI///AW552396///1700023B24Rik	ST3 beta-galactoside alpha-2,3-sialyltransferase 6	16-58413086-58465855(-)	ST3Gal VI///Sialyltransferase 10///Fragment	sialyltransferase activity///transferase activity///transferase activity, transferring glycosyl groups///protein amino acid glycosylation///integral to Golgi membrane///integral to membrane///membrane	Glycosphingolipid biosynthesis - neo-lactoseries///Glycan structures - biosynthesis 2
Stam	NM_011484	20844	STAM1	signal transducing adaptor molecule (SH3 domain and ITAM motif) 1	2-13991865-14066082(+)	STAM-1///A///SH3 domain and ITAM motif///Fragment	protein binding///transmembrane receptor activity///cell surface receptor linked signal transduction///intracellular protein transport///protein transport///transport///membrane	Jak-STAT signaling pathway
Steap1	NM_027399	70358	Steap///Prss24///2410007B19Rik	six transmembrane epithelial antigen of the prostate 1	5-5742327-5755315(-)		FAD binding///iron ion binding///oxidoreductase activity///electron transport///integral to membrane///membrane
Stx7	NM_016797	53331	AI317144///AI315064///Syn7///AW107239	syntaxin 7	10-23838732-23878375(+)		endosome///integral to membrane///integral to plasma membrane///membrane///iron ion binding///protein binding///protein transporter activity///intracellular protein transport///post-Golgi vesicle-mediated transport///vacuole organization and biogenesis///vesicle-mediated transport	SNARE interactions in vesicular transport
Stxbp3a	NM_011504	20912	Sxtbp3///MGC86097///Munc-18c///Stxbp3	syntaxin binding protein 3A	3-108921235-108968558(-)	Unc-18 homolog 3 Unc-18C MUNC-18-3	protein binding///syntaxin binding///glucose transport///protein transport///transport///vesicle docking during exocytosis///vesicle-mediated transport///cytosol///plasma membrane
Sumf1	NM_145937	58911	AA543204///AI463102///AI851573///FGE///MGC39076	sulfatase modifying factor 1	6-108072805-108151333(-)	C-alpha-formyglycine- generating enzyme 1	calcium ion binding///metal ion binding///molecular function unknown///protein binding///protein homodimerization activity///negative regulation of ossification///protein ubiquitination///endoplasmic reticulum
Suv39h1	NM_011514	20937	AI852103///AL022883///DXHXS7466e///mIS6	suppressor of variegation 3-9 homolog 1 (Drosophila)	X-7218262-7231545(-)	Suppressor of variegation 3-9 homolog 1 Suvar3-9 homolog 1///Histone H3-K9 methyltransferase 1 H3-K9-HMTase 1///Drosophila///Position-effect variegation 3-9 homolog	zinc ion binding///DNA packaging///chromatin assembly or disassembly///chromatin modification///chromatin silencing///chromatin///chromatin silencing complex///nuclear heterochromatin///nucleus///chromatin binding///histone-lysine N-methyltransferase activity///methyltransferase activity///protein binding///protein methyltransferase activity///transferase activity	Lysine degradation
Suv39h2	NM_022724	64707	D2Ertd544e///4930507K23Rik///D030054H19Rik///AA536750	suppressor of variegation 3-9 homolog 2 (Drosophila)	2-3373091-3392235(-)	Drosophila///Histone H3-K9 methyltransferase 2 H3-K9-HMTase 2///Drosophila, full insert sequence. Fragment///Suppressor of variegation 3-9 homolog 2 Suvar3-9 homolog 2	chromatin binding///histone lysine N-methyltransferase activity (H3-K9 specific)///histone-lysine N-methyltransferase activity///methyltransferase activity///protein binding///protein methyltransferase activity///transferase activity///zinc ion binding///chromatin assembly or disassembly///chromatin modification///chromatin remodeling///male meiosis///chromatin///nuclear heterochromatin///nucleus	Lysine degradation
Sv2a	NM_022030	64051	mKIAA0736///AI746429	synaptic vesicle glycoprotein 2 a	3-96266631-96280578(+)	Synaptic vesicle protein 2A///Synaptic vesicle protein 2 Calcium regulator SV2A	receptor activity///transporter activity///calcium ion homeostasis///neurotransmitter transport///synaptic transmission///transport///integral to membrane///membrane///synapse///synaptic vesicle	ECM-receptor interaction
Sval2	NM_032542	84543	SLP-M	seminal vesicle antigen-like 2	6-41789945-41793928(+)	Seminal vesicle antigen-like 2 SLP-M	extracellular region///extracellular space
Svp2	NM_009300	20941	Svp-2///SVS-IV	seminal vesicle protein 2	2-163967396-163969748(-)	SVS IV
Svs1	NM_172888	243377	9530003A11	seminal vesicle secretion 1	6-48916446-48921308(+)	Seminal vesicle secretion 1///PSv-2	copper ion binding
Svs3	NM_021363	64335	BB121242///9530026M05Rik	seminal vesicle secretion 3	2-163980723-163982930(+)		structural molecule activity///mating plug formation///sexual reproduction///extracellular region///secretory granule
Sycn	NM_026716	68416	SYL///0910001K16Rik///1810038B08Rik	syncollin	7-28249644-28250965(+)	Fragment	extracellular space///integral to membrane///membrane
Sytl2	NM_001040085///NM_001040086///NM_001040087///NM_001040088///NM_031394	83671	Slp2-d///Slp2///KIAA1597///mKIAA1597///Slp2-a///Slp2-c///AI266830///Slp2-b	synaptotagmin-like 2	7-90255837-90285630(+)///7-90223890-90285630(+)///7-90223890-90285630(+)///7-90262172-90285630(+)///7-90262172-90285630(+)	Fragment///Exophilin-4	Rab GTPase binding///neurexin binding///protein binding///intracellular protein transport///vesicle-mediated transport///extrinsic to plasma membrane///melanosome///membrane fraction
Sytl5	NM_177704	236643	slp5	synaptotagmin-like 5	X-9042580-9151501(+)///X-9084753-9115776(-)		Rab GTPase binding///metal ion binding///protein binding///zinc ion binding///exocytosis///intracellular protein transport
Taar5	NM_001009574	215854	Gm227	trace amine-associated receptor 5	10-23660121-23661134(+)		G-protein coupled receptor activity///amine receptor activity///receptor activity///rhodopsin-like receptor activity///signal transducer activity///G-protein coupled receptor protein signaling pathway///signal transduction///integral to membrane///membrane	Neuroactive ligand-receptor interaction
Tac1	NM_009311	21333	NK1///PPT-A///SP///MGC151458///4930528L02Rik///Nkna///NK-1	tachykinin 1	6-7505070-7512973(+)	NKA Substance K Neuromedin L///NPK	inflammatory response///neuropeptide signaling pathway///response to pain///sensory perception of pain///synaptic transmission///tachykinin signaling pathway///cell soma///extracellular region///extracellular space	Neuroactive ligand-receptor interaction
Taf13	NM_025444	99730	AI847295///1810004N01Rik///TAFII18///2010309N11Rik	TAF13 RNA polymerase II, TATA box binding protein (TBP)-associated factor	3-108699754-108710124(+)	TAFII18///TAFII18 TAFII-18	RNA polymerase II transcription factor activity///general RNA polymerase II transcription factor activity///protein binding///transcription factor activity///regulation of transcription, DNA-dependent///transcription///transcription initiation///nucleus///transcription factor TFIID complex///transcription factor complex	Basal transcription factors
Taf15	NM_027427	70439	TAFII68///68kDa///Taf2n///2610111C21Rik	TAF15 RNA polymerase II, TATA box binding protein (TBP)-associated factor	11-83289302-83322935(+)	TBP-associated factor///TBP	RNA binding///nucleic acid binding///nucleotide binding///zinc ion binding///biological process unknown///cellular component unknown///intracellular///nucleus
Taf6	NM_009315	21343	p80///Taf2e///80kDa///AW549759	TAF6 RNA polymerase II, TATA box binding protein (TBP)-associated factor	5-138408404-138416974(-)	TAFII80 p80///TAFII70 TAFII-70	RNA polymerase II transcription factor activity///transcription initiation factor activity///regulation of transcription factor activity///regulation of transcription, DNA-dependent///transcription///transcription initiation///nucleus///transcription factor TFIID complex	Basal transcription factors
Tank	NM_011529	21353	C86182///E430026L09Rik///I-TRAF	TRAF family member-associated Nf-kappa B activator	2-61379423-61454950(+)	I-TRAF///Fragment	metal ion binding///nucleic acid binding///protein binding///zinc ion binding///I-kappaB kinase/NF-kappaB cascade///intracellular
Tas2r124	NM_207026	387351	mt2r50///Tas2r24///T2R24///mGR24	taste receptor, type 2, member 124	6-132720422-132721350(+)		G-protein coupled receptor activity///receptor activity///signal transducer activity///G-protein coupled receptor protein signaling pathway///response to stimulus///sensory perception of taste///signal transduction///integral to membrane///membrane	Taste transduction
Tas2r135	NM_199159	387512	Tas2r35///mt2r38	taste receptor, type 2, member 135	6-42335135-42336100(+)		G-protein coupled receptor activity///receptor activity///signal transducer activity///taste receptor activity///G-protein coupled receptor protein signaling pathway///detection of chemical stimulus during sensory perception of bitter taste///response to stimulus///sensory perception of taste///signal transduction///integral to membrane///membrane	Taste transduction
Tas2r136	NM_181276	353165	mt2r52///Tas2r36	taste receptor, type 2, member 136	6-132742872-132743855(-)		signal transduction///integral to membrane///membrane///G-protein coupled receptor activity///receptor activity///signal transducer activity///taste receptor activity///G-protein coupled receptor protein signaling pathway///detection of chemical stimulus during sensory perception of bitter taste///response to stimulus///sensory perception of taste	Taste transduction
Tas2r139	NM_181275	353148	Tas2r39///mt2r34	taste receptor, type 2, member 139	6-42070542-42071501(+)		G-protein coupled receptor activity///receptor activity///rhodopsin-like receptor activity///signal transducer activity///taste receptor activity///G-protein coupled receptor protein signaling pathway///detection of chemical stimulus during sensory perception of bitter taste///response to stimulus///sensory perception of taste///signal transduction///integral to membrane///membrane	Taste transduction
Tbc1d15	NM_025706	66687	AU022358///4432405K22Rik///AW557774///AU023730	TBC1 domain family, member 15	10-114602568-114655575(-)	Fragment	GTPase activator activity///mitochondrion
Tbc1d19	NM_144517	67249	2810453K03Rik	TBC1 domain family, member 19	5-54097926-54191973(+)
Tbc1d23	NM_026254	67581	D030022P07Rik///W51689///AU015720///AU043671///AU043778///4930451A13Rik	TBC1 domain family, member 23	16-57090220-57152825(-)	Fragment	molecular function unknown///biological process unknown///cellular component unknown
Tbx20	NM_020496///NM_194263	57246	AL022859///9430010M06Rik///Tbx12	T-box 20	9-24473610-24524709(-)///9-24490654-24524709(-)	T-box protein 20	DNA binding///transcription factor activity///circulation///dorsal/ventral pattern formation///embryonic heart tube development///heart looping///muscle contraction///patterning of blood vessels///regulation of transcription, DNA-dependent///transcription///nucleus
Tbx22	NM_145224///NM_181319	245572	D230020M15Rik	T-box 22	X-103870682-103891694(+)///X-103881681-103891696(+)	T-box protein 22///T-BOX PROTEIN 22	DNA binding///transcription factor activity///regulation of transcription, DNA-dependent///transcription///nucleus
Tcf12	NM_011544	21406	REB///HEB///ME1///HTF4///HTF-4///ALF1	transcription factor 12	9-71644312-71910179(-)	Transcription factor HTF-4///Fragment///DNA-binding protein HTF4	DNA binding///protein binding///transcription regulator activity///transcriptional activator activity///development///regulation of transcription///regulation of transcription from RNA polymerase II promoter///regulation of transcription, DNA-dependent///transcription///nucleus///transcription factor complex
Tcf4	NM_013685	21413	Tcf-4///ME2///Hnf-4///SEF2-1///MITF-2B///5730422P05Rik///TFE///E2-2///ITF2///ASP-I2///E2.2///SEF-2///SEF2///ITF-2///ITF-2b///MITF-2A	transcription factor 4	18-69469889-69809712(+)	Immunoglobulin transcription factor 2 ITF-2///MITF-2 SL3-3 enhancer factor 2 SEF-2///B///Fragment	DNA binding///beta-catenin binding///protein binding///transcription corepressor activity///transcription regulator activity///development///regulation of transcription///regulation of transcription, DNA-dependent///transcription///nucleus///transcription factor complex
Tcfap2b	NM_001025305///NM_009334	21419	E130018K07Rik///AI606113///AP-2(beta)	transcription factor AP-2 beta	1-19194127-19223948(+)///1-19197267-19223948(+)	Fragment///AP2-beta	DNA binding///protein binding///transcription factor activity///regulation of transcription, DNA-dependent///transcription///nucleus///transcription factor complex
Tcfap2d	NM_153154	226896	Tfap2d	transcription factor AP-2, delta	1-19088235-19151539(+)		protein binding///transcription factor activity///transcriptional activator activity///regulation of transcription, DNA-dependent///nucleus///transcription factor complex
Tcfl5	NM_178254	277353	MGC118431///Figlb///AV260129	transcription factor-like 5 (basic helix-loop-helix)	2-180551369-180571890(-)		nucleus///DNA binding///protein binding///transcription regulator activity///biological process unknown///regulation of cell differentiation///regulation of cell proliferation///regulation of transcription///spermatogenesis///male germ cell nucleus
Tcte1	NM_013688	21645	D17Sil1///Tcte-1	t-complex-associated testis expressed 1	17-44996633-45006261(+)		molecular function unknown///transferase activity///biological process unknown///cellular component unknown
Tdp1	NM_028354	104884	AW493413///SCAN1///E430034L06Rik///AI838772///2810481F14Rik///4921509N21Rik	tyrosyl-DNA phosphodiesterase 1	12-100285567-100338412(+)		hydrolase activity///phosphoric diester hydrolase activity///DNA repair///response to DNA damage stimulus///nucleus
Tdrd1	NM_001002238///NM_001002240///NM_001002241///NM_031387	83561	MTR-1	tudor domain containing 1	19-56879458-56923262(+)///19-56879524-56923262(+)///19-56883961-56923262(+)///19-56892411-56922005(+)	Tudor domain containing 1 protein	nucleic acid binding///zinc ion binding///cytoplasm///polar granule
Tdrd3	NM_172605	219249	4732418C03Rik///6720468N18	tudor domain containing 3	14-86248428-86377249(+)		nucleic acid binding
Tecta	NM_009347	21683	Tctna	tectorin alpha	9-42080617-42150924(-)		GPI anchor binding///extracellular matrix structural constituent///oxidoreductase activity///cell adhesion///cell-matrix adhesion///metabolism///sensory perception of sound///extracellular matrix (sensu Metazoa)///extracellular space///membrane
Tectb	NM_009348	21684	Tctnb	tectorin beta	19-55234134-55249562(+)		GPI anchor binding///extracellular matrix structural constituent///sensory perception of sound///extracellular matrix (sensu Metazoa)///extracellular space///membrane
Tert	NM_009354	21752	TP2///TRT///TCS1///EST2	telomerase reverse transcriptase	13-74093002-74115043(+)		DNA binding///RNA binding///RNA-directed DNA polymerase activity///nucleotidyltransferase activity///protein binding///telomerase activity///telomeric template RNA reverse transcriptase activity///transferase activity///RNA-dependent DNA replication///telomere maintenance///chromosome///chromosome, telomeric region///nucleus///ribonucleoprotein complex
Tex21	NM_019784	80384	MGC118241///4931412D23Rik///4931421K24Rik///tsec-2///4931406F04Rik	testis expressed gene 21	12-77117532-77165556(-)
Thbs2	NM_011581	21826	TSP2///Thbs-2	thrombospondin 2	17-14403750-14430687(-)	Fragment	calcium ion binding///heparin binding///protein binding///structural molecule activity///cell adhesion///extracellular region///extracellular space	TGF-beta signaling pathway///Focal adhesion///ECM-receptor interaction///Cell Communication
Thrsp	NM_009381	21835	S14	thyroid hormone responsive SPOT14 homolog (Rattus)	7-97288150-97292702(-)	Spot 14 protein SPOT14///Rattus///S14 protein///Rattus, full insert sequence. Fragment	nucleus
Tkt	NM_009388	21881	p68	transketolase	14-29378157-29403729(+)	Fragment///TK P68	calcium ion binding///metal ion binding///transferase activity///transketolase activity///regulation of growth	Pentose phosphate pathway///Carbon fixation
Tlk1	NM_172664	228012	4930545J15Rik	tousled-like kinase 1	2-70513248-70626319(-)	Fragment	ATP binding///kinase activity///nucleotide binding///protein kinase activity///protein serine/threonine kinase activity///protein-tyrosine kinase activity///transferase activity///cell cycle///chromatin modification///intracellular signaling cascade///protein amino acid phosphorylation///regulation of chromatin assembly or disassembly///response to DNA damage stimulus///nucleus
Tlr9	NM_031178	81897		toll-like receptor 9	9-106080698-106084977(+)	CD289 antigen	receptor activity///siRNA binding///transferase activity///transmembrane receptor activity///immune response///inflammatory response///positive regulation of interferon-alpha biosynthesis///positive regulation of interferon-beta biosynthesis///positive regulation of interferon-gamma biosynthesis///response to virus///extracellular space///integral to membrane///membrane///plasma membrane	Toll-like receptor signaling pathway
Tm2d1	NM_053157	94043	AA990549///2310026L18Rik///Bbp	TM2 domain containing 1	4-97847387-97875283(-)	TM2 domain containing 1	G-protein coupled receptor activity///beta-amyloid binding///induction of apoptosis by extracellular signals///integral to plasma membrane
Tm2d3	NM_026795///NM_178056	68634	1110025I09Rik///Blp2///5930422O05Rik	TM2 domain containing 3	7-65570118-65580857(+)///7-65572408-65580850(+)	TM2 domain containing 3
Tmed2	NM_019770	56334	Sid394///1810020N21Rik///1110032D12Rik///MGC102446///Rnp24	transmembrane emp24 domain trafficking protein 2	5-124801408-124811114(+)	Fragment///Sid 394	ER to Golgi vesicle-mediated transport///intracellular protein transport///protein transport///transport///vesicle targeting///integral to membrane///membrane///microsome///zymogen granule membrane
Tmem104	NM_001033393	320534	mFLJ00021///C630005D06Rik	transmembrane protein 104	11-115003616-115062728(+)	Fragment	amino acid-polyamine transporter activity///amino acid transport///membrane
Tmem126b	NM_026734	68472	1110001A23Rik	transmembrane protein 126B	7-90344024-90351187(-)	Transmembrane protein 126B	integral to membrane
Tmem34	NM_145599	234463	BC004056///AI645453///8430433H16Rik///MGC8158///AL033298	transmembrane protein 34	8-80492053-80506693(-)		integral to membrane
Tmem38b	NM_028053	52076	AA437809///AV051057///D4Ertd89e///1600017F22Rik	transmembrane protein 38B	4-53847161-53881689(+)	Fragment///Transmembrane protein 38B	DNA binding///chromosome organization and biogenesis (sensu Eukaryota)///nucleosome assembly///integral to membrane///nucleosome///nucleus
Tmem55a	NM_028264	72519	AI315591///AV001360///2610319K07Rik	transmembrane protein 55A	4-14791365-14842405(+)	PtdIns-4,5-P2 4-Ptase II	hydrolase activity///integral to membrane///membrane
Tmem65		74868		transmembrane protein 65		Fragment	integral to membrane
Tmem66	NM_026432	67887	1810045K07Rik	transmembrane protein 66	8-35623104-35639336(+)		integral to membrane///membrane
Tmprss13	NM_001013373	214531	MGC103261///BC010843///Tpmrss13	transmembrane protease, serine 13	9-45070094-45098573(+)	Membrane-type mosaic serine protease	hydrolase activity///peptidase activity///scavenger receptor activity///serine-type endopeptidase activity///proteolysis///integral to membrane///membrane
Tnfrsf11b	NM_008764	18383	OCIF///TR1///Opg	tumor necrosis factor receptor superfamily, member 11b (osteoprotegerin)	15-54080701-54108567(-)	Osteoprotegerin///Osteoprotegerin Osteoclastogenesis inhibitory factor///osteoprotegerin	extracellular matrix (sensu Metazoa)///extracellular space///protein binding///receptor activity///apoptosis///negative regulation of odontogenesis (sensu Vertebrata)///signal transduction	Cytokine-cytokine receptor interaction
Tnks	NM_175091	21951	4930554K12Rik///D130072O21Rik///C86528///AI662855	tankyrase, TRF1-interacting ankyrin-related ADP-ribose polymerase	8-36297695-36434207(-)	Tnks protein	nucleus///NAD+ ADP-ribosyltransferase activity///protein amino acid ADP-ribosylation
Tnnc1	NM_009393	21924	tncc///AI874626	troponin C, cardiac/slow skeletal	14-30037320-30040720(+)	TN-C	calcium ion binding///structural constituent of cytoskeleton///regulation of muscle contraction///troponin complex	Calcium signaling pathway
Tnpo1	NM_001048267///NM_178716	238799	TRN///AU021749///D13Ertd688e///MIP1///Kpnb2///IPO2///MIP	transportin 1	13-99942237-99991199(-)///13-99942237-100026541(-)	Importin beta-2 Karyopherin beta-2///Fragment	binding///protein transporter activity///protein import into nucleus, docking///protein transport///transport///cytoplasm///nuclear pore///nucleus
Tpbg	NM_011627	21983	5T4///AW495680	trophoblast glycoprotein	9-85639127-85642507(+)	Fragment///5T4 oncotrophoblast glycoprotein	transferase activity///extracellular matrix (sensu Metazoa)///integral to membrane///membrane
Tpk1	NM_013861	29807		thiamine pyrophosphokinase	6-43274613-43595782(-)	mTPK1	ATP binding///kinase activity///nucleotide binding///thiamin diphosphokinase activity///transferase activity///thiamin diphosphate biosynthesis///thiamin metabolism	Thiamine metabolism
Traf3ip3	NM_153137	215243	MGC41284///AI115021///6030423D04Rik///T3jam///MGC106845	TRAF3 interacting protein 3	1-194876229-194902208(-)		hydrolase activity///peptidase activity///serine-type endopeptidase activity///proteolysis///integral to membrane///membrane
Tram1l1	NM_146140	229801	A830091N21Rik///MGC38777	translocation associated membrane protein 1-like 1	3-124313058-124315282(+)	Fragment	integral to membrane
Trappc3	NM_013718	27096	AI835942///Bet3///AU019197///1110058K12Rik	trafficking protein particle complex 3	4-125764708-125778185(+)	BET3 homolog	ER to Golgi vesicle-mediated transport///transport///Golgi membrane///cytosol///endoplasmic reticulum
Triap1	NM_026933	69076	AU043831///1810015M01Rik///AU020874///P53csv///Wf-1	TP53 regulated inhibitor of apoptosis 1	5-115602245-115604551(+)	p53CSV Protein 15E1.1 WF-1	caspase inhibitor activity///DNA damage response, signal transduction by p53 class mediator resulting in cell cycle arrest///anti-apoptosis///apoptosis///mitochondrion
Trib2	NM_144551	217410	TRB-2///AW319517	tribbles homolog 2 (Drosophila)	12-15817278-15842335(-)	TRB-2	ATP binding///nucleotide binding///protein kinase activity///protein kinase inhibitor activity///protein serine/threonine kinase activity///protein-tyrosine kinase activity///protein amino acid phosphorylation///regulation of MAPK activity///cytoplasm
Trim28	NM_011588	21849	Tif1b///KRIP-1///AA408787///MGC102100///KAP-1///Tif1beta	tripartite motif protein 28	7-11924339-11931208(+)	TIF1-beta///Fragment///KRAB-A-interacting protein KRIP-1	metal ion binding///protein binding///transcription coactivator activity///transcriptional repressor activity///zinc ion binding///negative regulation of transcription from RNA polymerase II promoter///positive regulation of transcription, DNA-dependent///regulation of transcription, DNA-dependent///transcription///chromatin///intracellular///nucleus
Trim31	NM_146077	224762	MGC37625///BC026666///HCG1///RNF///HCGI	tripartite motif-containing 31	17-36506182-36518270(+)		metal ion binding///protein binding///zinc ion binding///intracellular
Tsga2	NM_025290	22092		testis specific gene A2	17-30983733-31006066(-)	Meichroacidin	meiosis
Tsn	NM_011650	22099	TB-RBP///2610034C24Rik///AU040286	translin	1-120126065-120138678(-)	RNA-binding protein	DNA binding///RNA binding///protein binding///cytoplasm///nucleus
Tspan10	NM_145363	208634	Ocsp	tetraspanin 10	11-120258782-120263039(+)	Tspan-10 Oculospanin	integral to membrane///membrane
Tspan13	NM_025359	66109	NET-6///1100001I23Rik///Tm4sf13	tetraspanin 13	12-36524821-36552744(-)	Tspan-13 Transmembrane 4 superfamily member 13	integral to membrane///membrane
Tssc1	NM_201357	380752	D12Ertd604e	tumor suppressing subtransferable candidate 1	12-29338133-29453673(+)
Tusc5	NM_177709	237858	C130069F04Rik///RP23-343C18.2///LOST1	tumor suppressor candidate 5	11-76496067-76514855(+)	Tumor suppressor candidate 5///Novel protein	response to biotic stimulus///integral to membrane
Twist1	NM_011658	22160	Pde///M-Twist///MGC103391///Ska<m10Jus>///pdt///Ska10///AA960487///Twist	twist gene homolog 1 (Drosophila)	12-34542917-34545076(+)	M-twist	DNA binding///transcription factor activity///transcription regulator activity///cell differentiation///development///embryonic limb morphogenesis///hindlimb morphogenesis///negative regulation of cell differentiation///negative regulation of striated muscle development///neural tube closure///neuron migration///regulation of transcription///regulation of transcription, DNA-dependent///transcript…
U2af2	NM_133671	22185	MGC118033///65kDa	U2 small nuclear ribonucleoprotein auxiliary factor (U2AF) 2	7-4671116-4683019(+)	U2AF///U2 snRNP auxiliary factor large subunit///Fragment	RNA binding///nucleic acid binding///nucleotide binding///mRNA processing///nuclear mRNA splicing, via spliceosome///nucleus///ribonucleoprotein complex///spliceosome complex
Ubb	NM_011664	22187	AL033289///Ubb2	ubiquitin B	11-62367698-62369407(+)	Ubiquitin B	protein modification///nucleus	Parkinson's disease
Ube1l2	NM_172712	231380	4930542H01///5730469D23Rik///AU021846///AW124799	ubiquitin-activating enzyme E1-like 2	5-87185296-87247304(-)		catalytic activity///ubiquitin activating enzyme activity///protein modification///ubiquitin cycle
Ube2f	NM_026454	67921	AI851109///2510010F15Rik	ubiquitin-conjugating enzyme E2F (putative)	1-93080971-93116329(+)	Ubiquitin-protein ligase///Ubiquitin carrier protein///Ubiquitin-protein ligase Ubiquitin carrier protein homolog///Fragment///Ubiquitin-conjugating enzyme E2F Putative///Ubiquitin-conjugating enzyme E2 Ubiquitin-protein ligase	ligase activity///ubiquitin conjugating enzyme activity///ubiquitin-protein ligase activity///ubiquitin cycle
Ube2j2	NM_001039157///NM_001039158///NM_001039159///NM_021402	140499	Ubc6p///AL022923///5730472G04Rik///Ubc6///2400008G19Rik///1200007B18Rik	ubiquitin-conjugating enzyme E2, J2 homolog (yeast)	4-154787630-154803404(+)///4-154787630-154803404(+)///4-154787630-154803404(+)///4-154787630-154803404(+)	Fragment///NCUBE2	ligase activity///ubiquitin-protein ligase activity///protein modification///ubiquitin cycle///endoplasmic reticulum///integral to membrane///membrane	Parkinson's disease
Ubl7	NM_027086	69459	2300004C15Rik	ubiquitin-like 7 (bone marrow stromal cell-derived)	9-57709122-57728107(+)	Bone marrow stromal cell-derived	intracellular protein transport///protein modification///protein targeting///membrane
Ufm1	NM_026435	67890	1810045K17Rik///AI463323///AI132708	ubiquitin-fold modifier 1	3-53943140-53951703(-)		molecular function unknown///ubiquitin cycle///nucleus
Ugt1a1	NM_201645	394436	UGT1A01///Gnt1///UgtBr1///Udpgt-1a	UDP glucuronosyltransferase 1 family, polypeptide A1	1-90043129-90050148(+)	UDPGT///UGT1*1 UGT1-01 UGT1.1 UGT1A1 UGTBR1	glucuronosyltransferase activity///transferase activity///transferase activity, transferring glycosyl groups///transferase activity, transferring hexosyl groups///metabolism///endoplasmic reticulum///integral to membrane///integral to plasma membrane///membrane///microsome
Ugt2b35	NM_172881	243085	C730031G17	UDP glucuronosyltransferase 2 family, polypeptide B35	5-88075420-88087417(+)	UDPGT M-1	glucuronosyltransferase activity///transferase activity///transferase activity, transferring glycosyl groups///transferase activity, transferring hexosyl groups///metabolism
Ulk1	NM_009469	22241	AU041434///Unc51.1///mKIAA0722	Unc-51 like kinase 1 (C. elegans)	5-111024790-111050383(-)	Serine/threonine-protein kinase Unc51.1///Fragment///C. elegans	ATP binding///kinase activity///nucleotide binding///protein binding///protein kinase activity///protein serine/threonine kinase activity///transferase activity///Ras protein signal transduction///axonogenesis///protein amino acid phosphorylation///cytoplasmic vesicle membrane///membrane fraction///neuron projection	Regulation of autophagy///mTOR signaling pathway
Umps	NM_009471	22247	AL033308///BB164745///1700095D23Rik///AA408257	uridine monophosphate synthetase	16-33874758-33886750(-)	Uridine monophosphate synthetase///OPRTase///OMPdecase	carboxy-lyase activity///catalytic activity///lyase activity///orotate phosphoribosyltransferase activity///orotidine-5'-phosphate decarboxylase activity///transferase activity///transferase activity, transferring glycosyl groups///'de novo' pyrimidine base biosynthesis///nucleoside metabolism///pyrimidine nucleotide biosynthesis	Pyrimidine metabolism
Unc50	NM_026123	67387	1110002A21Rik///GMH1///URP///UNCL	unc-50 homolog (C. elegans)	1-37374717-37383670(+)	Unc-50 homolog C. elegans///C. elegans	Golgi apparatus///integral to membrane
Usf1	NM_009480	22278		upstream transcription factor 1	1-173248355-173255415(+)		transcription factor activity///transcription regulator activity///positive regulation of transcription, DNA-dependent///regulation of transcription///regulation of transcription, DNA-dependent///transcription///nucleus///DNA binding///transcription factor complex
Uspl1	NM_001013378	231915	E430026A01Rik///D030048C09	ubiquitin specific peptidase like 1	5-149495066-149525783(+)	Fragment	cysteine-type endopeptidase activity///hydrolase activity///ubiquitin thiolesterase activity///ubiquitin-dependent protein catabolism
Utx	NM_009483	22289		ubiquitously transcribed tetratricopeptide repeat gene, X chromosome	X-17319625-17436311(+)	Ubiquitously transcribed TPR protein on the X chromosome Fragment///Fragment	binding///protein targeting///mitochondrial outer membrane translocase complex///nucleus
V1rb1	NM_053225	113852	MGC130072///VN2///V1RA5	vomeronasal 1 receptor, B1	6-90072778-90073710(+)	Fragment///Vomeronasal type-1 receptor A5///Vomeronasal receptor 2 Pheromone receptor VN2	G-protein coupled receptor activity///pheromone receptor activity///receptor activity///rhodopsin-like receptor activity///signal transducer activity///G-protein coupled receptor protein signaling pathway///response to pheromone///sensory perception of chemical stimulus///signal transduction///integral to membrane///membrane
V1rd15	NM_203489	209824	Gm476	vomeronasal 1 receptor, D15	7-23763533-23764450(+)		pheromone receptor activity///receptor activity///rhodopsin-like receptor activity///G-protein coupled receptor protein signaling pathway///integral to membrane
V1re11	NM_134230	171264	MGC130230///V1re3///MGC130229///S67	vomeronasal 1 receptor, E11	7-9148721-9150244(-)		pheromone binding///pheromone receptor activity///receptor activity///rhodopsin-like receptor activity///G-protein coupled receptor protein signaling pathway///response to pheromone///integral to membrane///integral to plasma membrane
V1re8	NM_134197	171231		vomeronasal 1 receptor, E8	17-20551247-20552198(+)		pheromone binding///pheromone receptor activity///receptor activity///rhodopsin-like receptor activity///G-protein coupled receptor protein signaling pathway///response to pheromone///integral to membrane///integral to plasma membrane
V1rg11	NM_134233	171267		vomeronasal 1 receptor, G11	7-11267673-11268628(-)		pheromone binding///pheromone receptor activity///receptor activity///rhodopsin-like receptor activity///G-protein coupled receptor protein signaling pathway///response to pheromone///integral to membrane///integral to plasma membrane
V1rl1	NM_134228	171262	V1rd2	vomeronasal 1 receptor, L1	7-9508479-9509376(+)		pheromone binding///pheromone receptor activity///receptor activity///rhodopsin-like receptor activity///G-protein coupled receptor protein signaling pathway///response to pheromone///integral to membrane///integral to plasma membrane
Vgcnl1	NM_177393	338370	A530023G15Rik	voltage gated channel like 1	14-122434607-122762324(-)		ion channel activity///ion transport///transport///integral to membrane///membrane
Vgll1	NM_133251	170828	Tondu	vestigial like 1 homolog (Drosophila)	X-53434889-53452230(+)	Vgl-1///Drosophila	molecular function unknown///transcription regulator activity///biological process unknown///regulation of transcription///regulation of transcription, DNA-dependent///transcription///cellular component unknown///nucleus
Vil1	NM_009509	22349	Vil///MGC143974	villin 1	1-74342612-74368721(+)		barbed-end actin filament capping///cytoskeleton organization and biogenesis///brush border///cytoskeleton///actin binding///calcium ion binding
Vip	NM_011702	22353	MGC107202	vasoactive intestinal polypeptide	10-4698926-4707323(-)	Peptide histidine isoleucinamide 27///VIP	hormone activity///extracellular region///extracellular space	Neuroactive ligand-receptor interaction
Vmd2l1
Vps11	NM_027889	71732	1200011A11Rik	vacuolar protein sorting 11 (yeast)	9-44099099-44112665(-)	Yeast///Fragment	ATP binding///binding///metal ion binding///nucleotide binding///protein binding///zinc ion binding///protein transport///transport///actin filament///early endosome///membrane
Vps26
Vps26b	NM_178027	69091	1810012I05Rik///2310075A12Rik	vacuolar protein sorting 26 homolog B (yeast)	9-26757216-26779503(-)		intracellular protein transport///protein transport///transport///membrane
Vps37b	NM_177876	330192	2300007F24Rik///BC026744///MGC25614///AI415429///FLJ12750	vacuolar protein sorting 37B (yeast)	5-124265259-124292878(-)	Yeast///A
Vps54	NM_139061	245944	wr///Hcc8///mSLP8///5330404P15Rik///Vps54l	vacuolar protein sorting 54 (yeast)	11-21139283-21221136(+)	yeast///Fragment	molecular function unknown///protein binding///biological process unknown///protein transport///retrograde transport, endosome to Golgi///transport///cellular component unknown
Wasf1	NM_031877	83767	WAVE-1///Scar///WAVE///AI195380///AI838537	WASP family 1	10-40571987-40626982(+)	Protein WAVE-1	cell motility///protein complex assembly///actin cytoskeleton///cytoskeleton///lamellipodium///mitochondrial outer membrane///mitochondrion///actin binding///protein binding///actin filament polymerization///cell morphogenesis	Adherens junction///Regulation of actin cytoskeleton
Wbp1	NM_016757	22377	AI255152	WW domain binding protein 1	6-83084702-83087081(-)	WBP-1	protein binding///biological process unknown///integral to membrane
Wbp5	NM_011712	22381	AL024233	WW domain binding protein 5	X-131591443-131593501(+)	Fragment///Slfn8 interacting protein WW domain binding protein 5	WW domain binding///biological process unknown///cellular component unknown
Wdr18	NM_175450	216156	AU044733///AW122032///MGC106215///2310012I10Rik	WD repeat domain 18	10-79363280-79372375(+)	Fragment	biological process unknown///cellular component unknown///molecular function unknown
Wfdc12	NM_138684	192200	WAP2///MGC32134///Swam2	WAP four-disulfide core domain 12	2-163880671-163881999(-)	Single WAP motif protein 2 Elafin-like protein II	endopeptidase inhibitor activity///serine-type endopeptidase inhibitor activity///defense response to bacterium///response to other organism///extracellular space
Xcr1	NM_011798	23832	GPR5///Ccxcr1	chemokine (C motif) receptor 1	9-123701015-123710826(-)	C motif	G-protein coupled receptor activity///chemokine receptor activity///receptor activity///rhodopsin-like receptor activity///signal transducer activity///G-protein coupled receptor protein signaling pathway///signal transduction///integral to membrane///membrane
Xrn2	NM_011917	24128		5'-3' exoribonuclease 2	2-146704562-146766519(+)	Protein Dhm1	5'-3' exoribonuclease activity///RNA binding///exonuclease activity///hydrolase activity///metal ion binding///nuclease activity///nucleic acid binding///zinc ion binding///DNA recombination///DNA repair///RNA metabolism///cell growth///mRNA processing///microtubule-based process///regulation of transcription, DNA-dependent///spermatogenesis///transcription///transcription termination///nucleus
Ywhae	NM_009536	22627	AU019196	tyrosine 3-monooxygenase/tryptophan 5-monooxygenase activation protein, epsilon polypeptide	11-75549133-75582033(+)	Fragment///14-3-3E	monooxygenase activity///protein binding///protein domain specific binding///intracellular signaling cascade///protein targeting	Cell cycle
Ywhah	NM_011738	22629		tyrosine 3-monooxygenase/tryptophan 5-monooxygenase activation protein, eta polypeptide	5-33335747-33344822(+)		glucocorticoid receptor binding///protein binding///protein domain specific binding///transcriptional activator activity///glucocorticoid catabolism///glucocorticoid receptor signaling pathway///intracellular protein transport///negative regulation of dendrite morphogenesis///positive regulation of transcription///cytoplasm	Cell cycle
Za20d2
Zbtb5	NM_173399	230119	mKIAA0354///AI646847///KIAA0354///5930421I10///9430083K24Rik	zinc finger and BTB domain containing 5	4-45012341-45033370(-)		DNA binding///metal ion binding///nucleic acid binding///protein binding///zinc ion binding///regulation of transcription, DNA-dependent///transcription///intracellular///nucleus
Zc3h11a	NM_144530	70579	KIAA0663///Zc3hdc11a///mKIAA0663///G630041M05Rik///1110003F06Rik///5730454B08Rik	zinc finger CCCH type containing 11A	1-135449040-135454818(-)///1-135447408-135488926(-)	Fragment	DNA binding///metal ion binding///molecular function unknown///nucleic acid binding///protein dimerization activity///zinc ion binding///biological process unknown///cellular component unknown
Zcchc16	NM_001033795	619287	Mar4///C230031A03Rik	zinc finger, CCHC domain containing 16	X-140365455-140368776(+)	Sushi-XF2b protein	nucleic acid binding///zinc ion binding
Zfp148	NM_011749	22661	AW045217///ZBP-89///BERF-1///AI480666///2210405J08Rik///BFCOL1	zinc finger protein 148	16-33300582-33420103(+)	Transcription factor ZBP-89 G-rich box-binding protein///Zinc finger DNA-binding protein 89///G-rich box-binding protein Berf-1///Fragment///Transcription factor BFCOL1	intracellular///nucleus///DNA binding///metal ion binding///nucleic acid binding///zinc ion binding///gametogenesis///regulation of transcription, DNA-dependent///transcription
Zfp189	NM_145547	230162	BB131811///C430015I23Rik	zinc finger protein 189	4-49542324-49552637(+)	Zinc finger protein 189	DNA binding///metal ion binding///nucleic acid binding///transcription factor activity///zinc ion binding///negative regulation of transcription from RNA polymerase II promoter///regulation of transcription, DNA-dependent///intracellular///nucleus
Zfp238	NM_001012330///NM_013915	30928	RP58	zinc finger protein 238	1-179281335-179287437(+)///1-179282495-179287437(+)	Fragment///Zfp-238 Transcriptional repressor RP58///C2-H2 zinc finger motif Fragment	DNA binding///metal ion binding///nucleic acid binding///protein binding///zinc ion binding///regulation of transcription, DNA-dependent///transcription///intracellular///nucleus
Zfp248	NM_028335	72720	MGC100019///2810037F07Rik///E130106N01Rik	zinc finger protein 248	6-118392939-118421125(-)	Fragment	metal ion binding///nucleic acid binding///zinc ion binding///regulation of transcription, DNA-dependent///intracellular///nucleus
Zfp36	NM_011756	22695	Zfp-36///Ttp///TIS11D///Gos24///Tis11///TISII///Nup475	zinc finger protein 36	7-28085543-28087988(-)	TIS11 Growth factor-inducible nuclear protein NUP475///TTP Zinc finger protein 36 Zfp-36///Fragment///TPA-induced sequence 11	DNA binding///mRNA binding///metal ion binding///nucleic acid binding///zinc ion binding///RNA destabilization///mRNA catabolism///negative regulation of inflammatory response///negative regulation of myeloid cell differentiation///protein kinase cascade///regulation of mRNA stability///cytoplasm///cytosol///nucleus
Zfp366	NM_001004149	238803	DC-SCRIPT///Znf366///MGC99415	zinc finger protein 366	13-100284979-100347186(+)		metal ion binding///nucleic acid binding///zinc ion binding///intracellular///nucleus
Zfp36l1	NM_007564	12192	Brf1///ERF1///cMG1///Berg36///AW742437///D530020L18Rik///TIS11b///AW743212	zinc finger protein 36, C3H type-like 1	12-81026599-81031853(-)	TIS11B protein	DNA binding///mRNA binding///metal ion binding///nucleic acid binding///zinc ion binding///mRNA catabolism///regulation of mRNA stability///cytoplasm///cytosol///nucleus
Zfp445	NM_173364	235682	AW610627///ZNF168///mszf50///mszf29	zinc finger protein 445	9-122699720-122714649(-)	Zfp445 protein///Mszf29 Fragment	DNA binding///metal ion binding///nucleic acid binding///transcription factor activity///zinc ion binding///regulation of transcription, DNA-dependent///transcription///intracellular///nucleus
Zfp469	NM_178242	231861	BC025631///MGC59613	zinc finger protein 469	5-143019784-143082527(-)	Fragment	molecular function unknown///biological process unknown///cellular component unknown
Zfp512	NM_172993	269639	AI450173///D230008H22///2500002M11Rik	zinc finger protein 512	5-31729070-31758330(+)	Fragment	metal ion binding///nucleic acid binding///zinc ion binding///intracellular///nucleus
Zfp521	NM_145492///NM_181326	225207	Evi3///B930086A16Rik	zinc finger protein 521	18-13831384-13987578(-)///18-13831384-14115707(-)	Fragment	metal ion binding///nucleic acid binding///zinc ion binding///intracellular///nucleus
Zfp90	NM_011764	22751	Zfp64///KRAB17///mKIAA1954///6430515L01Rik///Zfp83///NK10	zinc finger protein 90	8-109304467-109315018(+)	Zfp-90 Zinc finger protein NK10///Fragment	DNA binding///metal ion binding///nucleic acid binding///zinc ion binding///regulation of transcription, DNA-dependent///transcription///intracellular///nucleus
Zfy1	NM_009570	22767	Zfy-1	zinc finger protein 1, Y linked	Y-61651-133852(-)		DNA binding///metal ion binding///nucleic acid binding///transcription regulator activity///zinc ion binding///regulation of transcription///regulation of transcription, DNA-dependent///transcription///intracellular///nucleus
Znrd1	NM_023162	66136	1110014N07Rik///Rpa12	zinc ribbon domain containing, 1	17-36562410-36566481(-)		nucleotidyltransferase activity///transcription factor activity///transcription regulator activity///transferase activity///zinc ion binding///RNA elongation///regulation of transcription///regulation of transcription, DNA-dependent///transcription///nucleus///DNA binding///DNA-directed RNA polymerase activity///RNA polymerase II transcription factor activity///metal ion binding
Znrf2	NM_199143	387524	MGC129274///MGC129275///AU044205///1190002C14Rik///D6Ertd365e	zinc and ring finger 2	6-54746493-54819305(+)	Hypothetical protein	metal ion binding///molecular function unknown///protein binding///zinc ion binding///biological process unknown///cellular component unknown
Zranb1	NM_207302	360216	Trabid///D7Wsu87e///9330160G10Rik///Gm1956	zinc finger, RAN-binding domain containing 1	7-132787964-132822293(+)	Fragment///A	molecular function unknown///zinc ion binding///biological process unknown///cytoplasm///intracellular///nucleus
Zswim2	NM_027964	71861	4933437F18Rik///1700025P14Rik	zinc finger, SWIM domain containing 2	2-83715917-83742065(-)		metal ion binding///protein binding///zinc ion binding///biological process unknown///cellular component unknown
