# Supplementary material for: Foxp2 Regulates Gene Networks Implicated in Neurite Outgrowth in the Developing Brain
Source: PLoS Genet. 2011 Jul 7;7(7):e1002145. doi: 10.1371/journal.pgen.1002145 (PMC3131290; doi:10.1371/journal.pgen.1002145)
Supplement: Table S3 — Foxp2-ChIP putative target promoters (curated short list n = 264, at least 1 window score ≥1.50). (XLS) [file pgen.1002145.s011.xls]

## Sheet: Foxp2-ChIP short list
Table S3. Foxp2-ChIP putative target promoters (curated short list n=264, at least 1 window score >1.50).
Gene Symbol	Accession number	locus link id	Alternative symbols	Gene Name/alias	Gene location (chr-position-(strand))	Protein name/alias	Associated gene ontology terms	KEGG pathways
0610006I08Rik	NM_025791	66836		RIKEN cDNA 0610006I08 gene	19-8838040-8839520(+)	RIKEN cDNA 0610006I08 gene	integral to membrane
1110064P04Rik	NM_172391	268390	AI450991///FLJ36626	RIKEN cDNA 1110064P04 gene	11-23387881-23397946(-)	AHA1 p38 HSPC322	protein folding///response to unfolded protein
1200013P24Rik	NM_029090	74763	AI315146	RIKEN cDNA 1200013P24 gene	16-3799910-3819994(+)	RIKEN cDNA 1200013P24 gene	N-acetyltransferase activity///transferase activity
1300010M03Rik	NM_026501///NM_028933	67998	AI551748///4933404C01Rik	RIKEN cDNA 1300010M03 gene	11-100912411-100935933(-)///11-100912605-100935914(-)	Fragment///RIKEN cDNA 1300010M03 gene
1700009P03Rik
1700054O13Rik	NM_026096	67334		RIKEN cDNA 1700054O13 gene	X-9003905-9004459(+)	Huntingtin yeast partner M	DNA binding///chromosome organization and biogenesis (sensu Eukaryota)///nucleosome assembly///nucleosome///nucleus
1810011O10Rik	NM_026931	69068	AW121743///1110065B09Rik///AW321058	RIKEN cDNA 1810011O10 gene	8-25903160-25904491(-)
1810037C20Rik	NM_025473	66294	Fam3A///MGC30343	RIKEN cDNA 1810037C20 gene	X-70637463-70645994(-)
2200002K05Rik	NM_026955	69137		RIKEN cDNA 2200002K05 gene	9-14989437-15009806(+)	RIKEN cDNA 2200002K05 gene	integral to membrane
2310028H24Rik	NM_027993	71901		RIKEN cDNA 2310028H24 gene	4-41707599-41758180(-)
2310057M21Rik	NM_026655	68277	AI429544///3110040E10Rik	RIKEN cDNA 2310057M21 gene	7-131133865-131153846(-)		identical protein binding
Pstk	NM_001039534	214580	Gm1099///5430423O14Rik///R75284///5730458D16Rik	phosphoseryl-tRNA kinase	7-131162293-131178984(+)	Fragment///Ser/Sec kinase - Phosphoseryl-tRNASer/Sec	kinase activity///magnesium ion binding///tRNA binding///transferase activity///selenocysteine incorporation
2310061I09Rik
2510048L02Rik	NM_025977	67119		RIKEN cDNA 2510048L02 gene	9-21677872-21686274(+)		3'-5'-exoribonuclease activity///RNA binding///RNA processing
2810430M08Rik	NM_026041	67223	5430437H21Rik	RIKEN cDNA 2810430M08 gene	1-188421879-188450097(-)	2810430M08Rik protein, full insert sequence
2900041A09Rik	NM_182839	72948	AI849835///Tppp	RIKEN cDNA 2900041A09 gene	13-74475479-74501754(+)	TPPP	electron carrier activity///heme binding///iron ion binding///electron transport
3110043J09Rik	NM_028455	73167	AI430858	RIKEN cDNA 3110043J09 gene	15-84547867-84599967(+)		GTPase activator activity///signal transduction///intracellular
3200002M19Rik		75430		RIKEN cDNA 3200002M19 gene
4632428N05Rik	NM_028732	74048		RIKEN cDNA 4632428N05 gene	10-59742260-59768041(+)		receptor activity///extracellular space///integral to membrane///membrane
4930408O21Rik	NM_001040136///NM_001040137	67983		RIKEN cDNA 4930408O21 gene	7-120450444-120461492(-)///7-120450502-120461399(-)	also known as DHR or GLGF	protein binding
4933403G14Rik	NM_028908	74393	KIAA1383///AI835009///mKIAA1383	RIKEN cDNA 4933403G14 gene	8-128555955-128559446(+)	Fragment	extracellular space
8430419L09Rik	NM_028982	74525	mKIAA1467///KIAA1467	RIKEN cDNA 8430419L09 gene	6-135163744-135200715(+)	Fragment	cell adhesion///cell-matrix adhesion///integrin complex
9230117E20Rik
A130033B22
A2bp1
A530082C11Rik	NM_177186	320541	AI957035///SLC35E2	RIKEN cDNA A530082C11 gene	4-154445215-154467138(+)	A///RIKEN cDNA A530082C11 gene
A730085E03Rik	NM_207256	328983	Gm752	RIKEN cDNA A730085E03 gene	18-69323489-69324369(+)
A930001M12Rik	NM_177175	320500		RIKEN cDNA A930001M12 gene	4-40660850-40664324(+)
Aard	NM_175503	239435	A5D3///AV328152///MGC107188	alanine and arginine rich domain containing protein	15-51870180-51875795(+)		molecular function unknown///biological process unknown///cellular component unknown
Abca6	NM_147218///NM_147218	76184	6330565N06Rik	ATP-binding cassette, sub-family A (ABC1), member 6	11-109992913-110067818(-)///11-109992913-110067818(-)		ATP binding///ATPase activity///molecular function unknown///nucleotide binding///biological process unknown///cellular component unknown///ATP binding///ATPase activity///molecular function unknown///nucleotide binding///biological process unknown///cellular component unknown	ABC transporters - General
Acyp1	NM_025421	66204	AI325944///1110039O14Rik	acylphosphatase 1, erythrocyte (common) type	12-86161508-86169538(-)	Acylphosphate phosphohydrolase 1///Common///Fragment///common///Acylphosphatase, organ-common type isozyme	acylphosphatase activity///hydrolase activity	Glycolysis / Gluconeogenesis///Pyruvate metabolism///Benzoate degradation via CoA ligation
2810002I04Rik	NM_172414	72350	AV046379	RIKEN cDNA 2810002I04 gene	12-86177757-86188461(+)
Alkbh5	NM_172943	268420	AW050020///Abh5///E130207K11///Ofoxd	alkB, alkylation repair homolog 5 (E. coli)	11-60354172-60372092(+)
Alox12e	NM_145684	11685	8-LOX///Alox12-ps2///e-LOX1///Aloxe///Alox12-ps1///AW259591	arachidonate lipoxygenase, epidermal	11-70131807-70138713(-)	12-LOX	arachidonate 12-lipoxygenase activity///iron ion binding///lipoxygenase activity///metal ion binding///oxidoreductase activity///oxidoreductase activity, acting on single donors with incorporation of molecular oxygen, incorporation of two atoms of oxygen///electron transport///leukotriene biosynthesis///leukotriene metabolism	Arachidonic acid metabolism
Arl11	NM_177337	219144	C730007L20Rik///ARLTS1	ADP-ribosylation factor-like 11	14-60263862-60266046(+)		GTP binding///nucleotide binding///rRNA processing///ribosome biogenesis///small GTPase mediated signal transduction///intracellular
Arpm1
Mynn	NM_030557	80732	Mynr///SBBIZ1///AI661031///AW049392///AA415053///2810011C24Rik	myoneurin	3-30792924-30809330(+)	Fragment	DNA binding///metal ion binding///nucleic acid binding///protein binding///zinc ion binding///regulation of transcription, DNA-dependent///transcription///intracellular///nucleus
Arrdc2	NM_027560	70807	4632416I05Rik///Ilad1	arrestin domain containing 2	8-73764126-73768709(-)	Fragment	molecular function unknown///biological process unknown///cellular component unknown
Atp1b1	NM_009721	11931	Atpb-1///Atpb	ATPase, Na+/K+ transporting, beta 1 polypeptide	1-166273941-166295030(-)	Fragment	potassium ion transport///sodium ion transport///transport///basolateral plasma membrane///potassium ion binding///sodium ion binding///sodium:potassium-exchanging ATPase activity///ion transport///integral to membrane///membrane///plasma membrane
Atp5a1	NM_007505	11946	AI035633///Atpm///AL022851///D18Ertd206e///AL023067	ATP synthase, H+ transporting, mitochondrial F1 complex, alpha subunit, isoform 1	18-77978096-77986942(+)		proton transport///transport///extracellular space///mitochondrial inner membrane///mitochondrion///proton-transporting ATP synthase complex, catalytic core F(1)///proton-transporting two-sector ATPase complex///ATP binding///hydrogen ion transporter activity///hydrogen-transporting ATP synthase activity, rotational mechanism///hydrogen-transporting ATPase activity, rotational mechanism///hydrola…	Oxidative phosphorylation
Bard1	NM_007525	12021		BRCA1 associated RING domain 1	1-70963574-71036126(-)	BARD-1	transcription factor activity///ubiquitin-protein ligase activity///zinc ion binding///cell cycle arrest///negative regulation of apoptosis///negative regulation of mRNA 3'-end processing///negative regulation of protein export from nucleus///positive regulation of apoptosis///positive regulation of protein catabolism///protein ubiquitination///regulation of phosphorylation///regulation of transc…
Batf2	NM_028967	74481	4933430F08Rik	basic leucine zipper transcription factor, ATF-like 2	19-6164457-6172473(+)	bZIP	DNA binding///protein dimerization activity///sequence-specific DNA binding///transcription factor activity///regulation of transcription, DNA-dependent///nucleus
BC019537		228993	MGC28538///1700019H03Rik	cDNA sequence BC019537			transporter activity///transport///integral to membrane///membrane
BC021442
BC035954	NM_177569	194162	MGC31683	cDNA sequence BC035954	4-147794971-147797113(+)		metal ion binding///nucleic acid binding///zinc ion binding///intracellular///nucleus
BC050188	NM_177742	244448	4933403D14	cDNA sequence BC050188	8-44628623-44640303(-)		metal ion binding///protein binding///zinc ion binding
Bet1	NM_009748	12068	AW555236///Bet-1	blocked early in transport 1 homolog (S. cerevisiae)	6-4026903-4036927(-)	S. cerevisiae///mBET1///Golgi vesicular membrane-trafficking protein p18	molecular function unknown///ER to Golgi vesicle-mediated transport///protein transport///transport///vesicle-mediated transport///Golgi membrane///endoplasmic reticulum///integral to membrane///membrane	SNARE interactions in vesicular transport
Blmh	NM_178645	104184	MGC36899///MGC37104///MGC39026///BH///BMH///AI035728	bleomycin hydrolase	11-76761952-76803569(+)	BLM hydrolase BMH BH	bleomycin hydrolase activity///cysteine-type endopeptidase activity///cysteine-type peptidase activity///hydrolase activity///peptidase activity///proteolysis///response to drug///response to toxin///soluble fraction
C78339	NM_001033192	97863		expressed sequence C78339	13-46680493-46686745(+)	Similar to family with sequence similarity 8, member A1
Cacna2d1	NM_009784	12293	Cchl2a///MGC141430///Cacna2	calcium channel, voltage-dependent, alpha2/delta subunit 1	5-15446611-15882873(+)		voltage-gated ion channel activity///calcium ion transport///ion transport///transport///extracellular space///integral to membrane///membrane///calcium channel activity///calcium ion binding///ion channel activity	MAPK signaling pathway
Catsper3	NM_029772	76856	MGC107210///CACRC///4921522D01Rik	cation channel, sperm associated 3	13-55794200-55818620(+)		membrane///ion channel activity///ion transport///integral to membrane
Cbln2	NM_172633	12405	6330593N19Rik///A730004O05	cerebellin 2 precursor protein	18-86847240-86852476(+)	Fragment	molecular function unknown///biological process unknown///cellular component unknown
Ccdc80	NM_026439	67896	Urb///Ssg1///2610001E17Rik	coiled-coil domain containing 80	16-45013384-45047256(+)	Fragment
Ccnl2	NM_207678	56036	AW261738///HCLA-150///1700010A01Rik///1810019L15Rik///2010319M22Rik///Pcee///MGC21593///SB138///Ania-6b///AA409936	cyclin L2	4-154656288-154668343(+)	PCEE///Cyclin Ania-6b Paneth cell-enhanced expression protein	molecular function unknown///biological process unknown///regulation of progression through cell cycle///regulation of transcription, DNA-dependent///transcription///cellular component unknown///nucleus
Cd53	NM_007651	12508	Ox-44///Tspan25///AI323659	CD53 antigen	3-106887989-106918108(-)	Cell surface glycoprotein CD53	integral to membrane///membrane///plasma membrane
Cd59a	NM_007652	12509	protectin///Cd59///AA987121	CD59a antigen	2-103896691-103916188(+)	MACIF MAC-inhibitory protein MAC-IP Protectin	GPI anchor binding///extracellular space///membrane///plasma membrane	Complement and coagulation cascades///Hematopoietic cell lineage
Cdc2l6	NM_198164	78334	CDK11///AI845279///AW228747///mKIAA1028///2700084L06Rik	cell division cycle 2-like 6 (CDK8-like)	10-40038752-40171561(+)	Fragment	ATP binding///kinase activity///nucleotide binding///protein kinase activity///protein serine/threonine kinase activity///transferase activity///protein amino acid phosphorylation
Cdk8	NM_153599	264064	MGC37111	cyclin-dependent kinase 8	5-146535908-146607106(+)	Fragment	ATP binding///cyclin-dependent protein kinase activity///protein kinase activity///cell cycle///protein amino acid phosphorylation///mediator complex///nucleus
Cdyl2		75796		chromodomain protein, Y chromosome-like 2		Fragment	catalytic activity///chromatin binding///isomerase activity///molecular function unknown///biological process unknown///chromatin assembly or disassembly///metabolism///chromatin///nucleus
Ces2	NM_145603	234671	ces2A3	carboxylesterase 2	8-107736214-107743596(+)	Carboxylesterase ML3 precursor	carboxylic ester hydrolase activity///catalytic activity///hydrolase activity///serine esterase activity///endoplasmic reticulum///extracellular space
Cga	NM_009889	12640	HCG///LHA///alphaGSU///alpha-GSU///Tsha///aGSU///GPHA1///alphaSU///FSHA///GPHalpha///CG-alpha///MGC107283	glycoprotein hormones, alpha subunit	4-35082665-35096261(+)	Follitropin alpha chain///Thyroid-stimulating hormone alpha chain TSH-alpha///Follicle-stimulating hormone alpha chain FSH-alpha///Luteinizing hormone alpha chain LSH-alpha	hormone activity///extracellular region///extracellular space	GnRH signaling pathway///Neuroactive ligand-receptor interaction
Chrna1	NM_007389	11435	Acra///AI385656///AI608266///Achr-1	cholinergic receptor, nicotinic, alpha polypeptide 1 (muscle)	2-73364119-73381145(-)	Muscle///muscle, full insert sequence. Fragment	extracellular ligand-gated ion channel activity///ion channel activity///neurotransmitter receptor activity///nicotinic acetylcholine-activated cation-selective channel activity///receptor activity///ion transport///transport///Golgi apparatus///extracellular space///integral to membrane///membrane///plasma membrane///postsynaptic membrane
Clasp2	NM_029633	76499	mKIAA0627///1500004F14Rik///C77448///8030404L10Rik///CLASP2beta	CLIP associating protein 2	9-113661283-113767152(+)	Cytoplasmic linker-associated protein 2///Fragment	binding///microtubule binding///protein binding///cell cycle///cell division///mitosis///negative regulation of microtubule depolymerization///Golgi apparatus///cytoplasmic microtubule///cytoskeleton///microtubule
Clcn1	NM_013491	12723	adr///myotonia///MGC124486///Clc-1///mto///SMCC1///nmf355///Clc1	chloride channel 1	6-42216291-42244263(+)	ClC-1///Chloride channel protein 1///Fragment///CHLORIDE CHANNEL PROTEIN 1 CLC-1	chloride channel activity///chloride ion binding///ion channel activity///transporter activity///voltage-gated chloride channel activity///voltage-gated ion channel activity///chloride transport///ion transport///transport///integral to membrane///membrane
Cobl	NM_172496	12808	C530045F18Rik///4732460E13///mKIAA0633	cordon-bleu	11-12136680-12364803(-)		neural tube closure
Col24a1	NM_027770	71355	MGC107332///5430404K19Rik	procollagen, type XXIV, alpha 1	3-145229857-145489391(+)	Fragment	cell adhesion///phosphate transport///cellular component unknown///collagen///cytoplasm///extracellular matrix (sensu Metazoa)///extracellular matrix structural constituent///molecular function unknown///structural molecule activity///biological process unknown
Col3a1	NM_009930	12825	MMS10-W///AW550625///KIAA4231///Ms10w///Col3a-1///mKIAA4231	procollagen, type III, alpha 1	1-45256191-45293564(+)	III///Fragment	extracellular matrix structural constituent///extracellular matrix structural constituent conferring tensile strength///structural molecule activity///cell adhesion///phosphate transport///collagen///cytoplasm///extracellular matrix (sensu Metazoa)	Focal adhesion///Cell Communication///ECM-receptor interaction
Cstf3	NM_001037326///NM_145529///NM_177253	228410	C79532///MGC6373///4732468G05Rik	cleavage stimulation factor, 3' pre-RNA, subunit 3	2-104391361-104466257(+)///2-104391378-104412245(+)///2-104391456-104410268(+)	Fragment///Cstf3 protein///CstF-77///CSTF 77 kDa subunit	binding///molecular function unknown///RNA processing///biological process unknown///mRNA processing///cellular component unknown///intracellular///nucleus
Ctrb1	NM_025583	66473	Prt-2///AI504462///Ctrb///2200008D09Rik	chymotrypsinogen B1	8-114573193-114577683(-)	Chymotrypsinogen B1	chymotrypsin activity///hydrolase activity///peptidase activity///serine-type endopeptidase activity///trypsin activity///digestion///proteolysis///extracellular space
Cul1	NM_012042	26965		cullin 1	6-47383909-47455723(+)	CUL-1///Fragment	protein binding///ubiquitin-protein ligase activity///apoptosis///cell cycle///cell proliferation///organ morphogenesis///ubiquitin cycle///SCF ubiquitin ligase complex	Wnt signaling pathway///TGF-beta signaling pathway///Cell cycle
Cwf19l2	NM_027545	244672	9030209E10///3230401L03Rik	CWF19-like 2, cell cycle control (S. pombe)	9-3404084-3479236(+)	Fragment///S. pombe	molecular function unknown///biological process unknown///cellular component unknown
Cycs	NM_007808	13063		cytochrome c, somatic	6-50492148-50496060(-)		electron carrier activity///heme binding///iron ion binding///metal ion binding///caspase activation via cytochrome c///electron transport///positive regulation of apoptosis///transport///cytosol///mitochondrial electron transport chain///mitochondrion///soluble fraction	Colorectal cancer///Apoptosis
Cyr61	NM_010516	16007	CCN1///Igfbp10///AI325051	cysteine rich protein 61	3-145584362-145587367(-)	Cysteine-rich, angiogenic inducer, 61///Insulin-like growth factor-binding protein 10 3CH61	growth factor binding///heparin binding///insulin-like growth factor binding///protein binding///cell adhesion///chemotaxis///patterning of blood vessels///regulation of cell growth///extracellular region///extracellular space
D030041N04Rik	NM_173012	270035	6030453H13	RIKEN cDNA D030041N04 gene	8-27057204-27063041(-)	Fragment
D11Ertd730e	NM_148673///NM_198936	193116	AU018913///MGC31026///RP23-26M1.8///D3Bwg0878e	DNA segment, Chr 11, ERATO Doi 730, expressed	11-43277153-43291404(+)///11-43277153-43291404(+)	Fragment	nucleic acid binding///zinc ion binding
D330045A20Rik	NM_175326	102871	AI132325	RIKEN cDNA D330045A20 gene	X-134826806-134900944(+)		nucleic acid binding
D830007B15Rik	NM_001033415	330096		RIKEN cDNA D830007B15 gene	5-67887017-67891407(+)	RIKEN cDNA D830007B15 gene///Fragment
Ddx52	NM_030096	78394	2700029C06Rik///ROK1	DEAD (Asp-Glu-Ala-Asp) box polypeptide 52	11-83758372-83778385(+)	ATP-dependent RNA helicase ROK1-like///Fragment///Asp-Glu-Ala-Asp	ATP binding///ATP-dependent helicase activity///RNA binding///helicase activity///hydrolase activity///nucleic acid binding///nucleotide binding///nucleus	Folate biosynthesis///Starch and sucrose metabolism
Dmbt1	NM_007769	12945	gp300///CRP-[a]///CRP-[b]///CRP///DBMT1///MUCLIN///hensin///ebnerin///Crpd	deleted in malignant brain tumors 1	7-130823223-130912774(+)	Vomeroglandin///CRP-ductin	scavenger receptor activity///blastocyst development///inner cell mass cell proliferation///positive regulation of epithelial cell differentiation///extracellular matrix (sensu Metazoa)///integral to membrane///intracellular///membrane
Dnajc18	NM_029669	76594	2700075B01Rik	DnaJ (Hsp40) homolog, subfamily C, member 18	18-35799800-35829095(-)		DNA binding///N-methyltransferase activity///heat shock protein binding///unfolded protein binding///DNA methylation///protein folding///integral to membrane///membrane
Dock8		76088		dedicator of cytokinesis 8		Fragment	GTP binding///GTPase binding///guanyl-nucleotide exchange factor activity
Dspg3	NM_007884	13516	PG-Lb///epiphycan///SLRR3B	dermatan sulphate proteoglycan 3	10-97073755-97111588(+)	Epiphycan///Proteoglycan-Lb PG-Lb	transferase activity///extracellular matrix (sensu Metazoa)///extracellular space
Dtna	NM_010087///NM_207650	13527	A0///Dtn///a-DB-1///2210407P21Rik///adbn	dystrobrevin alpha	18-23558424-23747240(+)///18-23558424-23802724(+)	Alpha-dystrobrevin	protein binding///zinc ion binding///dystrobrevin complex///microsome///sarcolemma///synapse///calcium ion binding///metal ion binding
Dtnb	NM_007886	13528	dtn-b	dystrobrevin, beta	12-3572522-3781505(+)	Fragment///Beta-dystrobrevin DTN-B MDTN-B	calcium ion binding///metal ion binding///protein binding///zinc ion binding///cytoplasm///synapse
Echdc1	NM_025855	52665	1700028A24Rik///D10Ertd667e///AI930038///AI314462	enoyl Coenzyme A hydratase domain containing 1	10-29003021-29036077(+)	B///ISOFORM 1///Fragment	catalytic activity///metabolism
Eda2r	NM_175540	245527	TNFRSF27///MGC124099///9430060M22Rik///Xedar	ectodysplasin A2 isoform receptor	X-93538639-93579891(-)	human///EDA-A2 receptor	membrane///protein binding///receptor activity///tumor necrosis factor receptor activity///activation of NF-kappaB transcription factor///cell differentiation///development///embryonic development///epidermis development///positive regulation of JNK cascade///programmed cell death///integral to membrane	Cytokine-cytokine receptor interaction
Ednra	NM_010332	13617	ET-AR///ETa///Gpcr10	endothelin receptor type A	8-80559102-80620524(-)	Endothelin A receptor ET-A///ET-A	G-protein coupled receptor activity///endothelin receptor activity///endothelin-A receptor activity///phosphoinositide phospholipase C activity///protein binding///protein-tyrosine kinase activity///receptor activity///rhodopsin-like receptor activity///signal transducer activity///G-protein coupled receptor protein signaling pathway///adenylate cyclase activation///blood pressure regulation///ce…	Neuroactive ligand-receptor interaction///Calcium signaling pathway
Eif3s10	NM_010123	13669	A830012B05Rik///Csma///mKIAA0139///Eif3	eukaryotic translation initiation factor 3, subunit 10 (theta)	19-60815785-60845306(-)	Fragment///theta, full insert sequence. Fragment///Centrosomin///A///eIF-3 theta///eIF3 p167 eIF3 p180 eIF3 p185 eIF3a p162 protein	translation initiation factor activity///protein biosynthesis///nucleus
Elavl4	NM_010488	15572	Hud///PNEM	ELAV (embryonic lethal, abnormal vision, Drosophila)-like 4 (Hu antigen D)	4-109701669-109784766(-)	Embryonic lethal, abnormal vision, Drosophila-like 4///Paraneoplastic encephalomyelitis antigen HuD///Hu antigen D///Hu-antigen D	RNA binding///nucleic acid binding///nucleotide binding
Elk3	NM_013508///NM_205536	13713	Erp///Net///Etrp///Sap-2///D430049E23Rik	ELK3, member of ETS oncogene family	10-92678683-92740836(-)///10-92679125-92740697(-)	ETS-RELATED PROTEIN ERP///ETS-related protein NET	DNA binding///sequence-specific DNA binding///transcription factor activity///angiogenesis///cellular physiological process///regulation of progression through cell cycle///regulation of transcription, DNA-dependent///transcription///wound healing///nucleus
Elp3	NM_028811	74195	2610507P14Rik	elongation protein 3 homolog (S. cerevisiae)	14-64484565-64547120(-)	Fragment///Elongation protein 3 homolog S. cerevisiae///S. cerevisiae	hydrogen-transporting ATP synthase activity, rotational mechanism///hydrogen-transporting ATPase activity, rotational mechanism///iron ion binding///ATP synthesis coupled proton transport///proton-transporting two-sector ATPase complex///N-acetyltransferase activity///catalytic activity
Emx2	NM_010132	13797	Pdo	empty spiracles homolog 2 (Drosophila)	19-59511621-59518607(+)	Empty spiracles homolog 2	neuron differentiation///regulation of transcription///regulation of transcription, DNA-dependent///nucleus///DNA binding///sequence-specific DNA binding///transcription factor activity///anterior/posterior pattern formation///brain development///development///forebrain development
Epc1	NM_007935///NM_027497	13831	5730566F07Rik///2400007E14Rik///A930032N02Rik	enhancer of polycomb homolog 1 (Drosophila)	18-6435950-6516085(-)///18-6436757-6490854(-)	Fragment///Drosophila	chromatin modification///regulation of cell growth///regulation of transcription, DNA-dependent///transcription///nucleus
Etv1	NM_007960	14009	Etsrp81///ER81	ets variant gene 1	12-39290732-39378626(+)	ER81 protein	DNA binding///sequence-specific DNA binding///transcription factor activity///transcriptional activator activity///axon guidance///mechanosensory behavior///muscle development///positive regulation of transcription///regulation of transcription, DNA-dependent///transcription///nucleus
Ezh2	NM_007971	14056	Enx-1///KIAA4065///Enx1h///MGC90723///mKIAA4065	enhancer of zeste homolog 2 (Drosophila)	6-47459866-47524606(-)	ENX-1///Drosophila, full insert sequence. Fragment///Drosophila///Fragment	DNA binding///chromatin binding///histone methyltransferase activity///protein binding///histone methylation///negative regulation of striated muscle cell differentiation///regulation of transcription, DNA-dependent///transcription///ESC/E(Z) complex///nucleus///pronucleus
Fbxl4	NM_172988	269514	4732456I21///AI836810///FBL4///FBL5	F-box and leucine-rich repeat protein 4	4-22448399-22524874(+)		transferase activity
Fgf1	NM_010197	14164	Fam///Dffrx///Fgf-1///Fgfa	fibroblast growth factor 1	18-38965153-39044673(-)	HBGF-1///Fragment///aFGF	fibroblast growth factor receptor binding///growth factor activity///heparin binding///angiogenesis///cell differentiation///cell proliferation///development///induction of an organ///lung development///regulation of progression through cell cycle///signal transduction///extracellular matrix (sensu Metazoa)///extracellular space	Regulation of actin cytoskeleton///MAPK signaling pathway
Fmo2	NM_018881	55990	2310008D08Rik///AW107733///MGC28212///2310042I22Rik	flavin containing monooxygenase 2	1-164711723-164735387(-)	Pulmonary flavin-containing monooxygenase 2 FMO 2	electron transport///oxygen and reactive oxygen species metabolism///endoplasmic reticulum///extracellular space///integral to membrane///membrane///microsome///dimethylaniline monooxygenase (N-oxide-forming) activity///magnesium ion binding///monooxygenase activity///oxidoreductase activity
Fnbp1l	NM_153118	214459	AW548221///MGC30506///TOCA1///2610318I01Rik	formin binding protein 1-like	3-122530746-122560788(-)	Toca-1
Fut8	NM_016893	53618		fucosyltransferase 8	12-78157860-78394827(+)	GDP-L-Fuc:N-acetyl-beta-D-glucosaminide alpha1,6-fucosyltransferase///alpha1-6FucT Fucosyltransferase 8///GDP-fucose--glycoprotein fucosyltransferase///1,6-fucosyltransferase	respiratory gaseous exchange///transforming growth factor beta receptor signaling pathway///extracellular space///integral to membrane///membrane///alpha(1,6)-fucosyltransferase activity///glycoprotein 6-alpha-L-fucosyltransferase activity///transferase activity///transferase activity, transferring glycosyl groups///receptor metabolism	N-Glycan biosynthesis///Keratan sulfate biosynthesis///Glycan structures - biosynthesis 1
Fxyd2	NM_007503///NM_052823///NM_052824	11936	Atp1g1	FXYD domain-containing ion transport regulator 2	9-45150212-45161272(+)///9-45154168-45161272(+)///9-45157091-45161272(+)	Na+/K+ ATPase subunit gamma	ion channel activity///potassium ion binding///sodium ion binding///ion transport///potassium ion transport///sodium ion transport///transport///integral to membrane///membrane
Galnact2
Gata6	NM_010258	14465	AA410133///GATA-6	GATA binding protein 6	18-11052507-11085633(+)	GATA-binding factor 6	DNA binding///RNA polymerase II transcription factor activity, enhancer binding///chromatin binding///electron carrier activity///heme binding///metal ion binding///protein binding///sequence-specific DNA binding///structural molecule activity///transcription factor activity///transcriptional activator activity///zinc ion binding///electron transport///liver development///microtubule-based moveme…
Gdpd1	NM_025638	66569	2610020H15Rik///RP23-352L3.1	glycerophosphodiester phosphodiesterase domain containing 1	11-86850089-86890243(-)	Glycerophosphodiester phosphodiesterase 4	glycerophosphodiester phosphodiesterase activity///glycerol metabolism
Gga1	NM_145929	106039	AW209092///4930406E12Rik///AU016030	golgi associated, gamma adaptin ear containing, ARF binding protein 1	15-78704444-78721839(+)	Fragment	protein transport///transport///Golgi stack///clathrin coat of trans-Golgi network vesicle///intracellular///membrane///protein transporter activity///intra-Golgi vesicle-mediated transport///intracellular protein transport///protein complex assembly
Ggn	NM_182694///NM_182696	243897	MGC102222///AI593290	gametogenetin	7-28879149-28882672(+)///7-28879166-28882705(+)		protein binding///protein dimerization activity///cell differentiation///development///gametogenesis///protein complex assembly///protein localization///spermatogenesis///cytoplasm///integral to membrane///nuclear envelope///nucleolus///nucleus///perinuclear region
Gm1553		432480	Lcrn	gene model 1553, (NCBI)
Gnai1	NM_010305	14677	AU046200///Gialpha1///Gnai-1	guanine nucleotide binding protein, alpha inhibiting 1	5-17776959-17872237(-)	Fragment	GTP binding///GTPase activity///signal transducer activity///G-protein coupled receptor protein signaling pathway	Axon guidance///Gap junction///Leukocyte transendothelial migration///Tight junction///Long-term depression
Gpm6a	NM_153581	234267	M6A///Gpm6///MGC38999	glycoprotein m6a	8-56453540-56559567(+)	M6a	integral to membrane///membrane
Hist1h2ab	NM_175660	319172	H2A.1///H2a-53	histone cluster 1, H2ab	13-23758552-23759058(+)		DNA binding///chromosome organization and biogenesis (sensu Eukaryota)///nucleosome assembly///chromosome///nucleosome///nucleus
Hist1h4h	NM_153173	69386	MGC41466///1700024H08Rik	histone cluster 1, H4h	13-23538514-23538984(+)	OTTMUSP00000000530 OTTMUSP00000000482 OTTMUSP00000000547///Fragment///OTTMUSP00000000540 OTTMUSP00000000535 OTTMUSP00000000527///Hist2h4 protein///OTTMUSP00000000549 OTTMUSP00000000473 OTTMUSP00000000472///OTTMUSP00000000460///Histone 1, H4i Histone 1, H4h	chromosome organization and biogenesis (sensu Eukaryota)///nucleosome assembly///chromosome///nucleosome///nucleus///DNA binding
Hist2h2be	NM_178214	319190	AV127319///T25626///H2b-613	histone cluster 2, H2be	3-96306525-96309143(+)	H2b 613	DNA binding///chromosome organization and biogenesis (sensu Eukaryota)///nucleosome assembly///chromosome///nucleosome///nucleus
Hist2h3c1	NM_019469///NM_178216	15077	H3-615///BE691662///H3f2///Hist2h3ca1	histone cluster 2, H3c1	3-96323937-96324481(-)///3-96332155-96332699(+)///3-96354098-96354507(+)		DNA binding///chromosome organization and biogenesis (sensu Eukaryota)///nucleosome assembly///chromosome///nucleosome///nucleus
Hrsp12	NM_008287	15473	HRP12///HR12	heat-responsive protein 12	15-34428725-34439779(-)		endonuclease activity///hydrolase activity///nuclease activity
Hyou1	NM_021395	12282	Orp150///Cab140///Grp170///CBP-140///AI415631	hypoxia up-regulated 1	9-44130579-44143363(+)	Fragment	ATP binding///nucleotide binding///protein folding///response to stress///response to unfolded protein///endoplasmic reticulum///extracellular space
Il12b	NM_008352	16160	Il-12b///p40///Il12p40///Il-12p40	interleukin 12b	11-44243485-44257433(+)	IL-12B IL-12 subunit p40///Cytotoxic lymphocyte maturation factor 40 kDa subunit CLMF p40	ATP binding///cytokine activity///hematopoietin/interferon-class (D200-domain) cytokine receptor activity///interleukin-12 alpha subunit binding///interleukin-12 receptor binding///protein homodimerization activity///protein kinase activity///protein serine/threonine kinase activity///T-helper cell differentiation///antimicrobial humoral response (sensu Vertebrata)///cell surface receptor linked …	Type I diabetes mellitus///Toll-like receptor signaling pathway///Cytokine-cytokine receptor interaction///Jak-STAT signaling pathway
Islr2	NM_177193	320563	B930052A04Rik///mKIAA1465	immunoglobulin superfamily containing leucine-rich repeat 2	9-57994434-57999852(-)	Fragment	transferase activity
Jph4	NM_001003829///NM_177049	319984	JP-4///JPHL1///9330157P13Rik///AI425998	junctophilin 4	14-54060896-54070349(-)///14-54065372-54069508(-)	Junctophilin-like 1 protein///Junctophilin type 4///Fragment	molecular function unknown///biological process unknown///integral to membrane///membrane///microsome
Kbtbd2	NM_145958	210973	BC022962///mKIAA1489///MGC36672///Bklhd1	kelch repeat and BTB (POZ) domain containing 2	6-56707101-56709887(-)	Fragment///POZ	protein binding
Kcna4	NM_021275	16492	Kv1.4///MGC124445	potassium voltage-gated channel, shaker-related subfamily, member 4	2-107091492-107099341(+)		ion channel activity///potassium channel activity///potassium ion binding///protein binding///voltage-gated ion channel activity///voltage-gated potassium channel activity///ion transport///potassium ion transport///transport///integral to membrane///integral to plasma membrane///membrane///voltage-gated potassium channel complex
Kctd4	NM_026214	67516	2210017A09Rik///AU017169	potassium channel tetramerisation domain containing 4	14-74689157-74699372(+)		protein binding///voltage-gated potassium channel activity///potassium ion transport///membrane///voltage-gated potassium channel complex
Kel	NM_032540	23925	CD238///MGC107471	Kell blood group	6-41615942-41633896(-)		endopeptidase activity///hydrolase activity///metallopeptidase activity///neprilysin activity///peptidase activity///zinc ion binding///proteolysis///integral to membrane///membrane
Kif20a	NM_009004	19348	AA415432///Rab6kifl	kinesin family member 20A	18-34749795-34758078(+)	Kinesin-like protein 174///Rabkinesin-6	ATP binding///microtubule motor activity///motor activity///nucleotide binding///cell division///microtubule-based movement///protein transport///transport///microtubule///microtubule associated complex
Klf6	NM_011803	23849	Copeb///CPBP///Ierepo1///FM2///Zf9///C86813///R75280///AI448727///FM6///BCD1///Ierepo3	Kruppel-like factor 6	13-5860734-5869639(+)	Core promoter element-binding protein	DNA binding///metal ion binding///nucleic acid binding///zinc ion binding///cytokine and chemokine mediated signaling pathway///regulation of transcription, DNA-dependent///transcription///cytoplasm///intracellular///nucleus
Klre1	NM_153590	243655	NKG2I///Klre-1	killer cell lectin-like receptor family E member 1	6-129543597-129551517(+)		natural killer cell receptor activity///protein binding///receptor activity///sugar binding
Ldhb	NM_008492	16832	Ldh-2///Ldh2///AI790582	lactate dehydrogenase B	6-142447470-142465165(-)	LDH-H///LDH-B	L-lactate dehydrogenase activity///oxidoreductase activity///anaerobic glycolysis///glycolysis///tricarboxylic acid cycle intermediate metabolism///cytoplasm	Propanoate metabolism///Pyruvate metabolism///Glycolysis / Gluconeogenesis///Cysteine metabolism
Lipc	NM_008280	15450	HL///Hpl///AI256194	lipase, hepatic	9-70597345-70734025(-)	Hepatic lipase///HL	catalytic activity///heparin binding///hydrolase activity///lipase activity///lipid transporter activity///triacylglycerol lipase activity///lipid catabolism///lipid metabolism///extracellular space	Glycerolipid metabolism
LOC433178
Mafk	NM_010757	17135	NF-E2///Nfe2u///AW061068	v-maf musculoaponeurotic fibrosarcoma oncogene family, protein K (avian)	5-140044020-140055126(+)	avian///avian, full insert sequence	DNA binding///protein binding///protein dimerization activity///sequence-specific DNA binding///transcription factor activity///cellular physiological process///regulation of progression through cell cycle///regulation of transcription, DNA-dependent///transcription///intracellular///nucleus
Magee1	NM_053201	107528	AI847422///mMage-e1///DAMAGE	melanoma antigen, family E, 1	X-101323114-101326628(+)		molecular function unknown///protein binding///biological process unknown///cellular component unknown///dendrite///dystrophin-associated glycoprotein complex///nucleus///perinuclear region///plasma membrane///postsynaptic membrane
Magoh	NM_010760	17149	Mago-m	mago-nashi homolog, proliferation-associated (Drosophila)	4-107377747-107385328(+)		RNA binding///female gamete generation///mRNA export from nucleus///mRNA processing///nuclear mRNA splicing, via spliceosome///sex determination///transport///nucleus
Malt1	NM_172833	240354	A630046N12///MGC124470///D430033E09Rik///MGC124469	mucosa associated lymphoid tissue lymphoma translocation gene 1	18-65556365-65604161(+)	Fragment	caspase activity///I-kappaB kinase/NF-kappaB cascade///apoptosis///proteolysis///regulation of apoptosis///signal transduction///membrane	T cell receptor signaling pathway///B cell receptor signaling pathway
Mansc1	NM_026345	67729	9130403P13Rik	MANSC domain containing 1	6-134574902-134598181(-)	Fragment	extracellular space///integral to membrane///membrane
Loh12cr1	NM_026371	67774	AW124643///5830457J20Rik	loss of heterozygosity, 12, chromosomal region 1 homolog (human)	6-134606673-134676861(+)	Loss of heterozygosity, 12, chromosomal region 1 homolog Human///HYPOTHETICAL 22.2 kDa PROTEIN	molecular function unknown///biological process unknown///cellular component unknown
Mapkapk2	NM_008551	17164	AA960234///Rps6kc1///MK2	MAP kinase-activated protein kinase 2	1-132881249-132925089(-)	MAPKAP kinase 2 MAPKAPK-2 MK2///Fragment	protein amino acid phosphorylation///cytoplasm///nucleus///ATP binding///kinase activity///nucleotide binding///protein kinase activity///protein serine/threonine kinase activity///protein-tyrosine kinase activity///transferase activity///mRNA stabilization	MAPK signaling pathway///VEGF signaling pathway
Matr3	NM_010771	17184	D030046F20Rik///AW555618///AI841759///mKIAA0723	matrin 3	18-35688241-35717381(+)	Fragment	RNA binding///metal ion binding///nucleic acid binding///nucleotide binding///zinc ion binding///intracellular///nucleus
Mcph1	NM_173189	244329	D030046N04Rik///BRIT1///MCT///5430437K10Rik///MGC66518	microcephaly, primary autosomal recessive 1	8-18595149-18803163(+)		intracellular
Mks1	NM_001039684	380718	AK190930	Meckel syndrome, type 1	11-87669441-87679993(+)
mmu-let-7a-1
mmu-mir-137
mmu-mir-19b-1
mmu-mir-469
Mterf	NM_001013023///NM_172135	545725	4931431L11Rik///9230106K09Rik	mitochondrial transcription termination factor	5-3896587-3899939(-)///5-3896587-3899939(-)	Mitochondrial transcription termination factor 1///mTERF	DNA binding///regulation of transcription, DNA-dependent///transcription///transcription termination///mitochondrion
Naalad2	NM_028279	72560	NAALADASE2///MGC124349///2700022G20Rik///NAADALASE2///MGC124348///GCPIII///D9Ertd285e	N-acetylated alpha-linked acidic dipeptidase 2	9-18073422-18136330(-)	Glutamate carboxypeptidase III GCPIII///NAAG-peptidase II///NAALADase II	carboxypeptidase activity///catalytic activity///dipeptidase E activity///dipeptidase activity///glutamate carboxypeptidase II activity///glutamate carboxypeptidase activity///hydrolase activity///metal ion binding///metallopeptidase activity///peptidase activity///zinc ion binding///neurotransmitter catabolism///proteolysis///integral to membrane///membrane
Neurod6	NM_009717	11922	Nex1m///Nex///Atoh2///MGC90713///Math-2///Math2	neurogenic differentiation 6	6-55607400-55610647(-)	NeuroD6///Helix-loop-helix protein mATH-2 MATH2 NEX-1 protein	DNA binding///transcription regulator activity///regulation of transcription///regulation of transcription, DNA-dependent///transcription///nucleus
Nfat5	NM_018823///NM_133957	54446	CAG-8///B130038B15Rik///NFATL1///OREBP///nfatz///AI225870///mKIAA0827///CAG80///TonEBP	nuclear factor of activated T-cells 5	8-110182990-110268645(+)///8-110182993-110259784(+)	Nuclear factor of activated T-cells 5///NF-AT5 Rel domain-containing transcription factor NFAT5///Fragment	DNA binding///protein binding///transcription factor activity///cytokine production///positive regulation of transcription from RNA polymerase II promoter///regulation of transcription///regulation of transcription, DNA-dependent///transcription///transcription, DNA-dependent///cytoplasm///nucleus	Natural killer cell mediated cytotoxicity///VEGF signaling pathway///Axon guidance///T cell receptor signaling pathway///B cell receptor signaling pathway///Wnt signaling pathway
Nploc4	NM_199469	217365	mKIAA1499///Npl4///AK129375///KIAA1499	nuclear protein localization 4 homolog (S. cerevisiae)	11-120196461-120253758(-)	Protein NPL4	metal ion binding///zinc ion binding///ER-associated protein catabolism///Golgi organization and biogenesis///membrane fusion///protein folding///endoplasmic reticulum///intracellular///nuclear envelope-endoplasmic reticulum network///nucleus
Tspan10	NM_145363	208634	Ocsp	tetraspanin 10	11-120258782-120263039(+)	Tspan-10 Oculospanin	integral to membrane///membrane
Nptn	NM_009145	20320	Sdfr1///AW554172	neuroplastin	9-58380545-58451008(+)	Stromal cell-derived receptor 1 SDR-1	cell adhesion molecule binding///homophilic cell adhesion///positive regulation of long-term neuronal synaptic plasticity///regulation of cell adhesion///integral to membrane///integral to membrane of membrane fraction///membrane///postsynaptic membrane///presynaptic membrane
Npy6r	NM_010935	18169	MGC124158	neuropeptide Y receptor Y6	18-44395457-44403031(+)	PP2///NPY6-R	G-protein coupled receptor activity///neuropeptide Y receptor activity///peptide YY receptor activity///receptor activity///rhodopsin-like receptor activity///signal transducer activity///G-protein coupled receptor protein signaling pathway///neuropeptide signaling pathway///signal transduction///integral to membrane///membrane	Neuroactive ligand-receptor interaction
Nrn1	NM_153529	68404	0710008J23Rik///Nrn///cpg15///MGC40786	neuritin 1	13-36733092-36741920(-)	Candidate plasticity gene 15 protein	axonogenesis
Nsg1	NM_010942	18196	m234///Neep21///p21	neuron specific gene family member 1	5-38425441-38447716(-)	p21 M234	dopamine receptor binding///dopamine receptor signaling pathway///integral to membrane///membrane
Oc90	NM_010953	18256	PLA2L///Ocn-95///Pla2ll	otoconin 90	15-65705729-65738726(-)	Oc90 Otoconin-95 Oc95	calcium ion binding///phospholipase A2 activity///structural molecule activity///lipid catabolism///phospholipid metabolism///extracellular matrix (sensu Metazoa)///extracellular space
Olfr113	NM_146289	258286	MOR218-9	olfactory receptor 113	17-37182535-37183474(-)		G-protein coupled receptor activity///olfactory receptor activity///receptor activity///signal transducer activity///G-protein coupled receptor protein signaling pathway///response to stimulus///sensory perception of smell///signal transduction///integral to membrane///membrane
Olfr1184	NM_146823	258820	MOR225-3	olfactory receptor 1184	2-88287572-88288506(+)		G-protein coupled receptor activity///olfactory receptor activity///receptor activity///signal transducer activity///G-protein coupled receptor protein signaling pathway///response to stimulus///sensory perception of smell///signal transduction///integral to membrane///membrane
Olfr131	NM_146867	258867	MOR256-4	olfactory receptor 131	17-37690086-37691029(-)		G-protein coupled receptor activity///olfactory receptor activity///receptor activity///signal transducer activity///G-protein coupled receptor protein signaling pathway///response to stimulus///sensory perception of smell///signal transduction///integral to membrane///membrane
Olfr1388	NM_146467	258459	RP23-27B20.3///MGC129185///MOR256-28	olfactory receptor 1388	11-49287275-49288209(+)	MOR256-28 similar to the olfactory receptor family///Fragment///Olfactory receptor 1388	membrane///G-protein coupled receptor activity///olfactory receptor activity///receptor activity///signal transducer activity///G-protein coupled receptor protein signaling pathway///response to stimulus///sensory perception of smell///signal transduction///integral to membrane
Olfr139	NM_147003	259005	M5///MGC123736///RP23-221M24.1///MOR255-2///MGC123735	olfactory receptor 139	11-73860520-73861467(-)	Olfactory receptor 1///Odorant receptor M5	G-protein coupled receptor activity///olfactory receptor activity///receptor activity///rhodopsin-like receptor activity///signal transducer activity///G-protein coupled receptor protein signaling pathway///response to stimulus///sensory perception of smell///signal transduction///integral to membrane///membrane
Olfr1465	NM_001011841	258121	MOR202-28	olfactory receptor 1465	19-13380378-13381302(-)		G-protein coupled receptor activity///olfactory receptor activity///receptor activity///signal transducer activity///G-protein coupled receptor protein signaling pathway///response to stimulus///sensory perception of smell///signal transduction///integral to membrane///membrane
Olfr26	NM_146783	18324	MTPCR09///MOR171-9	olfactory receptor 26	9-38605634-38606559(+)	Fragment	G-protein coupled receptor activity///olfactory receptor activity///receptor activity///rhodopsin-like receptor activity///signal transducer activity///G-protein coupled receptor protein signaling pathway///response to stimulus///sensory perception of smell///signal transduction///integral to membrane///integral to plasma membrane///membrane
Olfr284	NM_146281	258278	MOR160-4	olfactory receptor 284	15-98168055-98168973(-)	Fragment	G-protein coupled receptor activity///olfactory receptor activity///receptor activity///signal transducer activity///G-protein coupled receptor protein signaling pathway///response to stimulus///sensory perception of smell///signal transduction///integral to membrane///membrane
Olfr305	NM_146616	258609	MOR219-2	olfactory receptor 305	7-86239137-86240096(-)		G-protein coupled receptor activity///olfactory receptor activity///receptor activity///signal transducer activity///G-protein coupled receptor protein signaling pathway///response to stimulus///sensory perception of smell///signal transduction///integral to membrane///membrane
Olfr461	NM_146382	258380	MOR120-3	olfactory receptor 461	6-40473642-40474584(-)	Fragment	G-protein coupled receptor activity///olfactory receptor activity///receptor activity///signal transducer activity///G-protein coupled receptor protein signaling pathway///response to stimulus///sensory perception of smell///signal transduction///integral to membrane///membrane
Olfr487	NM_001011811	258042	MOR204-29P	olfactory receptor 487	7-108002759-108003704(-)		G-protein coupled receptor activity///olfactory receptor activity///receptor activity///signal transducer activity///G-protein coupled receptor protein signaling pathway///response to stimulus///sensory perception of smell///signal transduction///integral to membrane///membrane
Olfr711	NM_147035	259037	MOR103-4	olfactory receptor 711	7-106765047-106765991(-)		G-protein coupled receptor activity///olfactory receptor activity///receptor activity///signal transducer activity///G-protein coupled receptor protein signaling pathway///response to stimulus///sensory perception of smell///signal transduction///integral to membrane///membrane
Olfr723	NM_001011530	259147	MOR247-4///MOR247-3P	olfactory receptor 723	14-48850563-48851493(-)		G-protein coupled receptor activity///olfactory receptor activity///receptor activity///signal transducer activity///G-protein coupled receptor protein signaling pathway///response to stimulus///sensory perception of smell///signal transduction///integral to membrane///membrane
Olfr978	NM_147105	259109	MOR223-3	olfactory receptor 978	9-39744382-39745316(+)	Fragment	G-protein coupled receptor activity///olfactory receptor activity///receptor activity///signal transducer activity///G-protein coupled receptor protein signaling pathway///response to stimulus///sensory perception of smell///signal transduction///integral to membrane///membrane
Orc6l	NM_019716	56452	MGC91038///6720420I10Rik///Orc6	origin recognition complex, subunit 6-like (S. cerevisiae)	8-88189895-88198175(+)	S. cerevisiae	DNA binding///DNA replication///nuclear origin of replication recognition complex///nucleus	Cell cycle
Pacs1	NM_153129	107975	MGC37046///AI325977	phosphofurin acidic cluster sorting protein 1	19-5133684-5273119(-)	Fragment///PACS-1	protein targeting to Golgi///COPI-coated vesicle
Pak3	NM_008778	18481	Pak65beta///Stk4///Pak65alpha///mPAK-3	p21 (CDKN1A)-activated kinase 3	X-138912112-139038178(+)	PAK-3 Beta-PAK CDC42/RAC effector kinase PAK-B	ATP binding///catalytic activity///kinase activity///magnesium ion binding///metal ion binding///nucleotide binding///protein binding///protein kinase activity///protein serine/threonine kinase activity///protein-tyrosine kinase activity///transferase activity///development///protein amino acid phosphorylation	Axon guidance///Regulation of actin cytoskeleton///Focal adhesion///T cell receptor signaling pathway
Paqr5	NM_028748	74090	MGC118370///0610010I15Rik///AV002411///BB115488	progestin and adipoQ receptor family member V	9-61751743-61824796(-)	mPR gamma	G-protein coupled receptor activity///lipid binding///receptor activity///signal transducer activity///steroid binding///G-protein coupled receptor protein signaling pathway///signal transduction///integral to membrane///membrane
Pbef1	NM_021524	59027	AI314458///Visfatin///1110035O14Rik///Pbef///Nampt	pre-B-cell colony-enhancing factor 1	12-33405721-33436854(+)	NAmPRTase///Nampt Pre-B-cell colony-enhancing factor 1 homolog PBEF///A///Visfatin	nicotinamide phosphoribosyltransferase activity///nicotinate phosphoribosyltransferase activity///transferase activity///transferase activity, transferring glycosyl groups///NAD biosynthesis///pyridine nucleotide biosynthesis///cytoplasm	Nicotinate and nicotinamide metabolism
Pcdh20	NM_178685	219257	C630015B17Rik///PCDH13	protocadherin 20	14-87313335-87318675(-)	Fragment	calcium ion binding///protein binding///cell adhesion///homophilic cell adhesion///integral to membrane///membrane
Pcdha2	NM_198117	353234		protocadherin alpha 2	18-37065291-37313631(+)		nucleus///calcium ion binding
Pcoln3	NM_145606	234852	2900018H07Rik	procollagen (type III) N-endopeptidase	8-126090355-126098828(-)	CHMP1a	protein binding///cell cycle///gene silencing///mitotic chromosome condensation///negative regulation of S phase of mitotic cell cycle///negative regulation of transcription, DNA-dependent///protein transport///regulation of transcription, DNA-dependent///transcription///transport///condensed nuclear chromosome///early endosome///endomembrane system///membrane///microtubule organizing center///nu…
Pdcd10	NM_019745	56426	MGC102058///Tfa15///Tfar15///2410003B13Rik	programmed cell death 10	3-75602415-75642726(-)	Fragment	apoptosis
Pdhx	NM_175094	27402	E3bp///Pdx1///AI481367	pyruvate dehydrogenase complex, component X	2-102821915-102874350(-)		acyltransferase activity///electron carrier activity///lipoic acid binding///protein binding///metabolism///mitochondrion///pyruvate dehydrogenase complex (sensu Eukaryota)
Pgam5	NM_028273	72542	2610528A17Rik	phosphoglycerate mutase family member 5	5-110499456-110510184(-)	Fragment///GH02880P	catalytic activity///metabolism
Pi16	NM_023734	74116	Cripi///1200009H11Rik	peptidase inhibitor 16	17-29045893-29055914(+)	Fragment	peptidase activity///extracellular region///extracellular space
Piga	NM_011081	18700	AI194334///Pig-a	phosphatidylinositol glycan anchor biosynthesis, class A	X-159763920-159778020(+)	PIG-A///GlcNAc-PI synthesis protein///Fragment	catalytic activity///phosphatidylinositol N-acetylglucosaminyltransferase activity///protein binding///transferase activity///transferase activity, transferring glycosyl groups///GPI anchor biosynthesis///biosynthesis///positive regulation of metabolism///endoplasmic reticulum///endoplasmic reticulum membrane///glycosylphosphatidylinositol-N-acetylglucosaminyltransferase (GPI-GnT) complex///integ…	Glycan structures - biosynthesis 2///Glycosylphosphatidylinositol(GPI)-anchor biosynthesis
Pigc	NM_001039045///NM_026078	67292	3110030E07Rik///AW212108	phosphatidylinositol glycan anchor biosynthesis, class C	1-163805864-163810112(+)///1-163805864-163810112(+)	PIG-C	transferase activity, transferring glycosyl groups///GPI anchor biosynthesis///endoplasmic reticulum///endoplasmic reticulum membrane///integral to membrane///membrane///catalytic activity///phosphatidylinositol N-acetylglucosaminyltransferase activity///transferase activity	Glycan structures - biosynthesis 2///Glycosylphosphatidylinositol(GPI)-anchor biosynthesis
Pik3r1	NM_001024955///NM_001077495	18708	PI3K///p50alpha///p85alpha///C530050K14///AA414921///p55alpha	phosphatidylinositol 3-kinase, regulatory subunit, polypeptide 1 (p85 alpha)	13-102781019-102792904(-)	PtdIns-3-kinase p85-alpha PI3K///p85 alpha, full insert sequence///p85 alpha///Fragment	ErbB-3 class receptor binding///insulin receptor binding///insulin receptor substrate binding///insulin-like growth factor receptor binding///kinase activity///phosphatidylinositol 3-kinase activity///phosphoinositide 3-kinase regulator activity///protein binding///B cell differentiation///insulin receptor signaling pathway///insulin-like growth factor receptor signaling pathway///intracellular s…	Fc epsilon RI signaling pathway///Toll-like receptor signaling pathway///B cell receptor signaling pathway///Pancreatic cancer///Regulation of actin cytoskeleton///Phosphatidylinositol signaling system///Chronic myeloid leukemia///Leukocyte transendothelial migration///mTOR signaling pathway///VEGF signaling pathway///Apoptosis///Insulin signaling pathway///Type II diabetes mellitus///Focal adhes…
Pkdrej	NM_011105	18766		polycystic kidney disease (polycystin) and REJ (sperm receptor for egg jelly, sea urchin homolog)-like	15-85642441-85649499(-)	sperm receptor for egg jelly, sea urchin homolog///Fragment///polycystin	calcium ion binding///ion channel activity///receptor activity///ion transport///transport///extracellular space///integral to membrane///membrane
Pla2g10	NM_011987	26565	sPLA2-X///mGXsPLA2///PLA2GX	phospholipase A2, group X	16-13628641-13644163(-)	Phosphatidylcholine 2-acylhydrolase GX///GX sPLA2 sPLA2-X///Fragment	calcium ion binding///hydrolase activity///metal ion binding///phospholipase A2 activity///lipid catabolism///phospholipid metabolism///extracellular space	GnRH signaling pathway///Glycerophospholipid metabolism///Ether lipid metabolism///Fc epsilon RI signaling pathway///Long-term depression///MAPK signaling pathway///VEGF signaling pathway///Linoleic acid metabolism///Arachidonic acid metabolism
Plag1	NM_019969	56711		pleiomorphic adenoma gene 1	4-3829755-3865529(-)		metal ion binding///nucleic acid binding///zinc ion binding///intracellular///nucleus
Plk2	NM_152804	20620	Snk	polo-like kinase 2 (Drosophila)	13-111515939-111521719(+)	Drosophila, full insert sequence///Drosophila///Fragment	protein amino acid phosphorylation///ATP binding///kinase activity///nucleotide binding///protein binding///protein kinase activity///protein serine/threonine kinase activity///protein-tyrosine kinase activity///transferase activity///mitotic cell cycle
Pnrc2	NM_026383	52830	D4Bwg0593e///MGC11707///0610011E17Rik	proline-rich nuclear receptor coactivator 2	4-135143004-135145903(-)		regulation of transcription, DNA-dependent///transcription///nucleus
Pon2	NM_183308	330260	AI481612///6330405I24Rik///MGC68232	paraoxonase 2	6-5214625-5248373(-)	EC 3.1.8.1 PON 2///Serum aryldialkylphosphatase 2 A-esterase 2 Aromatic esterase 2	aryldialkylphosphatase activity///arylesterase activity///hydrolase activity///extracellular region///membrane	Bisphenol A degradation///gamma-Hexachlorocyclohexane degradation
Pou2f1	NM_011137///NM_198932///NM_198933///NM_198934	18986	Otf1///Oct-1///Oct-1C///Oct-1z///Otf-1///2810482H01Rik///Oct-1B///Oct-1L///Oct-1A	POU domain, class 2, transcription factor 1	1-167712149-167839309(-)///1-167712149-167771575(-)///1-167712149-167771575(-)///1-167712149-167839309(-)	q///Oct-1 OTF-1 NF-A1	DNA binding///protein binding///sequence-specific DNA binding///transcription factor activity///transcription regulator activity///negative regulation of transcription///positive regulation of transcription from RNA polymerase II promoter///regulation of transcription///regulation of transcription, DNA-dependent///transcription///nucleus
Ppil4	NM_026141	67418	3830425H19Rik///3732410E19Rik///AI788954///PPIase///AW146233	peptidylprolyl isomerase (cyclophilin)-like 4	10-7483110-7513325(+)	PPIase///Fragment///Rotamase Cyclophilin-like protein PPIL4	RNA binding///isomerase activity///nucleic acid binding///nucleotide binding///peptidyl-prolyl cis-trans isomerase activity///protein folding///nucleus
Prcp	NM_028243	72461	PCP///2610104A14Rik///HUMPCP///AI451719///2510048K03Rik	prolylcarboxypeptidase (angiotensinase C)	7-92750488-92809191(+)	Prolylcarboxypeptidase PRCP Proline carboxypeptidase///A	carboxypeptidase activity///hydrolase activity///peptidase activity///serine-type Pro-X carboxypeptidase activity///serine-type peptidase activity///proteolysis///lysosome
Prlpm	NM_019991	56635	PLP-M	prolactin-like protein M	13-27809119-27816180(+)	PRL-like protein M///PLP-M	hormone activity///extracellular region///extracellular space
Prmt4
Prr3		75210		proline-rich polypeptide 3			metal ion binding///nucleic acid binding///zinc ion binding
Prss2	NM_009430	22072	Tesp4///Try2///TRY8///TRYP///Ta	protease, serine, 2	6-41451394-41454686(+)	Anionic trypsin II///Pancreatic trypsin///Pretrypsinogen II Serine protease 2	proteolysis///extracellular matrix///extracellular region///extracellular space///calcium ion binding///hydrolase activity///metal ion binding///peptidase activity///protein binding///serine-type endopeptidase activity///trypsin activity///collagen catabolism///digestion///positive regulation of cell adhesion///positive regulation of cell growth
Psma3	NM_011184	19167	Lmpc8	proteasome (prosome, macropain) subunit, alpha type 3	12-71893297-71913526(+)	Macropain subunit C8///Proteasome subunit K///prosome, macropain///Prosome, macropain	endopeptidase activity///hydrolase activity///peptidase activity///protein binding///threonine endopeptidase activity///ubiquitin-dependent protein catabolism///cytosol///proteasome core complex (sensu Eukaryota)///protein complex	Proteasome
Psmd6	NM_025550	66413	2400006A19Rik	proteasome (prosome, macropain) 26S subunit, non-ATPase, 6	14-12905451-12914171(-)	p42A	ATPase activity///binding///ATP-dependent proteolysis///cytosol///proteasome complex (sensu Eukaryota)///protein complex	Proteasome
Pttg1	NM_013917	30939	AW555095///Securin///C87862///Pttg3///PTTG	pituitary tumor-transforming 1	11-43263687-43269404(-)	Pituitary tumor-transforming protein 1	cysteine protease inhibitor activity///DNA metabolism///DNA repair///cell cycle///cell division///cellular physiological process///chromosome organization and biogenesis///chromosome segregation///homologous chromosome segregation///mitosis///response to DNA damage stimulus///cytoplasm///nucleus	Cell cycle
Qtrtd1	NM_029128	106248	AI648807///3110012M05Rik///MGC102598///4930470H18Rik	queuine tRNA-ribosyltransferase domain containing 1	16-43780746-43809008(-)		queuine tRNA-ribosyltransferase activity///transferase activity///queuosine biosynthesis
Rab30		75985		RAB30, member RAS oncogene family			GTP binding///nucleotide binding///intracellular protein transport///protein transport///small GTPase mediated signal transduction///membrane
Rab3c	NM_023852	67295	3110037E15Rik///2700062I01Rik///3110015B08Rik///MGC124069///AI850886	RAB3C, member RAS oncogene family	13-111181199-111401028(-)	Rab3C RAB3C, member RAS oncogene family	GTP binding///nucleotide binding///protein binding///protein transporter activity///intracellular protein transport///protein transport///regulation of exocytosis///small GTPase mediated signal transduction///transport///membrane///synaptic vesicle
Rab9b	NM_176971	319642	MGC130383///9330195C02Rik	RAB9B, member RAS oncogene family	X-132204514-132214904(-)	Rab9B	GTP binding///nucleotide binding///protein transport///small GTPase mediated signal transduction///transport///membrane
Rbm7	NM_144948	67010	1500011D06Rik///AW554393///1200007M24Rik///AU041934	RNA binding motif protein 7	9-48240675-48247272(-)	RNA-binding motif protein 7	RNA binding///nucleic acid binding///nucleotide binding///meiosis
Rhoj	NM_023275	80837	Arhj///TC10L///1110005O19Rik///TCL///AW210585	ras homolog gene family, member J	12-76227152-76320295(+)	Hypothetical protein Fragment	GTPase activity///nucleotide binding///protein binding///Rho protein signal transduction///actin cytoskeleton organization and biogenesis///regulation of cell shape///small GTPase mediated signal transduction///cellular component unknown///intracellular///membrane///GTP binding
Rhot2	NM_145999	214952	Miro2///Arht2///MGC31216	ras homolog gene family, member T2	17-25566438-25572451(-)	Fragment///MIRO-2	GTP binding///calcium ion binding///hydrolase activity///nucleotide binding///apoptosis///cell homeostasis///mitochondrion transport along microtubule///small GTPase mediated signal transduction///integral to membrane///integral to mitochondrial outer membrane///membrane///mitochondrial inner membrane///mitochondrion///outer membrane
Rln1	NM_011272	19773	Rln///rlx	relaxin 1	19-29397703-29400593(-)	Fragment	hormone activity///physiological process///extracellular region///extracellular space	Neuroactive ligand-receptor interaction
Rnf17	NM_001033043	30054	MMIP-2///TDRD4///Mmip2	ring finger protein 17	14-55356807-55479139(+)	Fragment	metal ion binding///nucleic acid binding///protein binding///protein homodimerization activity///zinc ion binding///spermatid development///cytoplasm
Robo4	NM_028783	74144	1200012D01Rik///AI593217	roundabout homolog 4 (Drosophila)	9-37151716-37163693(+)		protein binding///receptor activity///angiogenesis///cell differentiation///development///negative regulation of cell migration///external side of plasma membrane///integral to membrane
Rpa3	NM_026632	68240	C330026P08Rik///14kDa	replication protein A3	6-8205938-8209113(-)	RP-A RF-A///p14	molecular function unknown///nucleic acid binding///DNA replication///biological process unknown///cellular component unknown///nucleus
Scn2b	NM_001014761	72821	AI840361///Gm183///MGC116602///2810451E09Rik	sodium channel, voltage-gated, type II, beta	9-44868875-44881063(+)		ion channel activity///voltage-gated ion channel activity///voltage-gated sodium channel activity///ion transport///sodium ion transport///transport///integral to membrane///membrane///sodium channel activity///sodium ion binding
Sdccag1	NM_025441	66244	4933405E14Rik///1500011I12Rik	serologically defined colon cancer antigen 1	12-70230148-70275771(-)	Fragment	nucleus
Sema4f	NM_011350	20355		sema domain, immunoglobulin domain (Ig), TM domain, and short cytoplasmic domain	6-82877543-82905359(-)	Fragment///Semaphorin W Sema W	cell differentiation///development///negative regulation of axon extension///nervous system development///retinal ganglion cell axon guidance///integral to membrane///integral to membrane of membrane fraction///membrane///plasma membrane///postsynaptic membrane///synapse///synaptosome///protein binding///receptor activity	Axon guidance
Sema6d	NM_172537///NM_199238///NM_199239///NM_199240///NM_199241	214968	Sema6D-2///Sema6D-1///Sema6D-6///1110067B02Rik///Sema6D-4///Sema6D-5///AA409156///D330011G23///mKIAA1479	sema domain, transmembrane domain (TM), and cytoplasmic domain, (semaphorin) 6D	2-124301736-124359210(+)///2-124345075-124356750(+)///2-124345075-124356750(+)///2-124345075-124356750(+)///2-124345075-124356750(+)		molecular function unknown///receptor activity///biological process unknown///cell differentiation///development///nervous system development///cellular component unknown///integral to membrane///membrane	Axon guidance
Sf1	NM_011750	22668	BB094781///WBP4///MZFM///CW17R///Zfp162	splicing factor 1	19-6364087-6376424(+)	Zinc finger protein 162///mZFM Zinc finger gene in MEN1 locus///BBP CW17	RNA binding///metal ion binding///nucleic acid binding///zinc ion binding///mRNA processing///nuclear mRNA splicing, via spliceosome///regulation of transcription, DNA-dependent///transcription///nucleus///spliceosome complex
Sirt5	NM_178848	68346	AV001953///0610012J09Rik///1500032M05Rik	sirtuin 5 (silent mating type information regulation 2 homolog) 5 (S. cerevisiae)	13-43381687-43406174(+)		DNA binding///hydrolase activity///metal ion binding///zinc ion binding///chromatin silencing///regulation of transcription, DNA-dependent///chromatin silencing complex	Pantothenate and CoA biosynthesis///Nicotinate and nicotinamide metabolism///Caprolactam degradation
Slc12a2	NM_009194	20496	Nkcc1///sy-ns///mBSC2	solute carrier family 12, member 2	18-58004046-58072174(+)	potassium-chloride cotransporter 1 Basolateral Na-K-Cl symporter///Fragment	transporter activity///amino acid transport///chloride transport///ion transport///metabolism///potassium ion transport///sodium ion transport///transport///apical plasma membrane///basolateral plasma membrane///integral to membrane///membrane///amino acid-polyamine transporter activity///carrier activity///cation:chloride symporter activity///potassium ion binding///protein binding///sodium ion …
Slc12a9	NM_031406	83704	CIP1	solute carrier family 12 (potassium/chloride transporters), member 9	5-137544346-137563290(-)	Cation-chloride cotransporter-interacting protein-1///Solute carrier family 12 Potassium/chloride transporters	amino acid-polyamine transporter activity///amino acid transport///transport///integral to membrane///membrane
Slc13a3	NM_054055	114644	NaDC3///SDCT2///NaDC-3	solute carrier family 13 (sodium-dependent dicarboxylate transporter), member 3	2-165096500-165164394(-)	Na+/dicarboxylate cotransporter 3///NaDC-3 mNaDC3	actin binding///high affinity sodium:dicarboxylate symporter activity///sodium ion binding///symporter activity///transporter activity///dicarboxylic acid transport///ion transport///sodium ion transport///transport///integral to membrane///membrane///membrane fraction
Slc14a1	NM_028122	108052	3021401A05Rik///2610507K20Rik///UT-B	solute carrier family 14 (urea transporter), member 1	18-78262167-78285398(-)	Urea transporter UT-B1///Urea transporter B UT-B///Fragment///Urea transporter///urea transprorter	copper ion binding///urea transporter activity///water transporter activity///transport///urea transport///water transport///integral to membrane///membrane
Slc22a6	NM_008766	18399	Oat1///Orctl1///NKT	solute carrier family 22 (organic anion transporter), member 6	19-8685083-8693568(+)	Organic anion transporter	ATP binding///ion transporter activity///nucleotide binding///organic anion transporter activity///sodium ion binding///symporter activity///transporter activity///anion transport///ion transport///organic anion transport///sodium ion transport///transport///integral to membrane///integral to plasma membrane///membrane
Slc24a1	NM_144813	214111	MGC27617	solute carrier family 24 (sodium/potassium/calcium exchanger), member 1	9-64720866-64749613(-)	Sodium/potassium/calcium exchanger	calcium, potassium:sodium antiporter activity///calcium ion transport///visual perception///integral to membrane
2010321M09Rik	NM_175153	69882		RIKEN cDNA 2010321M09 gene	9-64758942-64784714(+)	Hypothetical integrin A///Fragment///or I	integrin-mediated signaling pathway
Slc25a36	NM_138756	192287	C330005L02Rik	solute carrier family 25, member 36	9-96886362-96920393(-)	carrier protein///Fragment	binding///transporter activity///mitochondrial transport///transport///integral to membrane///membrane///mitochondrial inner membrane///mitochondrion
Slc4a1ap	NM_009206	20534	kanadaptin	solute carrier family 4 (anion exchanger), member 1, adaptor protein	5-31803603-31830621(+)	anion exchanger///Fragment	carrier activity///double-stranded RNA binding///transport///integral to plasma membrane///intracellular
Slc4a3	NM_009208	20536	A930038D23Rik///Ae3	solute carrier family 4 (anion exchanger), member 3	1-75429445-75442227(+)	Neuronal band 3-like protein///Fragment	anion exchanger activity///antiporter activity///carrier activity///inorganic anion exchanger activity///anion transport///ion transport///transport///integral to membrane///integral to plasma membrane///membrane
Smc5l1
Smurf1		75788		SMAD specific E3 ubiquitin protein ligase 1		Ubiquitin-protein ligase///Fragment///Smad-specific E3 ubiquitin ligase 1	intracellular///ligase activity///ubiquitin-protein ligase activity///cell differentiation///ectoderm development///negative regulation of BMP signaling pathway///protein modification///protein ubiquitination during ubiquitin-dependent protein catabolism///ubiquitin cycle	TGF-beta signaling pathway
Spata17	NM_028848	74717	MSRG-11///1700065F16Rik///4930513F16Rik///MGC107213///4930504I07Rik	spermatogenesis associated 17	1-188749193-188916253(-)	Fragment///MSRG-11
Spesp1	NM_025721	66712	AI428149///4921508E09Rik	sperm equatorial segment protein 1	9-62068734-62080185(-)		development///extracellular space
Sri	NM_025618	109552	2900070H08Rik///Sor///2210417O06Rik	sorcin	5-8052083-8073860(+)		calcium ion binding///protein binding///intracellular///plasma membrane
St3gal6	NM_018784	54613	Siat10///AI930218///St3galVI///AW552396///1700023B24Rik	ST3 beta-galactoside alpha-2,3-sialyltransferase 6	16-58413086-58465855(-)	ST3Gal VI///Sialyltransferase 10///Fragment	sialyltransferase activity///transferase activity///transferase activity, transferring glycosyl groups///protein amino acid glycosylation///integral to Golgi membrane///integral to membrane///membrane	Glycosphingolipid biosynthesis - neo-lactoseries///Glycan structures - biosynthesis 2
Stam	NM_011484	20844	STAM1	signal transducing adaptor molecule (SH3 domain and ITAM motif) 1	2-13991865-14066082(+)	STAM-1///A///SH3 domain and ITAM motif///Fragment	protein binding///transmembrane receptor activity///cell surface receptor linked signal transduction///intracellular protein transport///protein transport///transport///membrane	Jak-STAT signaling pathway
Stard4	NM_133774	170459	9030213J02Rik///4632419C16Rik///AW324468///AA517649	StAR-related lipid transfer (START) domain containing 4	18-33326231-33338627(-)	StARD4	cholesterol binding///cholesterol transporter activity///lipid binding///lipid transport///steroid biosynthesis///transport///mitochondrion
Steap1	NM_027399	70358	Steap///Prss24///2410007B19Rik	six transmembrane epithelial antigen of the prostate 1	5-5742327-5755315(-)		FAD binding///iron ion binding///oxidoreductase activity///electron transport///integral to membrane///membrane
Sv2a	NM_022030	64051	mKIAA0736///AI746429	synaptic vesicle glycoprotein 2 a	3-96266631-96280578(+)	Synaptic vesicle protein 2A///Synaptic vesicle protein 2 Calcium regulator SV2A	receptor activity///transporter activity///calcium ion homeostasis///neurotransmitter transport///synaptic transmission///transport///integral to membrane///membrane///synapse///synaptic vesicle	ECM-receptor interaction
Svs1	NM_172888	243377	9530003A11	seminal vesicle secretion 1	6-48916446-48921308(+)	Seminal vesicle secretion 1///PSv-2	copper ion binding
Sytl5	NM_177704	236643	slp5	synaptotagmin-like 5	X-9042580-9151501(+)///X-9084753-9115776(-)		Rab GTPase binding///metal ion binding///protein binding///zinc ion binding///exocytosis///intracellular protein transport
Taar5	NM_001009574	215854	Gm227	trace amine-associated receptor 5	10-23660121-23661134(+)		G-protein coupled receptor activity///amine receptor activity///receptor activity///rhodopsin-like receptor activity///signal transducer activity///G-protein coupled receptor protein signaling pathway///signal transduction///integral to membrane///membrane	Neuroactive ligand-receptor interaction
Tank	NM_011529	21353	C86182///E430026L09Rik///I-TRAF	TRAF family member-associated Nf-kappa B activator	2-61379423-61454950(+)	I-TRAF///Fragment	metal ion binding///nucleic acid binding///protein binding///zinc ion binding///I-kappaB kinase/NF-kappaB cascade///intracellular
Tbc1d19	NM_144517	67249	2810453K03Rik	TBC1 domain family, member 19	5-54097926-54191973(+)
Tcfap2d	NM_153154	226896	Tfap2d	transcription factor AP-2, delta	1-19088235-19151539(+)		protein binding///transcription factor activity///transcriptional activator activity///regulation of transcription, DNA-dependent///nucleus///transcription factor complex
Tcte1	NM_013688	21645	D17Sil1///Tcte-1	t-complex-associated testis expressed 1	17-44996633-45006261(+)		molecular function unknown///transferase activity///biological process unknown///cellular component unknown
Tdp1	NM_028354	104884	AW493413///SCAN1///E430034L06Rik///AI838772///2810481F14Rik///4921509N21Rik	tyrosyl-DNA phosphodiesterase 1	12-100285567-100338412(+)		hydrolase activity///phosphoric diester hydrolase activity///DNA repair///response to DNA damage stimulus///nucleus
Tdrd3	NM_172605	219249	4732418C03Rik///6720468N18	tudor domain containing 3	14-86248428-86377249(+)		nucleic acid binding
Tmbim4	NM_026617	68212	0610007H07Rik///AU022431	transmembrane BAX inhibitor motif containing 4	10-119611885-119627957(+)	Z-protein	integral to membrane///membrane
Tmem38b	NM_028053	52076	AA437809///AV051057///D4Ertd89e///1600017F22Rik	transmembrane protein 38B	4-53847161-53881689(+)	Fragment///Transmembrane protein 38B	DNA binding///chromosome organization and biogenesis (sensu Eukaryota)///nucleosome assembly///integral to membrane///nucleosome///nucleus
Tmem55a	NM_028264	72519	AI315591///AV001360///2610319K07Rik	transmembrane protein 55A	4-14791365-14842405(+)	PtdIns-4,5-P2 4-Ptase II	hydrolase activity///integral to membrane///membrane
Traf3ip3	NM_153137	215243	MGC41284///AI115021///6030423D04Rik///T3jam///MGC106845	TRAF3 interacting protein 3	1-194876229-194902208(-)		hydrolase activity///peptidase activity///serine-type endopeptidase activity///proteolysis///integral to membrane///membrane
Tspan13	NM_025359	66109	NET-6///1100001I23Rik///Tm4sf13	tetraspanin 13	12-36524821-36552744(-)	Tspan-13 Transmembrane 4 superfamily member 13	integral to membrane///membrane
Ubl7	NM_027086	69459	2300004C15Rik	ubiquitin-like 7 (bone marrow stromal cell-derived)	9-57709122-57728107(+)	Bone marrow stromal cell-derived	intracellular protein transport///protein modification///protein targeting///membrane
Umps	NM_009471	22247	AL033308///BB164745///1700095D23Rik///AA408257	uridine monophosphate synthetase	16-33874758-33886750(-)	Uridine monophosphate synthetase///OPRTase///OMPdecase	carboxy-lyase activity///catalytic activity///lyase activity///orotate phosphoribosyltransferase activity///orotidine-5'-phosphate decarboxylase activity///transferase activity///transferase activity, transferring glycosyl groups///'de novo' pyrimidine base biosynthesis///nucleoside metabolism///pyrimidine nucleotide biosynthesis	Pyrimidine metabolism
Unc50	NM_026123	67387	1110002A21Rik///GMH1///URP///UNCL	unc-50 homolog (C. elegans)	1-37374717-37383670(+)	Unc-50 homolog C. elegans///C. elegans	Golgi apparatus///integral to membrane
Uspl1	NM_001013378	231915	E430026A01Rik///D030048C09	ubiquitin specific peptidase like 1	5-149495066-149525783(+)	Fragment	cysteine-type endopeptidase activity///hydrolase activity///ubiquitin thiolesterase activity///ubiquitin-dependent protein catabolism
V1rb1	NM_053225	113852	MGC130072///VN2///V1RA5	vomeronasal 1 receptor, B1	6-90072778-90073710(+)	Fragment///Vomeronasal type-1 receptor A5///Vomeronasal receptor 2 Pheromone receptor VN2	G-protein coupled receptor activity///pheromone receptor activity///receptor activity///rhodopsin-like receptor activity///signal transducer activity///G-protein coupled receptor protein signaling pathway///response to pheromone///sensory perception of chemical stimulus///signal transduction///integral to membrane///membrane
Wasf1	NM_031877	83767	WAVE-1///Scar///WAVE///AI195380///AI838537	WASP family 1	10-40571987-40626982(+)	Protein WAVE-1	cell motility///protein complex assembly///actin cytoskeleton///cytoskeleton///lamellipodium///mitochondrial outer membrane///mitochondrion///actin binding///protein binding///actin filament polymerization///cell morphogenesis	Adherens junction///Regulation of actin cytoskeleton
Wbp5	NM_011712	22381	AL024233	WW domain binding protein 5	X-131591443-131593501(+)	Fragment///Slfn8 interacting protein WW domain binding protein 5	WW domain binding///biological process unknown///cellular component unknown
Ywhah	NM_011738	22629		tyrosine 3-monooxygenase/tryptophan 5-monooxygenase activation protein, eta polypeptide	5-33335747-33344822(+)		glucocorticoid receptor binding///protein binding///protein domain specific binding///transcriptional activator activity///glucocorticoid catabolism///glucocorticoid receptor signaling pathway///intracellular protein transport///negative regulation of dendrite morphogenesis///positive regulation of transcription///cytoplasm	Cell cycle
Zbtb5	NM_173399	230119	mKIAA0354///AI646847///KIAA0354///5930421I10///9430083K24Rik	zinc finger and BTB domain containing 5	4-45012341-45033370(-)		DNA binding///metal ion binding///nucleic acid binding///protein binding///zinc ion binding///regulation of transcription, DNA-dependent///transcription///intracellular///nucleus
Zc3h11a	NM_144530	70579	KIAA0663///Zc3hdc11a///mKIAA0663///G630041M05Rik///1110003F06Rik///5730454B08Rik	zinc finger CCCH type containing 11A	1-135449040-135454818(-)///1-135447408-135488926(-)	Fragment	DNA binding///metal ion binding///molecular function unknown///nucleic acid binding///protein dimerization activity///zinc ion binding///biological process unknown///cellular component unknown
Zcchc5	NM_199468	213436	D430021I08Rik///Mar3///ZHC5///Mart3///Gm375	zinc finger, CCHC domain containing 5	X-103039801-103043362(-)	Gag-like protein	nucleic acid binding///zinc ion binding
Zfp248	NM_028335	72720	MGC100019///2810037F07Rik///E130106N01Rik	zinc finger protein 248	6-118392939-118421125(-)	Fragment	metal ion binding///nucleic acid binding///zinc ion binding///regulation of transcription, DNA-dependent///intracellular///nucleus
Zfp36	NM_011756	22695	Zfp-36///Ttp///TIS11D///Gos24///Tis11///TISII///Nup475	zinc finger protein 36	7-28085543-28087988(-)	TIS11 Growth factor-inducible nuclear protein NUP475///TTP Zinc finger protein 36 Zfp-36///Fragment///TPA-induced sequence 11	DNA binding///mRNA binding///metal ion binding///nucleic acid binding///zinc ion binding///RNA destabilization///mRNA catabolism///negative regulation of inflammatory response///negative regulation of myeloid cell differentiation///protein kinase cascade///regulation of mRNA stability///cytoplasm///cytosol///nucleus
Zfp521	NM_145492///NM_181326	225207	Evi3///B930086A16Rik	zinc finger protein 521	18-13831384-13987578(-)///18-13831384-14115707(-)	Fragment	metal ion binding///nucleic acid binding///zinc ion binding///intracellular///nucleus
Zswim2	NM_027964	71861	4933437F18Rik///1700025P14Rik	zinc finger, SWIM domain containing 2	2-83715917-83742065(-)		metal ion binding///protein binding///zinc ion binding///biological process unknown///cellular component unknown
