# Supplementary material for: Foxp2 Regulates Gene Networks Implicated in Neurite Outgrowth in the Developing Brain
Source: PLoS Genet. 2011 Jul 7;7(7):e1002145. doi: 10.1371/journal.pgen.1002145 (PMC3131290; doi:10.1371/journal.pgen.1002145)
Supplement: Table S5 — Overlapping target genes from Foxp2-ChIP and expression analysis studies. (XLS) [file pgen.1002145.s013.xls]

## Sheet: Array_vs_CHIP
Table S5. Target genes represented in both Foxp2-ChIP and expression analysis datasets.
ID	Entrez_Gene_ID	Symbol	Definition	Gene Ontology	KEGG/REACTOME Pathways
510291	11658	Alcam	Activated leukocyte cell adhesion molecule	Axon guidance, Cell adhesion, Motor axon guidance	Axon guidance, Cell adhesion molecules, L1CAM interactions
430025	12424	Cck	Cholecystokinin	Axonogenesis, Neuron migration, Apoptosis	Signaling by GPCR, G alpha (q) signalling events
6840458	229663	Csde1	Cold shock domain containing E1, RNA binding (Csde1).	Regulation of transcription, DNA-dependent
6940044	13592	Ebf2	Early B-cell factor 2 (Ebf2).	Regulation of transcription, DNA-dependent
5550753	14680	Gnal	Guanine nucleotide binding protein, alpha stimulating, olfactory type	G-protein coupled receptor protein signaling pathway, nucleotide binding	Synaptic Transmission, GPCR downstream signaling, GABA receptor activation, Olfactory Signaling Pathway
4900403	14683	Gnas	GNAS (guanine nucleotide binding protein, alpha stimulating) complex locus	G-protein coupled receptor protein signaling pathway, nucleotide binding	G Protein Signaling Pathways, Long-term depression
3450333	30957	Mapk8ip3	Mitogen-activated protein kinase 8 interacting protein 3	Axon guidance, forebrain development, regulation of JNK cascade, regulation of neuron differentiation	MAPK signaling pathway
7160768	56527	Mast1	Microtubule associated serine/threonine kinase 1	Metal ion binding, protein kinase activity
2750376	320840	Negr1	Neuronal growth regulator 1 (Negr1), transcript variant 1.	Cell adhesion	Cell adhesion molecules (CAMs)
5050471	68404	Nrn1	Neuritin 1 (Nrn1).	Axonogenesis, nervous system development
2680553	56711	Plag1	Pleiomorphic adenoma gene 1 (Plag1).	Regulation of transcription, metal ion binding
7200524	19049	Ppp1r1b	Protein phosphatase 1, regulatory (inhibitor) subunit 1B (Ppp1r1b).	Transcription, intracellular signal transduction	Opioid Signalling, DARPP-32 events
7160162	103554	Psme4	Proteasome (prosome, macropain) activator subunit 4 (Psme4).	Cell differentiation, multicellular organismal development	Proteasome, Signaling by Wnt, p53-Dependent G1 DNA Damage Response
510093	94281	Sfxn4	Sideroflexin 4	Cation transport, transmembrane transport
2030274	21406	Tcf12	Transcription factor 12 (Tcf12).	Sequence-specific DNA binding transcription factor activity
450133	21810	Tgfbi	Transforming growth factor, beta induced (Tgfbi).	Cell adhesion, extracellular matrix organization
6900193	17684	Cited2 (Mrg1)	Cbp/p300-interacting transactivator, with Glu/Asp-rich carboxy-terminal domain, 2	Sequence-specific DNA binding transcription factor activity, cell proliferation, central nervous system development, regulation of cell migration, regulation of cell-cell adhesion
6770427	71355	Col24a1 (LOC381480)	Collagen, type XXIV, alpha 1	Cell adhesion
3520017	18212	Ntrk2 (C030027L06Rik)	Neurotrophic tyrosine kinase, receptor, type 2	Brain-derived neurotrophic factor binding, transmembrane receptor protein tyrosine kinase activity, nervous system development, regulation of dendrite development	Neurotrophin signaling pathway,MAPK signaling pathway, NGF signalling via TRKA,
