# Supplementary material for: Foxp2 Regulates Gene Networks Implicated in Neurite Outgrowth in the Developing Brain
Source: PLoS Genet. 2011 Jul 7;7(7):e1002145. doi: 10.1371/journal.pgen.1002145 (PMC3131290; doi:10.1371/journal.pgen.1002145)
Supplement: Table S6 — Significant over-represented KEGG pathways identified in the Foxp2-ChIP and gene expression datasets. (XLS) [file pgen.1002145.s014.xls]

## Sheet: Table S6
Table S6. Significant over-represented KEGG pathways identified in the Foxp2-ChIP and gene expression datasets.
Significant KEGG pathways from ChIP dataset (high confidence list - from supp Table 3)
KEGG pathway	observed no. genes	Entrez Gene ID's	Expected no. genes	Enrichment ratio	Raw p-value	Adjusted p-value
Axon guidance	5	18481 54446 214968 20355 14677	0.52	9.6	0.0002	0.0047
VEGF signaling pathway	4	17164 26565 54446 18708	0.3	13.35	0.0002	0.0047
Cell cycle	4	22629 56452 26965 30939	0.52	7.68	0.0019	0.0179
Olfactory transduction	11	258459 259109 258867 258609 258286 258380 259005 258278 258820 259037 18324	3.69	2.98	0.0013	0.0179
T cell receptor signaling pathway	4	18481 240354 54446 18708	0.49	8.09	0.0016	0.0179
B cell receptor signaling pathway	3	240354 54446 18708	0.32	9.42	0.0041	0.0251
Neuroactive ligand-receptor interaction	5	13617 215854 12640 22072 18169	1.02	4.93	0.0037	0.0251
Glycosylphosphatidylinositol(GPI)-anchor biosynthesis	2	18700 67292	0.1	20.54	0.0043	0.0251
Systemic lupus erythematosus	4	69386 15077 319172 319190	0.67	5.97	0.0048	0.0251
Metabolic pathways	11	330260 11685 53618 15450 54613 67292 11946 22247 16832 18700 26565	4.6	2.39	0.0071	0.0334
Regulation of actin cytoskeleton	4	18481 14164 83767 18708	0.85	4.7	0.0108	0.0434
Oocyte meiosis	3	22629 26965 30939	0.47	6.36	0.012	0.0434
Pyruvate metabolism	2	16832 66204	0.16	12.42	0.0114	0.0434
Proteasome	2	19167 66413	0.18	11.12	0.0141	0.0473
Significant KEGG pathways from ChIP dataset (full list - from supp Table 2)
KEGG pathway	observed no. genes	Entrez Gene ID's	Expected no. genes	Enrichment ratio	Raw p-value	Adjusted p-value
Olfactory transduction	73	259098 258932 258618 259162 258728 236784 258453 258727 258528 258203 258689 258657 258371 18350 259010 258781 259037 18324 258493 258480 258286 258521 258667 23844 258321 14680 20028 57271 258820 258463 258341 12314 258684 258067 258506 18345 258380 258812 258278 258805 258324 258459 258867 18343 258832 258836 258721 258700 259125 229933 258711 258598 258279 258242 18366 258699 258369 259005 258…	15.82	4.61	4.33e-27	5.8e-25
Metabolic pathways	65	11846 68375 74129 66136 56176 56737 11946 13090 16832 233799 394436 192166 13088 67800 67292 50798 229487 12974 18783 11685 12867 66646 54613 75735 67264 13595 77116 241452 11648 108645 330260 73834 11529 108156 53618 11717 229363 11898 14415 13119 208665 11416 18797 11847 12869 26565 67916 235339 18451 27388 57028 14420 68180 15450 18700 18597 29807 19714 14151 18648 18770 21881 15487 17991 22247	19.76	3.29	1.11e-16	7.44e-15
Axon guidance	16	20346 13642 18845 80883 18481 268902 54446 20355 57764 13840 56637 56398 11854 214968 26417 14677	2.23	7.16	1.06e-09	4.73e-08
Neurotrophin signaling pathway	16	19164 18037 18708 56637 18709 22629 110651 17164 26419 26396 12028 22627 26420 26417 12314 18212	2.32	6.91	1.79e-09	6e-08
MAPK signaling pathway	21	67603 14164 54652 19417 240168 12286 26419 26396 30957 12293 18783 70686 12297 110651 56398 17164 26565 66922 26420 26417 18212	4.52	4.65	8.23e-09	2.21e-07
Vascular smooth muscle contraction	14	16532 432530 18783 54652 18797 60596 13617 13119 58802 26396 26565 12314 26417 18160	2.14	6.55	3.68e-08	8.22e-07
Neuroactive ligand-receptor interaction	19	14405 104443 215854 74191 237213 15551 13618 14765 13617 15550 108069 12640 14397 18169 57249 12802 12209 22072 16846	4.36	4.36	1.14e-07	2.18e-06
GnRH signaling pathway	11	432530 18783 54652 12640 18797 26419 26396 26565 26420 26417 12314	1.66	6.64	9.12e-07	1.53e-05
B cell receptor signaling pathway	10	240354 18037 18708 56637 18709 240168 56398 26396 54446 26417	1.37	7.32	1.16e-06	1.73e-05
Progesterone-mediated oocyte maturation	10	432530 18708 18709 26419 110651 26420 26417 69957 14677 68999	1.46	6.83	2.19e-06	2.93e-05
Insulin signaling pathway	12	19079 18708 18770 56637 18709 26419 26396 105787 26420 12314 26417 68961	2.35	5.11	4.8e-06	5.85e-05
VEGF signaling pathway	9	18783 18708 18709 17164 56398 26396 26565 54446 26417	1.29	7	5.79e-06	6.47e-05
Oocyte meiosis	11	432530 26965 30939 22629 110651 56398 22627 26417 12314 69957 68999	2.03	5.43	6.65e-06	6.85e-05
Melanogenesis	10	432530 208677 13618 18797 56637 208647 26396 26417 12314 14677	1.7	5.87	8.74e-06	8.37e-05
Fc epsilon RI signaling pathway	9	16187 18783 18708 18709 26419 26396 26565 26420 26417	1.37	6.59	9.57e-06	8.55e-05
T cell receptor signaling pathway	11	240354 18037 18708 56637 18709 18481 56398 26396 26420 54446 26417	2.12	5.18	1.04e-05	8.71e-05
Type II diabetes mellitus	7	12286 26419 26420 26417 18708 18770 18709	0.79	8.89	1.3e-05	0.0001
TGF-beta signaling pathway	9	16324 26965 16323 12162 18741 11480 75788 26417 21826	1.5	6.02	1.99e-05	0.0001
Alzheimer's disease	15	68375 54652 16956 19164 12867 18797 13063 56637 67264 11946 56398 17991 12869 12314 26417	4.26	3.52	3.1e-05	0.0002
Long-term depression	8	12286 60596 26396 18783 26565 26417 14677 18797	1.25	6.38	3.77e-05	0.0002
Colorectal cancer	9	18708 13063 56637 18709 26419 12028 26420 11799 26417	1.51	5.96	2.17e-05	0.0002
Toll-like receptor signaling pathway	9	404549 18708 18709 26419 26396 81897 26420 16160 26417	1.66	5.43	4.51e-05	0.0003
Pyruvate metabolism	6	75572 16832 18597 66204 235339 18770	0.69	8.68	6.24e-05	0.0003
Wnt signaling pathway	11	26965 19164 20671 18797 56637 56398 26419 26420 54446 54612 16974	2.57	4.28	6.21e-05	0.0003
Cytokine-cytokine receptor interaction	14	237310 245527 16187 16324 23832 16323 12162 14254 404549 12773 11480 16160 18383 16846	4.05	3.46	6.88e-05	0.0004
RIG-I-like receptor signaling pathway	7	26419 230073 26420 16160 100038882 404549 21353	1.13	6.22	0.0001	0.0005
Cardiac muscle contraction	8	11931 12293 54652 12867 21924 12297 12869 232975	1.41	5.65	8.97e-05	0.0005
ErbB signaling pathway	8	18481 26396 26419 26420 26417 18708 56637 18709	1.5	5.35	0.0001	0.0005
Long-term potentiation	7	432530 110651 26396 56398 12314 26417 18797	1.3	5.38	0.0003	0.0013
Jak-STAT signaling pathway	10	237310 16187 18712 16451 404549 18708 18709 20844 16160 16846	2.57	3.89	0.0003	0.0013
Retinol metabolism	7	13119 13088 13090 67800 11529 241452 394436	1.29	5.44	0.0003	0.0013
mTOR signaling pathway	6	110651 105787 26417 18708 18709 22241	0.9	6.66	0.0003	0.0013
Cell cycle	9	26965 26428 30939 56637 22629 22627 69957 68999 12236	2.23	4.03	0.0004	0.0016
Calcium signaling pathway	11	432530 54652 13618 18797 21924 12286 13617 14680 56398 12314 68961	3.26	3.37	0.0005	0.0019
Hypertrophic cardiomyopathy (HCM)	7	12293 12297 13138 105787 54652 19079 21924	1.37	5.12	0.0005	0.0019
Focal adhesion	11	19417 14254 18708 12825 56637 18709 18481 26419 26420 26417 21826	3.33	3.31	0.0006	0.0022
Nucleotide excision repair	5	99375 106344 13194 68240 19891	0.71	7.07	0.0007	0.0025
Prostate cancer	7	26396 208677 26417 18708 56637 208647 18709	1.51	4.63	0.0008	0.0028
Adipocytokine signaling pathway	6	26419 105787 19079 26420 18037 16846	1.13	5.33	0.0009	0.0031
Glycerolipid metabolism	5	67800 16956 67916 15450 11605	0.77	6.48	0.001	0.0034
Regulation of actin cytoskeleton	11	20430 14164 83767 56419 18708 18709 18481 26396 66922 26417 54004	3.65	3.01	0.0012	0.0039
Huntington's disease	11	68375 208677 12867 18797 13063 208647 67264 11946 12028 17991 12869	3.71	2.96	0.0014	0.0044
Purine metabolism	9	432530 66136 229363 11717 14917 18770 60596 18160 242202	2.62	3.43	0.0014	0.0044
Pancreatic cancer	6	26419 26420 26417 16451 18708 18709	1.24	4.85	0.0015	0.0046
Fc gamma R-mediated phagocytosis	7	18783 83767 26417 67916 18708 13429 18709	1.69	4.15	0.0016	0.0047
Cell adhesion molecules (CAMs)	9	56173 11658 17967 20344 15002 17528 14969 15013 320840	2.67	3.37	0.0016	0.0047
Chemokine signaling pathway	10	432530 23832 14699 18797 18708 56637 18709 12773 26417 14677	3.26	3.06	0.0018	0.0051
Glyoxylate and dicarboxylate metabolism	3	12974 108156 68180	0.26	11.66	0.002	0.0056
Parkinson's disease	9	22187 68375 140499 12867 13063 11946 67264 17991 12869	2.8	3.22	0.0021	0.0056
Endometrial cancer	5	26396 26417 18708 56637 18709	0.9	5.55	0.0021	0.0056
Ether lipid metabolism	4	18783 18606 26565 67916	0.56	7.11	0.0023	0.006
Regulation of autophagy	4	74244 105787 404549 22241	0.58	6.91	0.0026	0.0067
Arachidonic acid metabolism	6	13119 13088 13090 18783 26565 11685	1.4	4.29	0.0028	0.0068
Taste transduction	5	12286 387351 387512 353148 353165	0.96	5.18	0.0028	0.0068
Ubiquitin mediated proteolysis	8	67921 99375 140499 26965 13194 75788 69957 68999	2.36	3.38	0.0027	0.0068
Acute myeloid leukemia	5	26396 26417 18712 18708 18709	0.98	5.1	0.003	0.0072
Prion diseases	4	12028 26396 17967 26417	0.61	6.55	0.0032	0.0075
Dilated cardiomyopathy	6	12293 432530 12297 13138 54652 21924	1.51	3.97	0.0042	0.0094
Gap junction	6	60596 432530 26396 26417 14677 18797	1.51	3.97	0.0042	0.0094
Pathways in cancer	13	19206 14164 16451 18708 13063 56637 18709 26419 26396 12028 26420 11799 26417	5.53	2.35	0.0042	0.0094
Apoptosis	6	16187 12028 56398 18708 13063 18709	1.53	3.93	0.0044	0.0097
Natural killer cell mediated cytotoxicity	7	26396 56398 54446 26417 404549 18708 18709	2.11	3.32	0.0054	0.0117
Mismatch repair	3	106344 68240 19891	0.37	8.11	0.0058	0.0123
Renal cell carcinoma	5	18481 26396 26417 18708 18709	1.19	4.2	0.0069	0.014
Thiamine metabolism	2	29807 77116	0.13	15.55	0.0068	0.014
Glioma	5	26396 12314 26417 18708 18709	1.19	4.2	0.0069	0.014
Type I diabetes mellitus	5	14415 16160 15002 14969 15013	1.21	4.15	0.0073	0.0146
Proteasome	4	19167 103554 66997 66413	0.77	5.18	0.0074	0.0146
Melanoma	5	26396 14164 26417 18708 18709	1.24	4.04	0.0081	0.0157
Glycosylphosphatidylinositol(GPI)-anchor biosynthesis	3	56176 18700 67292	0.42	7.18	0.0082	0.0157
Systemic lupus erythematosus	8	20823 69386 319152 14969 319190 15077 15002 319172	2.88	2.78	0.0088	0.0166
Glycolysis / Gluconeogenesis	6	18648 16832 18597 11529 235339 18770	1.77	3.39	0.0089	0.0166
Viral myocarditis	6	13138 15002 14969 17882 13063 15013	1.78	3.36	0.0093	0.0171
Spliceosome	7	56215 22185 17149 53817 68879 20826 53607	2.35	2.98	0.0096	0.0174
Autoimmune thyroid disease	5	12640 15002 14969 404549 15013	1.37	3.66	0.0121	0.0211
Arginine and proline metabolism	4	18451 11898 11846 11847	0.88	4.52	0.0118	0.0211
Drug metabolism - cytochrome P450	5	13088 13090 11529 394436 55990	1.37	3.66	0.0121	0.0211
Citrate cycle (TCA cycle)	3	12974 18597 235339	0.5	6.02	0.0133	0.0227
Drug metabolism - other enzymes	4	22247 104158 229363 394436	0.92	4.36	0.0134	0.0227
Non-small cell lung cancer	4	26396 26417 18708 18709	0.93	4.29	0.0142	0.0237
Leukocyte transendothelial migration	6	56508 56173 12388 14677 18708 18709	1.96	3.06	0.0143	0.0237
Lysosome	6	11774 106039 14420 13034 11605 17775	1.98	3.03	0.0148	0.0242
Oxidative phosphorylation	7	67264 11946 68375 12869 17991 73834 12867	2.64	2.65	0.0173	0.0279
Asthma	3	16187 15002 14969	0.56	5.33	0.0185	0.0295
DNA replication	3	106344 68240 19891	0.58	5.18	0.02	0.0315
Glycerophospholipid metabolism	4	27388 18783 26565 67916	1.08	3.71	0.0229	0.0354
Butanoate metabolism	3	14415 18597 233799	0.61	4.91	0.023	0.0354
Allograft rejection	4	16160 15002 14969 15013	1.13	3.55	0.0264	0.0402
Androgen and estrogen metabolism	3	15487 208665 394436	0.66	4.55	0.0281	0.0418
Endocytosis	8	14254 68942 20844 20405 75788 330192 15013 13429	3.57	2.24	0.0281	0.0418
Sphingolipid metabolism	3	14420 67916 11605	0.68	4.44	0.0299	0.044
Metabolism of xenobiotics by cytochrome P450	4	13088 13090 11529 394436	1.21	3.32	0.0329	0.0479
alpha-Linolenic acid metabolism	2	18783 26565	0.29	6.91	0.0333	0.048
Aminoacyl-tRNA biosynthesis	3	214580 229487 216443	0.71	4.24	0.0337	0.048
Arrhythmogenic right ventricular cardiomyopathy (ARVC)	4	12293 12297 13138 54652	1.22	3.27	0.0343	0.0484
Significant KEGG pathways from gene expression dataset (from supp Table 4)
KEGG pathway	observed no. genes	Entrez Gene ID's	Expected no. genes	Enrichment ratio	Raw p-value	Adjusted p-value
Axon guidance	6	14678 22253 20358 13641 26456 20347	0.48	12.63	9.13e-06	0.0003
Proteasome	4	103554 70247 19192 17463	0.16	24.38	2.29e-05	0.0003
Wnt signaling pathway	6	319478 22417 243548 21372 22418 12444	0.55	10.97	2.03e-05	0.0003
RNA degradation	4	53621 232791 13209 74108	0.24	16.96	9.64e-05	0.0008
Melanogenesis	4	14678 22417 14683 22418	0.36	11.04	0.0005	0.0034
Hedgehog signaling pathway	3	22417 22418 13363	0.19	15.96	0.0009	0.0051
Tight junction	4	14678 13821 192195 18754	0.49	8.13	0.0016	0.0078
Long-term depression	3	14678 12921 14683	0.27	11.25	0.0025	0.0106
Gap junction	3	14678 14683 22153	0.32	9.34	0.0042	0.0159
Ether lipid metabolism	2	50784 55979	0.12	16.72	0.0064	0.021
Pathways in cancer	5	22417 12827 56458 22418 242705	1.18	4.25	0.0068	0.021
Nucleotide excision repair	2	319955 22592	0.15	13.3	0.01	0.0283
Vascular smooth muscle contraction	3	14683 109624 18754	0.45	6.6	0.0109	0.0285
Glycerolipid metabolism	2	50784 55979	0.16	12.19	0.0118	0.0287
Neurotrophin signaling pathway	3	18213 56613 266632	0.49	6.09	0.0135	0.0306
Basal cell carcinoma	2	22417 22418	0.19	10.45	0.0159	0.0338
Cell adhesion molecules (CAMs)	3	20340 11658 320840	0.57	5.29	0.0196	0.0392
Glycerophospholipid metabolism	2	50784 55979	0.23	8.73	0.0222	0.0419
Metabolic pathways	9	12862 76051 55979 14755 23917 18113 50784 20148 14348	4.2	2.14	0.0264	0.0472
