# Supplementary material for: Foxp2 Regulates Gene Networks Implicated in Neurite Outgrowth in the Developing Brain
Source: PLoS Genet. 2011 Jul 7;7(7):e1002145. doi: 10.1371/journal.pgen.1002145 (PMC3131290; doi:10.1371/journal.pgen.1002145)
Supplement: Table S7 — Cntnap2 semi-quantitative PCR primers. (XLS) [file pgen.1002145.s015.xls]

## Sheet: Sheet1
Table S7. Cntnap2 semi-quantitative PCR primers.
GENE	FORWARD PRIMER (5’-3’)	REVERSE PRIMER (5’-3’)
mCntnap2-P1	TCATGTGGCAATCTGAGGAC	CGGAACTATACACAGGTGATGC
mCntnap2-P2	GTTCCTGTTGCCCAAATAGC	TGGCAAGGGTCCAGATTAAC
mCntnap2-P3	CAAAGGAGATTTAGAGAGAAAGGAC	TCTTCCCCTCTTCTCCCAGT
mCntnap2-P4	ATCGCCATGTTGCTTTTCTT	GCCCCATCATTGTATCAGGT
mCntnap2-P5	TCTTCATTCAGCCAGCCTTT	GCCACATGATGAATTTGCAC
mCntnap2-P6	ATATCAGTGAAGGTTAATCCCCTTG	GATGTTGAGATCTATGTGCCATACT
mCntnap2-P7	CCACAAGCTCAGGGATCATT	AGCTTGCATGGTCTGGTCTT
